# Supplementary material for: Utilization of Cobalamin Is Ubiquitous in Early-Branching Fungal Phyla
Source: Genome Biol Evol. 2021 Mar 3;13(4):evab043. doi: 10.1093/gbe/evab043 (PMC8085122; doi:10.1093/gbe/evab043)
Supplement: evab043_Supplementary_Data [file evab043_supplementary_data.zip]

Archive with 3 entries (3 files):
- Supplementary Legends.docx
- Supplementary Table GBE.xlsx
- SupplementaryDatasetDS1.txt
