# Supplementary material for: Utilization of Cobalamin Is Ubiquitous in Early-Branching Fungal Phyla
Source: Genome Biol Evol. 2021 Mar 3;13(4):evab043. doi: 10.1093/gbe/evab043 (PMC8085122; doi:10.1093/gbe/evab043)
Supplement: evab043_Supplementary_Data [file evab043_supplementary_data.zip › Supplementary Table GBE.xlsx]

## Sheet: Supplementary Table S1
MM-CoA mutase	CblAdo transferase	MM-CoA epimerase	MeaB	MetH	CblC	CblD	RNR class II	no B12	tax_id	species	lineage
2	5	2	2	2	0	1	2	0	578462	Allomyces macrogynus ATCC 38327	Blastocladiomycota	Blastocladiomycota incertae sedis	Blastocladiomycetes	Blastocladiales	Blastocladiaceae	Allomyces
0	0	1	0	1	0	0	0	0	4808	Blastocladiella emersonii	Blastocladiomycota	Blastocladiomycota incertae sedis	Blastocladiomycetes	Blastocladiales	Blastocladiaceae	Blastocladiella
1	2	1	1	1	1	1	1	0	765915	Catenaria anguillulae PL171	Blastocladiomycota	Blastocladiomycota incertae sedis	Blastocladiomycetes	Blastocladiales	Catenariaceae	Catenaria
0	0	0	0	0	0	0	0	1	1555241	Caulochytrium protostelioides	Chytridiomycota	Chytridiomycota incertae sedis	Chytridiomycetes	Caulochytriales	Caulochytriaceae	Caulochytrium
1	1	1	0	1	3	1	0	0	329046	Rhizoclosmatium globosum	Chytridiomycota	Chytridiomycota incertae sedis	Chytridiomycetes	Chytridiales	Chytriomycetaceae	Rhizoclosmatium
2	2	2	1	1	1	0	0	0	246404	Chytriomyces confervae	Chytridiomycota	Chytridiomycota incertae sedis	Chytridiomycetes	Chytridiales	Chytriomycetaceae	Chytriomyces
0	0	0	0	0	0	0	0	1	388810	Blyttiomyces helicus	Chytridiomycota	Chytridiomycota incertae sedis	Chytridiomycetes	Chytridiales	Chytriomycetaceae	Blyttiomyces
0	0	0	0	0	0	0	0	1	1357716	Batrachochytrium salamandrivorans	Chytridiomycota	Chytridiomycota incertae sedis	Chytridiomycetes	Rhizophydiales	Rhizophydiales incertae sedis	Batrachochytrium
0	0	0	0	0	0	0	0	1	684364	Batrachochytrium dendrobatidis JAM81	Chytridiomycota	Chytridiomycota incertae sedis	Chytridiomycetes	Rhizophydiales	Rhizophydiales incertae sedis	Batrachochytrium
0	1	0	0	1	1	1	0	0	109895	Powellomyces hirtus	Chytridiomycota	Chytridiomycota incertae sedis	Chytridiomycetes	Spizellomycetales	Powellomycetaceae	Powellomyces
1	1	2	0	2	1	1	0	0	645134	Spizellomyces punctatus DAOM BR117	Chytridiomycota	Chytridiomycota incertae sedis	Chytridiomycetes	Spizellomycetales	Spizellomycetaceae	Spizellomyces
1	1	1	1	1	1	1	0	0	117820	Spizellomyces sp. 'palustris'	Chytridiomycota	Chytridiomycota incertae sedis	Chytridiomycetes	Spizellomycetales	Spizellomycetaceae	Spizellomyces
0	0	0	0	0	0	0	0	1	286115	Synchytrium endobioticum	Chytridiomycota	Chytridiomycota incertae sedis	Chytridiomycetes	Synchytriales	Synchytriaceae	Synchytrium
1	1	2	1	2	0	0	0	0	1806994	Synchytrium microbalum	Chytridiomycota	Chytridiomycota incertae sedis	Chytridiomycetes	Synchytriales	Synchytriaceae	Synchytrium
1	1	0	1	0	1	1	2	0	1344416	Gonapodya prolifera JEL478	Chytridiomycota	Chytridiomycota incertae sedis	Monoblepharidomycetes	Monoblepharidales	Gonapodyaceae	Gonapodya
0	0	0	0	0	0	0	0	1	1754191	Piromyces finnis	Chytridiomycota	Chytridiomycota incertae sedis	Neocallimastigomycetes	Neocallimastigales	Neocallimastigaceae	Piromyces
0	0	0	0	0	0	0	0	1	1754192	Anaeromyces robustus	Chytridiomycota	Chytridiomycota incertae sedis	Neocallimastigomycetes	Neocallimastigales	Neocallimastigaceae	Anaeromyces
0	0	0	0	0	0	0	0	1	1754190	Neocallimastix californiae	Chytridiomycota	Chytridiomycota incertae sedis	Neocallimastigomycetes	Neocallimastigales	Neocallimastigaceae	Neocallimastix
0	0	0	0	0	0	0	0	1	73868	Piromyces sp. E2	Chytridiomycota	Chytridiomycota incertae sedis	Neocallimastigomycetes	Neocallimastigales	Neocallimastigaceae	Piromyces
1	3	1	1	2	0	1	5	0	1314790	Basidiobolus meristosporus CBS 931.73	Zoopagomycota	Entomophthoromycotina	Basidiobolomycetes	Basidiobolales	Basidiobolaceae	Basidiobolus
1	1	1	1	0	0	0	0	0	796925	Conidiobolus coronatus NRRL 28638	Zoopagomycota	Entomophthoromycotina	Entomophthoromycetes	Entomophthorales	Ancylistaceae	Conidiobolus
1	1	1	1	1	0	1	0	0	1348612	Diversispora epigaea	Mucoromycota	Glomeromycotina	Glomeromycetes	Diversisporales	Diversisporaceae	Diversispora
1	1	1	0	1	1	0	0	0	44941	Gigaspora rosea	Mucoromycota	Glomeromycotina	Glomeromycetes	Diversisporales	Gigasporaceae	Gigaspora
1	1	1	0	1	1	1	1	0	94130	Rhizophagus clarus	Mucoromycota	Glomeromycotina	Glomeromycetes	Glomerales	Glomeraceae	Rhizophagus
1	0	0	0	1	1	0	4	0	1432141	Rhizophagus irregularis DAOM 197198w	Mucoromycota	Glomeromycotina	Glomeromycetes	Glomerales	Glomeraceae	Rhizophagus
1	1	2	1	2	1	1	1	0	747089	Rhizophagus irregularis DAOM 181602=DAOM 197198	Mucoromycota	Glomeromycotina	Glomeromycetes	Glomerales	Glomeraceae	Rhizophagus
1	1	1	1	1	1	1	1	0	1803374	Rhizophagus sp. MUCL 43196	Mucoromycota	Glomeromycotina	Glomeromycetes	Glomerales	Glomeraceae	Rhizophagus
2	2	2	4	3	2	2	3	0	588596	Rhizophagus irregularis C2	Mucoromycota	Glomeromycotina	Glomeromycetes	Glomerales	Glomeraceae	Rhizophagus
1	2	1	1	1	1	1	1	0	658196	Glomus cerebriforme	Mucoromycota	Glomeromycotina	Glomeromycetes	Glomerales	Glomeraceae	Glomus
1	2	1	1	1	0	1	0	0	215637	Dimargaris cristalligena	Zoopagomycota	Kickxellomycotina	Dimargaritomycetes	Dimargaritales	Dimargaritaceae	Dimargaris
0	3	3	1	1	0	2	0	0	61424	Furculomyces boomerangus	Zoopagomycota	Kickxellomycotina	Harpellomycetes	Harpellales	Harpellaceae	Furculomyces
1	1	0	0	3	0	1	0	0	1213189	Zancudomyces culisetae	Zoopagomycota	Kickxellomycotina	Harpellomycetes	Harpellales	Legeriomycetaceae	Zancudomyces
1	2	3	1	1	0	1	0	0	133377	Smittium angustum	Zoopagomycota	Kickxellomycotina	Harpellomycetes	Harpellales	Legeriomycetaceae	Smittium
1	2	3	0	2	0	1	0	0	133381	Smittium megazygosporum	Zoopagomycota	Kickxellomycotina	Harpellomycetes	Harpellales	Legeriomycetaceae	Smittium
1	2	3	0	2	0	1	0	0	133412	Smittium culicis	Zoopagomycota	Kickxellomycotina	Harpellomycetes	Harpellales	Legeriomycetaceae	Smittium
1	0	1	0	1	0	1	0	0	133383	Smittium mucronatum	Zoopagomycota	Kickxellomycotina	Harpellomycetes	Harpellales	Legeriomycetaceae	Smittium
0	2	1	0	1	0	1	0	0	133385	Smittium simulii	Zoopagomycota	Kickxellomycotina	Harpellomycetes	Harpellales	Legeriomycetaceae	Smittium
1	1	1	1	1	0	1	1	0	61395	Linderina pennispora	Zoopagomycota	Kickxellomycotina	Kickxellomycetes	Kickxellales	Kickxellaceae	Linderina
0	1	0	0	1	0	1	0	0	763665	Coemansia reversa NRRL 1564	Zoopagomycota	Kickxellomycotina	Kickxellomycetes	Kickxellales	Kickxellaceae	Coemansia
1	2	1	2	1	1	2	0	0	1069443	Mortierella verticillata NRRL 6337	Mucoromycota	Mortierellomycotina	Mortierellomycetes	Mortierellales	Mortierellaceae	Mortierella
1	2	1	1	1	1	1	0	0	1314771	Mortierella elongata AG-77	Mucoromycota	Mortierellomycotina	Mortierellomycetes	Mortierellales	Mortierellaceae	Mortierella
1	2	1	1	2	0	1	0	0	64571	Lobosporangium transversale	Mucoromycota	Mortierellomycotina	Mortierellomycetes	Mortierellales	Mortierellaceae	Lobosporangium
1	0	0	0	1	1	1	0	0	994334	Jimgerdemannia flammicorona	Mucoromycota	Mucoromycotina	Endogonomycetes	Endogonales	Endogonaceae	Jimgerdemannia
1	0	0	0	1	1	1	1	0	2340872	Endogone sp. FLAS-F59071	Mucoromycota	Mucoromycotina	Endogonomycetes	Endogonales	Endogonaceae	Endogone
1	0	1	1	1	0	1	1	0	1938954	Bifiguratus adelaidae	Mucoromycota	Mucoromycotina	Endogonomycetes	Endogonales	Endogonales incertae sedis	Bifiguratus
0	1	0	0	1	0	1	0	0	90262	Absidia repens	Mucoromycota	Mucoromycotina	Mucoromycetes	Mucorales	Cunninghamellaceae	Absidia
0	1	0	0	1	0	1	0	0	101127	Hesseltinella vesiculosa	Mucoromycota	Mucoromycotina	Mucoromycetes	Mucorales	Cunninghamellaceae	Hesseltinella
0	1	0	0	1	0	1	0	0	4829	Absidia glauca	Mucoromycota	Mucoromycotina	Mucoromycetes	Mucorales	Cunninghamellaceae	Absidia
0	1	0	0	1	0	1	0	0	688394	Lichtheimia ramosa	Mucoromycota	Mucoromycotina	Mucoromycetes	Mucorales	Lichtheimiaceae	Lichtheimia
0	1	0	0	1	0	1	0	0	1263082	Lichtheimia corymbifera JMRC:FSU:9682	Mucoromycota	Mucoromycotina	Mucoromycetes	Mucorales	Lichtheimiaceae	Lichtheimia
0	1	0	0	1	0	0	0	0	91626	Mucor ambiguus	Mucoromycota	Mucoromycotina	Mucoromycetes	Mucorales	Mucorineae	Mucoraceae
0	1	0	0	1	0	1	0	0	747725	Mucor lusitanicus CBS 277.49	Mucoromycota	Mucoromycotina	Mucoromycetes	Mucorales	Mucorineae	Mucoraceae
0	1	0	0	1	0	1	0	0	1220926	Mucor circinelloides 1006PhL	Mucoromycota	Mucoromycotina	Mucoromycetes	Mucorales	Mucorineae	Mucoraceae
0	0	0	0	1	0	0	0	0	246409	Rhizopus delemar RA 99-880	Mucoromycota	Mucoromycotina	Mucoromycetes	Mucorales	Mucorineae	Rhizopodaceae
0	1	0	0	1	0	1	0	0	35722	Parasitella parasitica	Mucoromycota	Mucoromycotina	Mucoromycetes	Mucorales	Mucorineae	Mucoraceae
0	1	0	0	1	0	1	0	0	101091	Choanephora cucurbitarum	Mucoromycota	Mucoromycotina	Mucoromycetes	Mucorales	Mucorineae	Choanephoraceae
0	1	0	0	2	0	2	0	0	86630	Rhizopus azygosporus	Mucoromycota	Mucoromycotina	Mucoromycetes	Mucorales	Mucorineae	Rhizopodaceae
0	1	0	0	2	0	1	0	0	1340429	Rhizopus microsporus ATCC 52813	Mucoromycota	Mucoromycotina	Mucoromycetes	Mucorales	Mucorineae	Rhizopodaceae
0	0	0	0	1	0	1	0	0	4846	Rhizopus stolonifer	Mucoromycota	Mucoromycotina	Mucoromycetes	Mucorales	Mucorineae	Rhizopodaceae
0	2	0	0	4	0	5	0	0	58291	Rhizopus microsporus ATCC 11559	Mucoromycota	Mucoromycotina	Mucoromycetes	Mucorales	Mucorineae	Rhizopodaceae
0	1	0	0	0	0	0	0	0	86635	Rhizopus microsporus var. microsporus ATCC 52814	Mucoromycota	Mucoromycotina	Mucoromycetes	Mucorales	Mucorineae	Rhizopodaceae
0	1	0	0	2	0	1	0	0	763407	Phycomyces blakesleeanus NRRL 1555(-)	Mucoromycota	Mucoromycotina	Mucoromycetes	Mucorales	Phycomycetaceae	Phycomyces
0	1	0	0	1	0	1	0	0	13706	Syncephalastrum racemosum	Mucoromycota	Mucoromycotina	Mucoromycetes	Mucorales	Syncephalastraceae	Syncephalastrum
1	1	0	0	1	0	1	0	0	1907219	Piptocephalis cylindrospora	Zoopagomycota	Zoopagomycotina	Zoopagomycetes	Zoopagales	Piptocephalidaceae	Piptocephalis
1	1	1	2	2	1	0	0	0	1712513	Syncephalis pseudoplumigaleata	Zoopagomycota	Zoopagomycotina	Zoopagomycetes	Zoopagales	Piptocephalidaceae	Syncephalis
1	0	1	1	0	1	1	0	0	78915	Thamnocephalis sphaerospora	Zoopagomycota	Zoopagomycotina	Zoopagomycetes	Zoopagales	Sigmoideomycetaceae	Thamnocephalis
1	1	0	0	0	0	0	0	0	1246581	Paramicrosporidium saccamoebae	Cryptomycota	Cryptomycota incertae sedis				Paramicrosporidium
1	1	1	1	0	0	0	0	0	988480	Rozella allomycis CSF55	Cryptomycota	Cryptomycota incertae sedis				Rozella

## Sheet: Supplementary Table S2
MeaB	Organism	CblAdo transferase	Organism	CblC	Organism	CblD	Organism	MM-CoA epimerase	Organism		RNR class II	Organism	MetH	Organism	MM-CoA mutase	Organism
GER00477.1	Kordiimonadales bacterium JCM 17845	PLX61503.1	Sedimenticola selenatireducens	XP_006635366.2	Lepisosteus oculatus	POG67535.1	Rhizophagus irregularis DAOM 181602=DAOM 197198	RLG20998.1	Candidatus Micrarchaeota archaeon		KKW02509.1	Parcubacteria group bacterium GW2011_GWA1_49_11	TDJ67900.1	Proteobacteria bacterium	TCS61680.1	Varunaivibrio sulfuroxidans
GER07130.1	Kordiimonadales bacterium JCM 17843	PLY16131.1	Sedimenticola sp.	RXM31435.1	Acipenser ruthenus	XP_003961737.1	Takifugu rubripes	OGP86549.1	Deltaproteobacteria bacterium RBG_16_54_11		KKT95674.1	Parcubacteria group bacterium GW2011_GWA2_45_15	OOO03126.1	Chromatiales bacterium USCg_Taylor	RMG21892.1	Bacteroidetes bacterium
WP_042085530.1	alpha proteobacterium Q-1	OQX31669.1	Candidatus Sedimenticola endophacoides	XP_018589828.2	Scleropages formosus	KAB5576762.1	Pangasianodon hypophthalmus	OGP78250.1	Deltaproteobacteria bacterium RBG_16_49_23		OHA91741.1	Candidatus Zambryskibacteria bacterium RIFCSPHIGHO2_01_FULL_46_30	SMN10990.1	uncultured SUP05 cluster bacterium	PQM56609.1	Rhodobacteraceae bacterium
RYY94798.1	Alphaproteobacteria bacterium	WP_123400635.1	Inmirania thermothiophila	KPP67780.1	Scleropages formosus	KDD75651.1	Helicosporidium sp. ATCC 50920	OPX18751.1	Desulfobacca sp. 4484_104		OGZ02028.1	Candidatus Liptonbacteria bacterium RIFCSPLOWO2_01_FULL_53_13	EDN71726.1	Beggiatoa sp. SS	PSN83716.1	Candidatus Marsarchaeota G1 archaeon OSP_D
OYX49784.1	Alphaproteobacteria bacterium 32-64-14	WP_150668606.1	Pandoraea sp. LMG 31108	XP_020638974.1	Pogona vitticeps	TFJ84113.1	Nannochloropsis salina CCMP1776	WP_066729418.1	Desulfuromonas sp. DDH964		TAK58030.1	Patescibacteria group bacterium	RKZ51440.1	Gammaproteobacteria bacterium	RHY17709.1	Aphanomyces invadans
WP_015827588.1	Hirschia baltica	WP_150556665.1	Pandoraea sp. LMG 31109	XP_010870195.1	Esox lucius	PNW85495.1	Chlamydomonas reinhardtii	PLX97140.1	Desulfuromonas sp.		OGI91836.1	Candidatus Nomurabacteria bacterium RIFCSPLOWO2_01_FULL_46_18	RKZ36785.1	Gammaproteobacteria bacterium	VFJ60619.1	Candidatus Kentron sp. DK
TPW07263.1	Alphaproteobacteria bacterium	VVD79117.1	Pandoraea sp. LMG 31106	XP_019904748.1	Esox lucius	ORX88659.1	Basidiobolus meristosporus CBS 931.73	WP_149211543.1	Geobacter sp. FeAm09		OGI82405.1	Candidatus Nomurabacteria bacterium RIFCSPHIGHO2_12_FULL_44_22b	RKZ38307.1	Gammaproteobacteria bacterium	PWA03699.1	Smittium angustum
PZR35705.1	Caulobacter segnis	WP_017879301.1	Janthinobacterium sp. CG3	XP_029488714.1	Oncorhynchus nerka	XP_018979746.1	Cyprinus carpio	RII28756.1	Geobacter sp.		TSC54594.1	Parcubacteria group bacterium LiPW_30	RKZ75648.1	Gammaproteobacteria bacterium	AEB61156.1	Equus caballus
OYX02724.1	Caulobacter vibrioides	WP_151636738.1	Noviherbaspirillum sp. 122213-3	XP_027882521.1	Xiphophorus couchianus	RKP05439.1	Thamnocephalis sphaerospora	WP_015722046.1	Geobacter sp. M18		OHA42323.1	Candidatus Taylorbacteria bacterium RIFCSPLOWO2_02_FULL_46_40	WP_086488029.1	Thioflexothrix psekupsii	XP_009947345.1	Leptosomus discolor
ADG11610.1	Caulobacter segnis ATCC 21756	PXX38495.1	Undibacterium pigrum	XP_005795738.2	Xiphophorus maculatus	XP_006157705.1	Tupaia chinensis	WP_092078892.1	Desulfuromonas thiophila		TSC68330.1	Parcubacteria group bacterium Gr01-1014_72	KGM07291.1	Methylophaga thiooxydans	WP_090165853.1	Lewinella agarilytica
WP_132706414.1	Rhodothalassium salexigens	WP_121277368.1	Paraburkholderia sp. 7MK8-2	XP_016526175.1	Poecilia formosa	XP_003383150.1	Amphimedon queenslandica	OEU75880.1	Desulfuromonadales bacterium C00003068		KKR47669.1	Parcubacteria group bacterium GW2011_GWC1_40_13	OUR71982.1	Methylophaga sp. 41_12_T18	WP_013879698.1	Halopiger xanaduensis
WP_135943987.1	Marinicauda pacifica	WP_129561242.1	Paraburkholderia sp. DCR13	PWA20764.1	Gambusia affinis	XP_011893744.1	Cercocebus atys	RKY50012.1	Candidatus Marinimicrobia bacterium		PIR57748.1	Parcubacteria group bacterium CG10_big_fil_rev_8_21_14_0_10_38_31	WP_028108709.1	Ferrimonas futtsuensis	RKP36147.1	Dimargaris cristalligena
WP_009800533.1	Oceanicaulis sp. HTCC2633	ABX16334.1	Burkholderia multivorans ATCC 17616	XP_018525625.1	Lates calcarifer	XP_009009701.1	Helobdella robusta	WP_006927482.1	Caldithrix abyssi		KKP93746.1	Candidatus Nomurabacteria bacterium GW2011_GWF2_36_126	EDX90992.1	Alcanivorax sp. DG881	WP_012474594.1	Chlorobium phaeobacteroides
WP_019961965.1	Woodsholea maritima	WP_087633041.1	Caballeronia telluris	XP_029285033.1	Cottoperca gobio	XP_019933599.1	Paralichthys olivaceus	KQC14839.1	Desulfuromonas sp. SDB		KKP60217.1	Candidatus Nomurabacteria bacterium GW2011_GWF1_34_20	WP_041508493.1	Shewanella sp. cp20	WP_127123810.1	Cytophagaceae bacterium Ys
BAR60233.1	Bradyrhizobium diazoefficiens	ALL64156.1	Paraburkholderia caribensis MBA4	XP_003974142.1	Takifugu rubripes	XP_022198483.1	Nilaparvata lugens	PJB81840.1	Acidobacteria bacterium CG_4_9_14_3_um_filter_49_7		PJE73922.1	Candidatus Taylorbacteria bacterium CG10_big_fil_rev_8_21_14_0_10_41_48	PHQ76615.1	Shewanella sp.	OIQ06247.1	Rhodobacteraceae bacterium CG2_30_10_405
WP_080583970.1	Bradyrhizobium japonicum	SIT36045.1	Paraburkholderia piptadeniae	CAG01682.1	Tetraodon nigroviridis	KFH67486.1	Mortierella verticillata NRRL 6337	PIS27733.1	Candidatus Marinimicrobia bacterium CG08_land_8_20_14_0_20_45_22		OHA86113.1	Candidatus Yonathbacteria bacterium RIFOXYD1_FULL_52_36	TQV62207.1	Halothiobacillaceae bacterium	EKE09214.1	uncultured bacterium
RYX95116.1	Bradyrhizobiaceae bacterium	WP_017776963.1	Paraburkholderia kururiensis	XP_008305443.1	Cynoglossus semilaevis	XP_002121015.1	Ciona intestinalis	RKX94084.1	Spirochaetes bacterium		OGI91405.1	Candidatus Nomurabacteria bacterium RIFCSPLOWO2_01_FULL_42_20	WP_150133164.1	Acidisarcina polymorpha	RHZ84425.1	Diversispora epigaea
RKP28318.1	Syncephalis pseudoplumigaleata	ASL74056.1	Ralstonia solanacearum	KFD71763.1	Trichuris suis	WP_075597515.1	Leptolyngbya sp. 'hensonii'	RKX86560.1	Spirochaetes bacterium		OHA59932.1	Candidatus Vogelbacteria bacterium RIFOXYD1_FULL_46_19	RLA01616.1	Gammaproteobacteria bacterium	KNE65782.1	Allomyces macrogynus ATCC 38327
TXJ13046.1	Afipia sp.	AEI78358.1	Cupriavidus necator N-1	XP_029356343.1	Echeneis naucrates	XP_013293376.1	Necator americanus	RKY79139.1	candidate division KSB1 bacterium		KKW23373.1	Parcubacteria group bacterium GW2011_GWC1_51_35	WP_008486433.1	Gallaecimonas xiamenensis	RZM00870.1	Sphingomonas sp.
WP_096358006.1	Variibacter gotjawalensis	AJG20883.1	Cupriavidus basilensis	XP_020774540.1	Boleophthalmus pectinirostris	XP_029827470.1	Ixodes scapularis	RKY58614.1	Candidatus Marinimicrobia bacterium		OGT06617.1	Gammaproteobacteria bacterium GWF2_41_13	SEH08321.1	Thiotrichales bacterium HS_08	OAO16778.1	Blastocystis sp. ATCC 50177/Nand II
TDI53758.1	Alphaproteobacteria bacterium	AGW91853.1	Ralstonia pickettii DTP0602	XP_004068230.2	Oryzias latipes	AFZ21728.1	Microcoleus sp. PCC 7113	TVQ19421.1	Spirochaetaceae bacterium		WP_051352766.1	unclassified Deltaproteobacteria (miscellaneous)	TND04053.1	Gammaproteobacteria bacterium	PKY38743.1	Rhizophagus irregularis
WP_008382334.1	Rhodovulum sp. PH10	CBW73955.1	Paraburkholderia rhizoxinica HKI 454	XP_020480964.1	Monopterus albus	XP_015020401.1	Drosophila mojavensis	TYB32215.1	bacterium		OGT30713.1	Gammaproteobacteria bacterium RIFCSPHIGHO2_12_FULL_35_23	WP_070077585.1	Acidihalobacter prosperus	GCC52914.1	Cytophagaceae bacterium Ys
TMJ45464.1	Alphaproteobacteria bacterium	OYW80839.1	Polynucleobacter sp. 32-46-5	XP_027882519.1	Xiphophorus couchianus	XP_008869042.1	Aphanomyces invadans	TFG63149.1	Spirochaetales bacterium		KKT93593.1	Parcubacteria group bacterium GW2011_GWA2_45_14	SFM24675.1	Ectothiorhodospira mobilis	OUV01707.1	Acidimicrobiaceae bacterium TMED77
WP_088519533.1	Rhodoblastus acidophilus	WP_114690090.1	Polynucleobacter necessarius	XP_027882522.1	Xiphophorus couchianus	EJY70013.1	Oxytricha trifallax	OGP34248.1	Deltaproteobacteria bacterium GWC2_65_14		OGF65973.1	Candidatus Giovannonibacteria bacterium RIFCSPHIGHO2_01_FULL_48_47	WP_046560893.1	Kangiella geojedonensis	RPG92454.1	Candidatus Puniceispirillum sp. TMED213
GAU80759.1	Bosea sp. BIWAKO-01	WP_147702878.1	Quisquiliibacterium sp. CC-CFT501	XP_030228290.1	Gadus morhua	POI25397.1	Bambusicola thoracicus	OGP19586.1	Deltaproteobacteria bacterium GWA2_65_63		OGI72264.1	Candidatus Nomurabacteria bacterium RIFCSPHIGHO2_02_FULL_38_15	RKZ69967.1	Gammaproteobacteria bacterium	GAE46519.1	Bacillus boroniphilus JCM 21738
KAA8570550.1	Monilinia fructicola	OYU29148.1	Burkholderiales bacterium PBB2	TKS74778.1	Collichthys lucidus	KTG39945.1	Cyprinus carpio	RMG60207.1	Deltaproteobacteria bacterium		OHA16428.1	Candidatus Taylorbacteria bacterium RIFCSPHIGHO2_01_FULL_44_110	WP_132977151.1	Thiobaca trueperi	ELY91930.1	Natrinema altunense JCM 12890
RXT52664.1	Bosea sp. Tri-44	AOG21439.1	Acidovorax sp. RAC01	XP_029474797.1	Rhinatrema bivittatum	XP_013101217.1	Stomoxys calcitrans	OPL10546.1	Firmicutes bacterium ML8_F2		KKP74984.1	Candidatus Campbellbacteria bacterium GW2011_GWD2_35_24	WP_020397165.1	Thiolinea disciformis	PCJ65883.1	Bacteroidetes bacterium
OYW66875.1	Bosea sp. 12-68-7	WP_090047667.1	Limnohabitans sp. 2KL-27	XP_029890061.1	Aquila chrysaetos chrysaetos	WP_012629037.1	Cyanothece sp. PCC 7425	WP_078664284.1	Carboxydocella		PJE73558.1	Candidatus Terrybacteria bacterium CG10_big_fil_rev_8_21_14_0_10_41_10	WP_078923858.1	Thiothrix eikelboomii	PIK44976.1	Apostichopus japonicus
TCT04140.1	Tepidamorphus gemmatus	OGA23019.1	Betaproteobacteria bacterium RIFCSPLOWO2_02_FULL_67_26	OPJ76744.1	Patagioenas fasciata monilis	XP_013922321.1	Thamnophis sirtalis	OIP92804.1	Syntrophaceae bacterium CG2_30_58_14		OHA79014.1	Candidatus Yonathbacteria bacterium RIFCSPHIGHO2_01_FULL_44_19	WP_020559533.1	Thiofilum flexile	PIK44977.1	Apostichopus japonicus
WP_092636883.1	unclassified Rhizobiales (miscellaneous)	OGA07688.1	Betaproteobacteria bacterium RIFCSPLOWO2_02_64_14	EMP34081.1	Chelonia mydas	ELK37880.1	Myotis davidii	WP_021167217.1	Sporomusa		OGZ19485.1	Candidatus Lloydbacteria bacterium RIFOXYC12_FULL_46_25	WP_131905322.1	Cocleimonas flava	WP_085441186.1	Magnetofaba australis
GBU19999.1	Methylobacterium sp.	RPJ48570.1	Betaproteobacteria bacterium	XP_027679942.1	Chelonia mydas	XP_004362245.1	Cavenderia fasciculata	PKN04561.1	Deltaproteobacteria bacterium HGW-Deltaproteobacteria-9		OHB20761.1	Parcubacteria group bacterium RIFCSPHIGHO2_01_FULL_47_10b	RUQ32941.1	Candidatus Competibacteraceae bacterium	RHY80290.1	Aphanomyces astaci
SDO57537.1	Methylobacterium phyllostachyos	TMH87559.1	Betaproteobacteria bacterium	TFK01701.1	Platysternon megacephalum	EYC20717.1	Ancylostoma ceylanicum	WP_018592367.1	Terrisporobacter glycolicus		PIR46169.1	Candidatus Vogelbacteria bacterium CG10_big_fil_rev_8_21_14_0_10_49_38	ORU91361.1	Cycloclasticus sp. symbiont of Poecilosclerida sp. N	WP_147014594.1	Luteibaculum oceani
SFM68837.1	Methylobacterium pseudosasicola	WP_066883922.1	Dechloromonas denitrificans	KQK84872.1	Amazona aestiva	XP_023468691.1	Rhizopus microsporus ATCC 52813	OXX85048.1	Paraclostridium benzoelyticum		OGZ58753.1	Candidatus Spechtbacteria bacterium RIFCSPHIGHO2_01_FULL_43_30	AAU92201.1	Methylococcus capsulatus str. Bath	VDD88150.1	Enterobius vermicularis
GEP00502.1	Methylobacterium haplocladii	WP_081700320.1	Azonexus hydrophilus	KGL74237.1	Tinamus guttatus	XP_020784515.1	Boleophthalmus pectinirostris	KUO52186.1	Desulfitibacter sp. BRH_c19		OHA06415.1	Candidatus Sungbacteria bacterium RIFCSPLOWO2_01_FULL_47_10	WP_068808502.1	Immundisolibacter cernigliae	RYZ94683.1	Proteobacteria bacterium
OJY38016.1	Rhizobiales bacterium 65-9	TMG99364.1	Betaproteobacteria bacterium	XP_025889338.1	Nothoprocta perdicaria	XP_012250902.1	Athalia rosae	WP_073026412.1	Lutispora thermophila		KKR45609.1	Parcubacteria group bacterium GW2011_GWB1_40_14	WP_090167916.1	Lewinella agarilytica	TMD03100.1	Chloroflexi bacterium
AMN55836.1	Labrenzia sp. CP4	TMH26768.1	Betaproteobacteria bacterium	XP_027319011.1	Anas platyrhynchos	XP_019875740.1	Aethina tumida	WP_041721976.1	Alkaliphilus metalliredigens		PIR69788.1	Candidatus Niyogibacteria bacterium CG10_big_fil_rev_8_21_14_0_10_46_36	PZA01186.1	Gammaproteobacteria bacterium 2W06	OLB29066.1	Acidobacteria bacterium 13_2_20CM_58_27
ADZ71413.1	Polymorphum gilvum SL003B-26A1	KAB2839977.1	Burkholderiales bacterium	XP_012956235.1	Anas platyrhynchos	VDK50055.1	Anisakis simplex	PYU93057.1	Acidobacteria bacterium		OGY67731.1	Candidatus Harrisonbacteria bacterium RIFCSPLOWO2_02_FULL_45_10c	TDJ14919.1	Gammaproteobacteria bacterium	OQY77096.1	Ignavibacteriales bacterium UTCHB1
WP_131305587.1	Siculibacillus lacustris	EXI77554.1	Candidatus Accumulibacter sp. BA-92	XP_009873342.1	Apaloderma vittatum	ACH48207.1	Haplopelma schmidti	CDI40682.1	Tepidanaerobacter acetatoxydans Re1		OHB17299.1	Parcubacteria group bacterium RIFCSPHIGHO2_01_FULL_40_30	RMG28327.1	Gammaproteobacteria bacterium	RMJ13594.1	Phialosimplex sp. HF37
WP_008549716.1	Pseudovibrio sp. JE062	OGA34760.1	Betaproteobacteria bacterium RIFCSPLOWO2_12_FULL_64_23	XP_021261283.1	Numida meleagris	XP_009487184.1	Pelecanus crispus	WP_013778377.1	Tepidanaerobacter acetatoxydans		OGY62584.1	Candidatus Harrisonbacteria bacterium RIFCSPHIGHO2_01_FULL_44_13	RKZ95492.1	Gammaproteobacteria bacterium	SDX91972.1	Hymenobacter psychrophilus
WP_068081511.1	Pseudovibrio stylochi	WP_145771043.1	Denitratisoma oestradiolicum	XP_010160657.2	Antrostomus carolinensis	XP_008487752.1	Diaphorina citri	KKC28981.1	Caldanaerobacter subterraneus subsp. pacificus DSM 12653		TSC96274.1	Parcubacteria group bacterium Athens1014_26	KGA00798.1	Cobetia amphilecti	TWD44831.1	Agrobacterium vitis
WP_099555416.1	Hartmannibacter diazotrophicus	ART37596.1	uncultured bacterium	XP_005423186.2	Geospiza fortis	XP_030344471.1	Strigops habroptila	WP_013788387.1	Thermoanaerobacterium xylanolyticum		KKQ76728.1	Parcubacteria group bacterium GW2011_GWC1_38_6	WP_127735398.1	Cobetia sp. ICG0124	ETI56290.1	Phytophthora parasitica P1569
TDT94482.1	Azorhizobium sp. AG788	KAB2967116.1	Zoogloea sp.	XP_025889345.1	Nothoprocta perdicaria	XP_030344472.1	Strigops habroptila	TFG92957.1	Candidatus Atribacteria bacterium		TSC82772.1	Parcubacteria group bacterium Gr01-1014_20	SEK23296.1	Halomonas daqiaonensis	PCK01671.1	Flavobacteriales bacterium
BAF87533.1	Azorhizobium caulinodans ORS 571	WP_078484551.1	Solemya pervernicosa gill symbiont	XP_003220310.1	Anolis carolinensis	XP_019955169.1	Paralichthys olivaceus	WP_087678306.1	Garciella nitratireducens		OGZ30387.1	Candidatus Niyogibacteria bacterium RIFCSPHIGHO2_01_FULL_45_28	BBI51194.1	Halomonas olivaria	KOG91809.1	Streptomyces varsoviensis
ADH87984.1	Starkeya novella DSM 506	TAG04761.1	Betaproteobacteria bacterium	XP_020638971.1	Pogona vitticeps	KAA0155863.1	Cafeteria roenbergensis	OIP42299.1	Desulfobacteraceae bacterium CG2_30_51_40		OGZ52428.1	Candidatus Ryanbacteria bacterium RIFCSPLOWO2_01_FULL_48_26	WP_022956060.1	Perlucidibaca piscinae	PLU83521.1	Sinorhizobium medicae
WP_055038013.1	Blastochloris viridis	WP_018413400.1	Methyloversatilis thermotolerans	KOF69585.1	Octopus bimaculoides	WP_087590418.1	unicellular cyanobacterium SU3	OPY89483.1	Syntrophaceae bacterium PtaU1.Bin231		OHB22015.1	Parcubacteria group bacterium RIFCSPLOWO2_01_FULL_48_18	PCI42117.1	Moraxellaceae bacterium	XP_027177223.1	Coffea eugenioides
WP_114010137.1	unclassified Cohaesibacter	WP_025136246.1	Achromobacter sp. DH1f	XP_019632568.1	Branchiostoma belcheri	XP_023722620.1	Cryptotermes secundus	RLA91997.1	Deltaproteobacteria bacterium		OGZ57203.1	Candidatus Spechtbacteria bacterium RIFCSPHIGHO2_01_FULL_38_11	WP_051789284.1	Endozoicomonas montiporae	OIP33269.1	Deltaproteobacteria bacterium CG2_30_43_15
PLX40678.1	Rhizobiales bacterium	WP_024000444.1	Bordetella pertussis	XP_002606921.1	Branchiostoma floridae	EEC10804.1	Ixodes scapularis	OGP63652.1	Deltaproteobacteria bacterium RBG_13_49_15		OGZ59864.1	Candidatus Spechtbacteria bacterium RIFCSPHIGHO2_12_FULL_38_30	WP_022962352.1	Pseudomonas pelagia	OLD52370.1	Chloroflexi bacterium 13_1_40CM_2_70_6
WP_081761535.1	Methylopila sp. 73B	WP_087837072.1	unclassified Pigmentiphaga	XP_013417146.1	Lingula anatina	XP_029501518.1	Oncorhynchus nerka	WP_080799939.1	Desulfamplus magnetovallimortis		OQX71201.1	Candidatus Parcubacteria bacterium 4484_255	RMO05039.1	Pseudomonas cichorii	WP_146958804.1	Bradymonadales bacterium V1718
PZQ17024.1	Starkeya novella	ODS74320.1	Bordetella sp. SCN 67-23	XP_014667334.1	Priapulus caudatus	XP_022221340.1	Drosophila obscura	OGQ88044.1	Deltaproteobacteria bacterium RIFOXYC2_FULL_48_10		TSC89250.1	Parcubacteria group bacterium Gr01-1014_3	RMR56588.1	Pseudomonas cichorii	KUK90068.1	Mesotoga infera
WP_144292595.1	Rhodoligotrophos appendicifer	WP_057654113.1	Bordetella sp. N	XP_011431885.1	Crassostrea gigas	XP_022221342.1	Drosophila obscura	KPK89104.1	Deltaproteobacteria bacterium SM23_61		ADE14746.1	Nitrosococcus halophilus Nc 4	SIT16249.1	Oleibacter marinus	KXJ10392.1	Exaiptasia pallida
ODT20765.1	Hyphomicrobium sp. SCN 65-11	WP_094844219.1	Bordetella genomosp. 11	XP_005997269.2	Latimeria chalumnae	CDQ56324.1	Oncorhynchus mykiss	ADW18061.1	Desulfobulbus propionicus DSM 2032		OFZ96443.1	Betaproteobacteria bacterium RBG_19FT_COMBO_58_11	RLT98682.1	Ketobacter sp.	ORZ35461.1	Catenaria anguillulae PL171
WP_083528451.1	Hyphomicrobium sp. CS1BSMeth3	WP_144277591.1	Chitinimonas sp. R3-44	XP_012816600.1	Xenopus tropicalis	XP_006157704.1	Tupaia chinensis	WP_073036080.1	Desulfacinum infernum		KXK30128.1	Candidatus Brocadia sinica	OUS07051.1	Gammaproteobacteria bacterium 42_54_T18	WP_093330315.1	Sphingomonas rubra
RTL73300.1	Rhizobiales bacterium	WP_018748245.1	Chitiniphilus shinanonensis	NP_001016931.1	Xenopus tropicalis	VEU36250.1	Pseudo-nitzschia multistriata	WP_092212928.1	Desulfoluna spongiiphila		TAL58004.1	Nanoarchaeota archaeon	WP_019530176.1	Dasania marina	PPR78454.1	Alphaproteobacteria bacterium MarineAlpha2_Bin1
KAB2913722.1	Hyphomicrobiaceae bacterium	BBG73185.1	Rhodocyclaceae bacterium SHINM1	XP_012816601.1	Xenopus tropicalis	XP_014680228.1	Priapulus caudatus	ESQ10950.1	uncultured Desulfofustis sp. PB-SRB1		PIO47096.1	Chlorobium sp. 445	PCK03484.1	Alteromonadaceae bacterium	VTJ71905.1	Marmota monax
WP_013948739.1	unclassified Hyphomicrobium	WP_054621199.1	Oryzomicrobium terrae	XP_007898091.1	Callorhinchus milii	RYG46472.1	archaeon	PKL06379.1	Spirochaetae bacterium HGW-Spirochaetae-9		RFM24247.1	Candidatus Thermochlorobacter aerophilum	WP_121465664.1	Alteromonadaceae bacterium 2052S.S.stab0a.01	RCK73999.1	Ignavibacteriae bacterium
PPC80927.1	Hyphomicrobium sp.	WP_151603921.1	Betaproteobacteria bacterium SCN2	XP_027693893.1	Vombatus ursinus	EPY29953.1	Strigomonas culicis	WP_027717270.1	Desulfovirgula thermocuniculi		PIR04979.1	Candidatus Liptonbacteria bacterium CG11_big_fil_rev_8_21_14_0_20_35_14	TDQ51353.1	Permianibacter aggregans	PZO18543.1	Burkholderiales bacterium
PZN16449.1	Proteobacteria bacterium	WP_124703419.1	Sulfuriferula multivorans	XP_020843248.1	Phascolarctos cinereus	XP_020386735.1	Rhincodon typus	WP_029165631.1	Aminiphilus circumscriptus		VVB66492.1	uncultured archaeon	WP_073270971.1	Microbulbifer donghaiensis	OUT95959.1	Gammaproteobacteria bacterium TMED36
RME98244.1	Alphaproteobacteria bacterium	WP_113931913.1	Eoetvoesia caeni	XP_007420279.2	Python bivittatus	KHJ96675.1	Oesophagostomum dentatum	KUK87215.1	Synergistales bacterium 58_81		OGB97826.1	candidate division TM6 bacterium RIFCSPHIGHO2_12_FULL_36_22	PCJ90450.1	Porticoccaceae bacterium	GBD44275.1	bacterium HR40
TNE57269.1	Alphaproteobacteria bacterium	WP_134085125.1	Thiohalophilus thiocyanatoxydans	XP_028938866.1	Ornithorhynchus anatinus	TMW43373.1	Sarcophaga bullata	AFM22626.1	Acetomicrobium mobile DSM 13181		OGB84115.1	candidate division TM6 bacterium RIFCSPHIGHO2_12_FULL_32_22	TNE94631.1	Gammaproteobacteria bacterium	RZM10985.1	Pedobacter sp.
WP_036554509.1	Nisaea denitrificans	KPK39988.1	Gammaproteobacteria bacterium SG8_47	AKI70458.1	synthetic construct	PRP88110.1	Planoprotostelium fungivorum	KUK39553.1	Synergistales bacterium 54_24		RMD77143.1	Candidatus Dojkabacteria bacterium	OUS16467.1	Gammaproteobacteria bacterium 50_400_T64	XP_009832580.1	Aphanomyces astaci
SLN77695.1	Oceanibacterium hippocampi	WP_127476037.1	Sulfurivermis fontis	NP_056321.2	Homo sapiens	XP_002950462.1	Volvox carteri f. nagariensis	PIE54336.1	Dethiosulfovibrio peptidovorans		KAA0237088.1	Chlorobi bacterium	VEA79529.1	Salmonella enterica subsp. arizonae	WP_006970569.1	Plesiocystis pacifica
WP_092621121.1	Roseospirillum parvum	WP_002683643.1	Beggiatoa alba	XP_003919742.1	Papio anubis	TNV75352.1	Halteria grandinella	EFB89402.1	Pyramidobacter piscolens W5455		PCH92112.1	Candidatus Kaiserbacteria bacterium	PUM51069.1	Salmonella enterica subsp. enterica serovar Dublin	OGU25067.1	Ignavibacteria bacterium GWA2_54_16
RIA47291.1	Dichotomicrobium thermohalophilum	WP_018870226.1	unclassified Thioalkalivibrio	XP_014651972.1	Ceratotherium simum simum	WP_096624424.1	Calothrix sp. NIES-3974	OPL16487.1	delta proteobacterium MLS_D		OGG94177.1	Candidatus Kaiserbacteria bacterium RIFOXYD1_FULL_47_14	WP_001711460.1	Salmonella enterica	VDL91784.1	Schistocephalus solidus
WP_018698590.1	Amorphus coralli	WP_150864473.1	Wenzhouxiangella sp. W260	XP_025144621.1	Bubalus bubalis	XP_024085558.1	Cimex lectularius	WP_089024200.1	Natranaerobius trueperi		TSC71138.1	Parcubacteria group bacterium Gr01-1014_49	WP_001697994.1	Salmonella enterica	RGB41816.1	Rhizophagus diaphanus
WP_133768876.1	Enterovirga rhinocerotis	KPK58884.1	Gammaproteobacteria bacterium SG8_31	XP_004639293.1	Octodon degus	XP_012799087.1	Schistosoma haematobium	WP_119085235.1	Candidatus Cryosericum septentrionale		PIS43217.1	Candidatus Kaiserbacteria bacterium CG08_land_8_20_14_0_20_50_21	ELY14745.1	Salmonella enterica subsp. enterica serovar Enteritidis str. 436	EPQ04412.1	Myotis brandtii
TNF33564.1	Deltaproteobacteria bacterium	WP_066918155.1	Steroidobacter denitrificans	KAB0392055.1	Balaenoptera physalus	GAY03399.1	Pythium insidiosum	TCP67237.1	Heliophilum fasciatum		KKQ83027.1	Parcubacteria group bacterium GW2011_GWB1_38_8	WP_080194778.1	Salmonella enterica	KAB2873324.1	Pseudorhodoplanes sp.
RUA25137.1	Actinobacteria bacterium	TAK53484.1	Gammaproteobacteria bacterium	XP_012872246.1	Dipodomys ordii	XP_013396843.1	Lingula anatina	WP_012281556.1	Heliobacterium modesticaldum		PIQ66607.1	Candidatus Zambryskibacteria bacterium CG11_big_fil_rev_8_21_14_0_20_42_18	CNU67100.1	Salmonella enterica subsp. enterica serovar Bovismorbificans	RLN88520.1	Nothophytophthora sp. Chile5
WP_026345233.1	Novispirillum itersonii	RLA28534.1	Gammaproteobacteria bacterium	XP_016430715.1	Sinocyclocheilus rhinocerous	RGB24763.1	Rhizophagus diaphanus	RJX23375.1	Dethiobacter sp.		PIP86640.1	Candidatus Campbellbacteria bacterium CG22_combo_CG10-13_8_21_14_all_43_18	VDM33391.1	Toxocara canis	XP_023238743.1	Centruroides sculpturatus
WP_011390231.1	Rhodospirillum rubrum	TVQ43968.1	Gammaproteobacteria bacterium	XP_016430714.1	Sinocyclocheilus rhinocerous	XP_020429204.1	Heterostelium album PN500	KYC45272.1	Arc I group archaeon B03fssc0709_Meth_Bin005		OGG87899.1	Candidatus Kaiserbacteria bacterium RIFCSPLOWO2_12_FULL_50_28	ABX70459.1	Salmonella enterica subsp. enterica serovar Paratyphi B str. SPB7	KGM88367.1	Roseovarius mucosus DSM 17069
WP_009541069.1	Caenispirillum salinarum	OZB61268.1	Xanthomonadales bacterium 15-68-25	KTG21053.1	Cyprinus carpio	KJH53092.1	Dictyocaulus viviparus	PKN29040.1	Deltaproteobacteria bacterium HGW-Deltaproteobacteria-21		OGG61029.1	Candidatus Kaiserbacteria bacterium RIFCSPHIGHO2_02_FULL_49_16	SUG73441.1	Salmonella enterica subsp. enterica	RUS34308.1	Jimgerdemannia flammicorona
WP_092784483.1	Rhodospira trueperi	GAP65995.1	Mizugakiibacter sediminis	XP_018924652.1	Cyprinus carpio	XP_013754393.1	Thecamonas trahens ATCC 50062	OGF05897.1	Candidatus Edwardsbacteria bacterium RifOxyC12_full_54_24		KKW19851.1	Parcubacteria group bacterium GW2011_GWA2_51_10	WP_000851608.1	Salmonella enterica	RUS34309.1	Jimgerdemannia flammicorona
SBV93265.1	uncultured Alphaproteobacteria bacterium	TCO42094.1	Dokdonella fugitiva	XP_022310268.1	Crassostrea virginica	XP_023678096.1	Paramormyrops kingsleyae	RLI61342.1	Candidatus Thorarchaeota archaeon		RJQ34514.1	Candidatus Parcubacteria bacterium	PVW51098.1	Klebsiella pneumoniae	RNA28882.1	Brachionus plicatilis
TML12663.1	Actinobacteria bacterium	ALJ29293.1	Stenotrophomonas acidaminiphila	XP_022307891.1	Crassostrea virginica	ORZ15982.1	Absidia repens	RDE16151.1	Candidatus Thorarchaeota archaeon		RJQ33750.1	Candidatus Parcubacteria bacterium	RCI92748.1	Klebsiella pneumoniae	PAV84380.1	Diploscapter pachys
WP_051610060.1	Terasakiella pusilla	WP_014159920.1	Pseudoxanthomonas spadix	XP_022310642.1	Crassostrea virginica	WP_088243939.1	Calothrix rhizosoleniae	TXT56072.1	Candidatus Thorarchaeota archaeon		KND50496.1	Parcubacteria bacterium C7867-007	CDK66993.1	Klebsiella pneumoniae IS10	OTF81835.1	Euroglyphus maynei
RIK02419.1	Acidobacteria bacterium	RYZ72330.1	Xanthomonadaceae bacterium	XP_012755177.1	Acytostelium subglobosum LB1	OMH84128.1	Zancudomyces culisetae	RLG91874.1	Candidatus Bathyarchaeota archaeon		KKQ85304.1	Parcubacteria group bacterium GW2011_GWF2_38_8	VFS26813.1	Enterobacter cancerogenus	ROL60190.1	Bacteroidetes/Chlorobi group bacterium ChocPot_Mid
RUP37934.1	Gordonia sp.	RCL43709.1	Gammaproteobacteria bacterium	XP_022304338.1	Crassostrea virginica	XP_009492717.1	Fonticula alba	WP_068550136.1	Thermosulfidibacter takaii		OHA34801.1	Candidatus Taylorbacteria bacterium RIFCSPLOWO2_01_FULL_45_15b	WP_129317931.1	Enterobacter cloacae	ANM86819.1	Stygiella incarcerata
WP_012229984.1	Candidatus Microthrix parvicella	RMF98981.1	Gammaproteobacteria bacterium	TRY59160.1	Danionella translucida	XP_017289547.1	Kryptolebias marmoratus	RLD96519.1	Aquificae bacterium		TEU02271.1	Candidatus Woesebacteria bacterium	PLL38154.1	Klebsiella michiganensis	RKJ07545.1	Butyricicoccus sp. 1XD8-22
TXH31314.1	Actinobacteria bacterium	TDJ47522.1	Gammaproteobacteria bacterium	XP_012694957.1	Clupea harengus	XP_017786864.1	Nicrophorus vespilloides	WP_132873968.1	Seleniivibrio woodruffii		OGM08092.1	Candidatus Woesebacteria bacterium RBG_13_36_22	GCN59360.1	Escherichia coli	OEU22160.1	Fragilariopsis cylindrus CCMP1102
RMH79097.1	Actinomyces sp.	WP_020933038.1	Cycloclasticus zancles	XP_028818561.1	Denticeps clupeoides	XP_022079930.1	Acanthaster planci	WP_013008631.1	Deferribacter desulfuricans		OIO50065.1	Parcubacteria group bacterium CG1_02_44_31	GDB30419.1	Escherichia coli	TDJ23385.1	Gammaproteobacteria bacterium
TAL02444.1	Rhodospirillaceae bacterium	RLA23154.1	Gammaproteobacteria bacterium	VTJ75094.1	Marmota monax	KAB7505722.1	Armadillidium nasatum	WP_027389778.1	Chrysiogenes arsenatis		PIY72426.1	Candidatus Roizmanbacteria bacterium CG_4_10_14_0_8_um_filter_33_9	ACD10039.1	Shigella boydii CDC 3083-94	XP_009968745.1	Tyto alba
KIE52371.1	marine actinobacterium MedAcidi-G3	WP_067563553.1	Halofilum ochraceum	XP_030427829.1	Gopherus evgoodei	XP_029200672.1	Acropora millepora	WP_128465149.1	Geovibrio thiophilus		PIT96989.1	Candidatus Campbellbacteria bacterium CG10_big_fil_rev_8_21_14_0_10_35_52	CDL26337.1	Escherichia coli ISC7	RQP17601.1	Ochrobactrum intermedium
TVQ41562.1	Geminicoccaceae bacterium	RLE16777.1	Actinobacteria bacterium	XP_022795565.1	Stylophora pistillata	WP_146294874.1	Euhalothece natronophila	TYB35219.1	Flexistipes sinusarabici		OGD66716.1	Candidatus Campbellbacteria bacterium RIFCSPLOWO2_02_35_12	PDO46707.1	Escherichia coli	GAQ78943.1	Klebsormidium nitens
WP_007674656.1	alpha proteobacterium BAL199	OED40103.1	Chromatiales bacterium (ex Bugula neritina AB1)	XP_015769187.1	Acropora digitifera	RLN90786.1	Nothophytophthora sp. Chile5	KPV61608.1	Candidatus Bathyarchaeota archaeon BA1		OGI87033.1	Candidatus Nomurabacteria bacterium RIFCSPLOWO2_01_FULL_33_24	EID68999.1	Escherichia coli W26	GDX49893.1	Bacteroidetes bacterium
KIE50742.1	marine actinobacterium MedAcidi-G1	PID61885.1	Gammaproteobacteria bacterium	XP_029658047.1	Octopus vulgaris	XP_021877503.1	Lobosporangium transversale	AAK52053.1	Pyrococcus horikoshii		KKS70873.1	Parcubacteria group bacterium GW2011_GWF2_42_7	KAA0650084.1	Escherichia coli	WP_009097269.1	Rhodopirellula sp. SWK7
AKJ00696.1	Archangium gephyra	WP_068805712.1	Immundisolibacter cernigliae	XP_022307643.1	Crassostrea virginica	XP_020902489.1	Exaiptasia pallida	RLF73309.1	Thermococci archaeon		OGI68134.1	Candidatus Nomurabacteria bacterium RIFCSPHIGHO2_01_FULL_42_15	WP_063079426.1	Escherichia coli	XP_015779249.1	Acropora digitifera
WP_047855458.1	Archangium gephyra	WP_110017203.1	Plasticicumulans acidivorans	XP_014785855.1	Octopus bimaculoides	NP_056517.1	Homo sapiens	WP_048091294.1	Geoglobus acetivorans		KKQ01640.1	Parcubacteria group bacterium GW2011_GWA2_36_24	STJ31706.1	Escherichia coli	XP_004365972.2	Capsaspora owczarzaki ATCC 30864
KPK16620.1	Myxococcales bacterium SG8_38	OGI49671.1	Candidatus Muproteobacteria bacterium RIFCSPLOWO2_01_FULL_60_18	VDL85961.1	Nippostrongylus brasiliensis	CAX70001.1	Schistosoma japonicum	PYX24691.1	Acidobacteria bacterium		KKQ32939.1	Candidatus Nomurabacteria bacterium GW2011_GWA1_37_20	EFZ41778.1	Escherichia coli EPECa14	WP_125075416.1	Escherichia coli
AKU89746.1	Vulgatibacter incomptus	RLA09502.1	Gammaproteobacteria bacterium	VDM52867.1	Angiostrongylus costaricensis	OON21983.1	Opisthorchis viverrini	OPX29875.1	Candidatus Cloacimonas sp. 4484_143		KKS23798.1	Candidatus Nomurabacteria bacterium GW2011_GWC2_41_8	KAB4378377.1	Bacteroides thetaiotaomicron	TKJ39075.1	candidate division LCP-89 bacterium B3_LCP
PZM91146.1	Proteobacteria bacterium	TDJ64909.1	Proteobacteria bacterium	XP_004226045.1	Ciona intestinalis	XP_010772378.1	Notothenia coriiceps	WP_133200885.1	Candidatus Syntrophosphaera thermopropionivorans		OGJ04855.1	Candidatus Nomurabacteria bacterium RIFOXYA2_FULL_35_9	WP_111231238.1	Escherichia coli	ORZ13363.1	Lobosporangium transversale
WP_046020973.1	Magnetospira sp. QH-2	OGI69544.1	Candidatus Muproteobacteria bacterium RBG_16_60_9	XP_002158852.2	Hydra vulgaris	KRY41889.1	Trichinella spiralis	OQY37527.1	Candidatus Cloacimonetes bacterium 4572_65		OHB02237.1	Candidatus Zambryskibacteria bacterium RIFCSPHIGHO2_12_FULL_48_10	WP_040395899.1	Cesiribacter andamanensis	OLE65568.1	Acidobacteria bacterium 13_1_20CM_2_68_14
OUU54076.1	Candidatus Endolissoclinum sp. TMED55	RUM53735.1	Methylococcus sp.	KRY22005.1	Trichinella patagoniensis	XP_018324241.1	Agrilus planipennis	TSA27899.1	bacterium		KKQ77520.1	Parcubacteria group bacterium GW2011_GWA1_38_7	PCH89708.1	Flavobacteriales bacterium	PAA67808.1	Macrostomum lignano
OUU25670.1	Candidatus Endolissoclinum sp. TMED37	PZN72962.1	Candidatus Methyloumidiphilus alinensis	XP_013772122.1	Limulus polyphemus	XP_012283567.1	Orussus abietinus	WP_091772335.1	Piscibacillus halophilus		OHB01262.1	Candidatus Zambryskibacteria bacterium RIFCSPLOWO2_01_FULL_35_19	SQB36570.1	Citrobacter koseri	TIM35122.1	Mesorhizobium sp.
OSQ38242.1	Thalassospira sp. MCCC 1A01428	WP_139557089.1	Methylotetracoccus oryzae	KRX23886.1	Trichinella nelsoni	XP_020611982.1	Orbicella faveolata	WP_036817918.1	Pontibacillus yanchengensis		AHB42541.1	Candidatus Saccharibacteria bacterium RAAC3_TM7_1	VEB92200.1	Citrobacter koseri	XP_005841143.1	Guillardia theta CCMP2712
OSQ40991.1	Thalassospira mesophila	ALP51813.1	Candidatus Tenderia electrophaga	XP_002732271.1	Saccoglossus kowalevskii	XP_018015077.1	Hyalella azteca	WP_144087395.1	Allobacillus sp. SKP4-8		PIZ86241.1	Candidatus Nomurabacteria bacterium CG_4_10_14_0_2_um_filter_33_9	TGD66819.1	Salmonella enterica subsp. enterica serovar Poona	XP_014157389.1	Sphaeroforma arctica JP610
OKH87734.1	Thalassospira sp. TSL5-1	KAA0208308.1	Proteobacteria bacterium	XP_025110999.1	Pomacea canaliculata	WP_119259967.1	cyanobacterium endosymbiont of Rhopalodia gibberula	WP_027955469.1	Halobacillus kuroshimensis		KKQ87994.1	Parcubacteria group bacterium GW2011_GWF2_38_8	WP_050933668.1	Vibrio harveyi	PCJ03439.1	OCS116 cluster bacterium
WP_114089196.1	Thalassospira profundimaris	SDK58901.1	Methylophilus rhizosphaerae	RDD41486.1	Trichoplax sp. H2	EFB21903.1	Ailuropoda melanoleuca	WP_047979972.1	Ornithinibacillus contaminans		KKP88659.1	Candidatus Nomurabacteria bacterium GW2011_GWA2_35_80	ACQ93726.1	Tolumonas auensis DSM 9187	OYZ54282.1	Sphingobacteriales bacterium 24-40-4
PCJ55270.1	Planctomycetes bacterium	TXI46159.1	Methylophilus sp.	ELU18887.1	Capitella teleta	CDS32267.1	Hymenolepis microstoma	WP_029190950.1	Ornithinibacillus scapharcae		OGZ11288.1	Candidatus Lloydbacteria bacterium RIFCSPHIGHO2_02_FULL_51_22	WP_081180502.1	Colwellia sp. PAMC 21821	RLD25054.1	Bacteroidetes bacterium
TNF83716.1	Acidobacteria bacterium	OYY50168.1	Methylophilales bacterium 28-44-11	KFD46046.1	Trichuris suis	XP_026654477.1	Zonotrichia albicollis	WP_121130524.1	Oceanobacillus bengalensis		OGC84918.1	Candidatus Adlerbacteria bacterium RIFCSPHIGHO2_12_FULL_53_18	WP_096091596.1	Sphingobacteriaceae bacterium	GAD58985.1	Brevundimonas abyssalis TAR-001
RMD91011.1	Alphaproteobacteria bacterium	PPC94812.1	Methylotenera sp.	CDJ84399.1	Haemonchus contortus	CDW81123.1	Stylonychia lemnae	WP_047183879.1	Bacillaceae		PIP73529.1	Candidatus Lloydbacteria bacterium CG22_combo_CG10-13_8_21_14_all_47_15	WP_104154269.1	Proteobacteria bacterium 228	TAF70372.1	Curvibacter sp.
WP_027135179.1	Geminicoccus roseus	WP_011478990.1	Methylobacillus flagellatus	EYC08439.1	Ancylostoma ceylanicum	XP_026535848.1	Notechis scutatus	WP_008591271.1	Salimicrobium		KKQ82037.1	Parcubacteria group bacterium GW2011_GWF2_38_76	WP_135481831.1	Natronospirillum operossus	PYO45958.1	Candidatus Rokubacteria bacterium
WP_137096589.1	Prauserella endophytica	WP_089375867.1	Methylobacillus rhizosphaerae	XP_013921792.1	Thamnophis sirtalis	AGY60658.1	Gloeobacter kilaueensis JS1	WP_102027104.1	Salirhabdus sp. Marseille-P4669		OHB18402.1	Parcubacteria group bacterium RIFCSPHIGHO2_01_FULL_45_26	ETX06388.1	Candidatus Entotheonella gemina	PVU89123.1	Smittium megazygosporum
OLT44725.1	Saccharomonospora sp. CUA-673	OGT20323.1	Gammaproteobacteria bacterium RBG_16_57_12	XP_028403775.1	Dendronephthya gigantea	ORX56978.1	Hesseltinella vesiculosa	WP_077621641.1	Sediminibacillus massiliensis		KKS77069.1	Parcubacteria group bacterium GW2011_GWB1_42_9	PID42356.1	Proteobacteria bacterium	SCW64263.1	Mucilaginibacter sp. NFR10
KID29098.1	Prauserella sp. Am3	WP_132973798.1	Thiogranum longum	XP_022109405.1	Acanthaster planci	PIA14422.1	Coemansia reversa NRRL 1564	WP_005827345.1	Brevibacillus agri		OHA60930.1	Candidatus Vogelbacteria bacterium RIFOXYD2_FULL_44_9	BBJ03970.1	Marinobacter hydrocarbonoclasticus	PYM26847.1	Candidatus Rokubacteria bacterium
VDP17994.1	Heligmosomoides polygyrus	WP_114278319.1	Thioalbus denitrificans	XP_022109404.1	Acanthaster planci	RDD42814.1	Trichoplax sp. H2	WP_063227108.1	Brevibacillus parabrevis		PIR47053.1	Candidatus Vogelbacteria bacterium CG10_big_fil_rev_8_21_14_0_10_45_14	OZB12920.1	Marinobacter sp. 34-60-7	WP_038035234.1	Thermopetrobacter sp. TC1
WP_008743105.1	Streptomyces sp. Mg1	WP_096367153.1	Thiohalobacter thiocyanaticus	XP_027237280.1	Penaeus vannamei	AAG43124.1	Homo sapiens	WP_003387216.1	Brevibacillus borstelensis		KKS83242.1	Parcubacteria group bacterium GW2011_GWD2_43_10	WP_072839094.1	Marinomonas polaris	SBV93254.1	uncultured Alphaproteobacteria bacterium
WP_097878718.1	Streptomyces sp. ms184	WP_076837461.1	Acidihalobacter ferrooxidans	XP_014782776.1	Octopus bimaculoides	XP_006935340.1	Felis catus	WP_003344737.1	Brevibacillus laterosporus		KKT14540.1	Parcubacteria group bacterium GW2011_GWF2_43_38	WP_084154510.1	Nitrincola lacisaponensis	XP_017668620.1	Lepidothrix coronata
QCX74993.1	Streptomyces sp. YIM 121038	WP_070079090.1	Acidihalobacter prosperus	XP_014782765.1	Octopus bimaculoides	XP_007933151.1	Orycteropus afer afer	SDC43850.1	Melghirimyces thermohalophilus		KKT16675.1	Parcubacteria group bacterium GW2011_GWB1_43_66	WP_082922621.1	Halothiobacillus sp. LS2	WP_119273597.1	Phyllobacteriaceae bacterium SYSU D60010
WP_066956850.1	Streptomyces lushanensis	GBE48933.1	bacterium BMS3Bbin12	XP_001631400.1	Nematostella vectensis	XP_014747139.1	Sturnus vulgaris	SMO40828.1	Melghirimyces algeriensis		PIR45679.1	Candidatus Vogelbacteria bacterium CG10_big_fil_rev_8_21_14_0_10_50_13	OYV28177.1	Halothiobacillus sp. 20-54-6	VDM82008.1	Strongylus vulgaris
WP_078490804.1	Streptomyces scopuliridis	OYV75637.1	Chromatiales bacterium 21-64-14	PIK53958.1	Apostichopus japonicus	XP_026232877.1	Anabas testudineus	WP_094263081.1	Paludifilum halophilum		KKW22609.1	Parcubacteria group bacterium GW2011_GWF2_50_9	OGU44894.1	Ignavibacteria bacterium GWB2_36_8	WP_034405065.1	Deinococcus sp. RL
WP_130876654.1	Streptomyces netropsis	WP_048412172.1	Chromobacterium sp. LK11	XP_029658046.1	Octopus vulgaris	KAA0164217.1	Cafeteria roenbergensis	SFF74203.1	Planifilum fulgidum		PIQ68238.1	Candidatus Taylorbacteria bacterium CG11_big_fil_rev_8_21_14_0_20_46_11	WP_130536433.1	Thiomicrorhabdus sp. 13-15A	RUP46827.1	Jimgerdemannia flammicorona
WP_004938556.1	Streptomyces mobaraensis	WP_054286498.1	Gulbenkiania mobilis	PAV71490.1	Diploscapter pachys	XP_026232874.1	Anabas testudineus	WP_091737327.1	Marininema mesophilum		OGL31605.1	Candidatus Saccharibacteria bacterium RIFCSPHIGHO2_12_FULL_42_8	RMH86198.1	Calditrichaeota bacterium	RUP46826.1	Jimgerdemannia flammicorona
WP_049716062.1	Streptomyces caatingaensis	PTQ78018.1	Nitrosospira multiformis	PIO62047.1	Teladorsagia circumcincta	PIO23288.1	Rana catesbeiana	WP_129198727.1	Ammoniphilus sp. CFH 90114		KKT78691.1	Candidatus Giovannonibacteria bacterium GW2011_GWC2_44_8	RMG96229.1	Chloroflexi bacterium	WP_114607099.1	Prosthecochloris sp. ZM_2
WP_143649532.1	Streptomyces sp. OF1	WP_011381939.1	Nitrosospira multiformis	KAB7506798.1	Armadillidium nasatum	RUS20595.1	Endogone sp. FLAS-F59071	WP_047151947.1	Aneurinibacillus tyrosinisolvens		GBD34265.1	bacterium HR34	RQW07469.1	Calditrichaeota bacterium	OGO71882.1	Chloroflexi bacterium RIFCSPLOWO2_02_FULL_71_16
WP_078874968.1	Streptomyces	SCY52317.1	Nitrosospira sp. Nl5	RXM99266.1	Acipenser ruthenus	XP_027631155.1	Tupaia chinensis	CEH29884.1	Aneurinibacillus migulanus		RME29553.1	Candidatus Parcubacteria bacterium	RMG50997.1	Acidobacteria bacterium	RUP46829.1	Jimgerdemannia flammicorona
WP_030415355.1	Streptomyces sp. NRRL S-1448	WP_074796461.1	Nitrosospira briensis	XP_019855037.1	Amphimedon queenslandica	KPP57165.1	Scleropages formosus	TCM72764.1	Bacillus sp. BK245		TSC83180.1	Parcubacteria group bacterium Gr01-1014_19	RMF87234.1	Nitrospinae bacterium	RUP46828.1	Jimgerdemannia flammicorona
WP_132627464.1	Saccharopolyspora sp. 16K404	WP_072768693.1	Nitrosospira sp. Nsp11	RTG81206.1	Schistosoma bovis	XP_018350442.1	Trachymyrmex septentrionalis	WP_088014040.1	Bacillus acidiceler		PIN94739.1	Candidatus Pacearchaeota archaeon CG10_big_fil_rev_8_21_14_0_10_30_48	TDJ53213.1	Gemmatimonadetes bacterium	TYZ60638.1	Pythium brassicum
ABD12361.1	Frankia casuarinae	OJY08296.1	Nitrosospira sp. 56-18	NP_001022524.1	Caenorhabditis elegans	WP_010998721.1	Nostocaceae	WP_035512836.1	Halalkalibacillus halophilus		AQS32804.1	uncultured archaeon	GBD01402.1	bacterium HR18	KFC60833.1	Flavobacterium gilvum
OHV31057.1	Frankia sp. EUN1h	OUS08803.1	Gammaproteobacteria bacterium 42_54_T18	KRZ18751.1	Trichinella zimbabwensis	XP_002009706.1	Drosophila mojavensis	WP_113657698.1	Thermoflavimicrobium sp. FBKL4.011		KKS73603.1	Candidatus Azambacteria bacterium GW2011_GWB1_42_72	PZN02396.1	Proteobacteria bacterium	OYY68142.1	Rhizobiales bacterium 35-66-30
WP_131096715.1	Streptomonospora sp. M2	PIE40616.1	Gammaproteobacteria bacterium	KRZ18752.1	Trichinella zimbabwensis	XP_016148435.1	Sinocyclocheilus grahami	WP_037997466.1	Thermoactinomyces sp. Gus2-1		BAR39854.1	uncultured Mediterranean phage uvMED	RMH71418.1	Gemmatimonadetes bacterium	RZA06445.1	Proteobacteria bacterium
WP_026124721.1	Nocardiopsis alba	RLU00394.1	Ketobacter sp.	XP_011405503.1	Amphimedon queenslandica	XP_025094803.1	Pomacea canaliculata	WP_124727240.1	Thermoactinomycetaceae bacterium SCSIO 07575		OYD13846.1	candidate division WOR-3 bacterium JGI_Cruoil_03_51_56	WP_132937671.1	Varunaivibrio sulfuroxidans	WP_070987468.1	Halofilum ochraceum
WP_043705723.1	Nocardiopsis synnemataformans	WP_013260906.1	gamma proteobacterium HdN1	XP_009009623.1	Helobdella robusta	KFM80771.1	Stegodyphus mimosarum	WP_131925872.1	Hazenella coriacea		PLX20185.1	bacterium BM706	RJQ10278.1	Dehalococcoidia bacterium	KPI86797.1	Leptomonas seymouri
WP_047871727.1	Nocardiopsis sp. RV163	WP_002811139.1	Nitrosococcus oceani	KJH49183.1	Dictyocaulus viviparus	RKP14106.1	Piptocephalis cylindrospora	WP_029071795.1	Thermoactinomycetaceae		OEU76331.1	Desulfuromonadales bacterium C00003093	TAJ19846.1	Dehalococcoidia bacterium	ADI22860.1	uncultured gamma proteobacterium HF0500_32L01
TDQ54954.1	Actinorugispora endophytica	WP_135280535.1	Candidatus Macondimonas diazotrophica	CBY09049.1	Oikopleura dioica	XP_013893335.1	Monoraphidium neglectum	WP_072330172.1	Thermoactinomyces sp. DSM 45891		RPF97873.1	Rhizobiales bacterium TMED227	CUS04494.2	Candidatus Promineofilum breve	KRY55816.1	Trichinella britovi
WP_067301633.1	Micromonospora rifamycinica	WP_114898158.1	Moraxellaceae bacterium HYN0046	GAU91377.1	Ramazzottius varieornatus	XP_012244913.1	Bombus impatiens	WP_107725372.1	Desmospora activa		ASF00686.1	uncultured virus	WP_081128762.1	Metallibacterium scheffleri	OZO45728.1	Pseudomonas fluorescens
WP_097230797.1	Streptomyces zhaozhouensis	RYY80124.1	Moraxellaceae bacterium	RXG57502.1	Armadillidium vulgare	XP_002071438.1	Drosophila willistoni	OJF18151.1	Bacillaceae bacterium G1		AGE50344.1	Acanthocystis turfacea Chlorella virus Canal-1	WP_131997978.1	Dokdonella fugitiva	CBJ29470.1	Ectocarpus siliculosus
ALL78930.1	Pseudonocardia sp. EC080610-09	WP_022956255.1	Perlucidibaca piscinae	XP_003376480.1	Trichinella spiralis	TNM94254.1	Takifugu bimaculatus	WP_054670511.1	Calditerricola satsumensis		AGE53050.1	Paramecium bursaria Chlorella virus Fr5L	TBR11663.1	Lysobacter sp.	WP_042246721.1	Paracoccus sp. PAMC 22219
WP_068799429.1	Pseudonocardia sp. HH130630-07	WP_151291707.1	Acinetobacter pittii	GBG73028.1	Chara braunii	XP_026768181.1	Pangasianodon hypophthalmus	OPL17718.1	Candidatus Aegiribacteria bacterium MLS_C		RUP39325.1	Acinetobacter sp.	PYP39989.1	Gemmatimonadetes bacterium	TIV62465.1	Mesorhizobium sp.
WP_093074807.1	Pseudonocardia oroxyli	BAN86497.1	Acinetobacter baumannii NCGM 237	KRY22004.1	Trichinella patagoniensis	XP_006821067.1	Saccoglossus kowalevskii	RKZ09988.1	Candidatus Fermentibacteria bacterium		AXP07729.1	Sinorhizobium phage phiM6	AHG90008.1	Gemmatirosa kalamazoonesis	WP_116782324.1	Holophagae bacterium
WP_137246829.1	Herbidospora sp. NEAU-GS14	WP_067559064.1	Acinetobacter larvae	XP_013921791.1	Thamnophis sirtalis	XP_013897804.1	Monoraphidium neglectum	KZD15321.1	Candidatus Fermentibacter daniensis		RLG40422.1	Candidatus Korarchaeota archaeon	RMD88155.1	Alphaproteobacteria bacterium	WP_141616653.1	Echinicola sp. LN3S3
WP_111701555.1	Microbispora triticiradicis	OGA00205.1	Betaproteobacteria bacterium RBG_19FT_COMBO_58_11	ORZ33815.1	Catenaria anguillulae PL171	XP_013063101.1	Biomphalaria glabrata	OPX32116.1	Gemmatimonadaceae bacterium 4484_173		OUW63132.1	bacterium TMED198	WP_020697529.1	Reyranella massiliensis	TNN37813.1	Liparis tanakae
KAA6408927.1	Umbilicaria pustulata	WP_119334756.1	Hydrogenophilus thermoluteolus	XP_020898586.2	Exaiptasia pallida	KNE60942.1	Allomyces macrogynus ATCC 38327	TVQ39924.1	Spirochaetaceae bacterium		AIW56728.1	uncultured virus	WP_135246000.1	Polymorphobacter sp. DJ1R-1	WP_026090636.1	Sandarakinorhabdus sp. AAP62
SBO94909.1	Nonomuraea gerenzanensis	RYF83190.1	Chitinophagaceae bacterium	PAV85104.1	Diploscapter pachys	OLY85702.1	Smittium mucronatum	TVR30740.1	Spirochaetaceae bacterium		OUV73944.1	Flavobacteriales bacterium TMED123	PPR72356.1	Alphaproteobacteria bacterium MarineAlpha3_Bin2	WP_019944301.1	Dyadobacter beijingensis
WP_091085290.1	Nonomuraea wenchangensis	WP_116651383.1	Wenzhouxiangella sediminis	XP_025019771.1	Python bivittatus	RZF37472.1	Laodelphax striatellus	TVR66874.1	Spirochaetaceae bacterium		AIW56726.1	uncultured virus	PIW27471.1	Rhodospirillales bacterium CG15_BIG_FIL_POST_REV_8_21_14_020_66_15	WP_012932329.1	Conexibacter woesei
WP_085996065.1	Nonomuraea coxensis	WP_014401882.1	Frateuria aurantia	EPB75990.1	Ancylostoma ceylanicum	XP_005851808.1	Chlorella variabilis	RKX64387.1	candidate division TA06 bacterium		ASE99901.1	uncultured virus	TNE36319.1	Alphaproteobacteria bacterium	TXH53121.1	Bacteroidia bacterium
AAG47629.1	Amycolatopsis mediterranei U32	WP_078121905.1	Chromatiaceae bacterium 2141T.STBD.0c.01a	XP_003108794.1	Caenorhabditis remanei	XP_007512311.1	Bathycoccus prasinos	WP_111614156.1	Bacillus sp. YR335		OUU09824.1	Rhodobacteraceae bacterium TMED38	TMG90403.1	Betaproteobacteria bacterium	PIY07776.1	Flexibacter sp. CG_4_10_14_3_um_filter_32_15
WP_093591690.1	Lentzea waywayandensis	WP_025772054.1	Thioalkalivibrio sp. HK1	KZS17183.1	Daphnia magna	XP_023671731.1	Paramormyrops kingsleyae	WP_026558883.1	Bacillus sp. J37		AIW56644.1	uncultured virus	RAR78739.1	Nitrosospira multiformis	XP_008592513.1	Galeopterus variegatus
KGH46842.1	Modestobacter caceresii	XP_003390128.1	Amphimedon queenslandica	XP_012802428.1	Schistosoma haematobium	ACC54674.1	Xenopus borealis	WP_098796063.1	Bacillus sp. AFS040349		RTL07634.1	Candidatus Dependentiae bacterium	OGT13009.1	Gallionellales bacterium RIFCSPLOWO2_12_FULL_59_22	ADV62166.1	Isosphaera pallida ATCC 43644
WP_104527645.1	Blastococcus saxobsidens	VFJ48286.1	Candidatus Kentron sp. DK	OPL20345.1	Mytilus galloprovincialis	XP_028998449.1	Betta splendens	WP_072579273.1	Bacillus weihaiensis		AIW56646.1	uncultured virus	BBE52035.1	Ferriphaselus amnicola	EHN11935.1	Patulibacter medicamentivorans
WP_091329630.1	Geodermatophilus ruber	VFJ57896.1	Candidatus Kentron sp. FM	ACO14637.1	Caligus clemensi	XP_013791698.2	Limulus polyphemus	WP_145582580.1	Virgibacillus sp. 6R		OUV97016.1	Candidatus Pelagibacter sp. TMED142	KPK09364.1	Betaproteobacteria bacterium SG8_39	OMH84612.1	Zancudomyces culisetae
WP_141944999.1	Modestobacter multiseptatus	TFH50340.1	Xanthomonadales bacterium	XP_002630617.1	Caenorhabditis briggsae	XP_019731249.1	Hippocampus comes	TET36354.1	Planctomycetes bacterium		OUX64134.1	Gammaproteobacteria bacterium TMED281	OYV79562.1	Ferrovum sp. 21-44-67	CDW57340.1	Trichuris trichiura
WP_083933660.1	Sciscionella marina	WP_092992207.1	Thiohalomonas denitrificans	ETE67316.1	Ophiophagus hannah	XP_026478051.1	Ctenocephalides felis	WP_076757679.1	Edaphobacillus lindanitolerans		AIW56735.1	uncultured virus	OYW66384.1	Hydrogenophilales bacterium 12-64-13	WP_090192133.1	unclassified Duganella
TXH21869.1	Elusimicrobia bacterium	CDH43963.1	Candidatus Contendobacter odensis Run_B_J11	XP_003290009.1	Dictyostelium purpureum	BAQ62511.1	Geminocystis sp. NIES-3708	WP_053588954.1	Bacillaceae		QDP49609.1	Prokaryotic dsDNA virus sp.	WP_114834008.1	Aquicella lusitana	PKL84985.1	Ignavibacteriae bacterium HGW-Ignavibacteriae-1
WP_067810438.1	Mycobacterium sp. ACS1612	TND03627.1	Gammaproteobacteria bacterium	XP_009168965.1	Opisthorchis viverrini	OTF82310.1	Euroglyphus maynei	WP_122973306.1	Lysinibacillus halotolerans		OUX54403.1	Pelagibacteraceae bacterium TMED287	RZO37145.1	Rhodospirillaceae bacterium	PPR17214.1	Alphaproteobacteria bacterium MarineAlpha9_Bin3
CNW44032.1	Mycobacterium tuberculosis	TDJ20220.1	Gammaproteobacteria bacterium	XP_027010936.1	Tachysurus fulvidraco	KOO32142.1	Chrysochromulina sp. CCMP291	WP_099424327.1	Solibacillus sp. R5-41		OUX35065.1	bacterium TMED264	PLS84803.1	Actinobacteria bacterium	WP_081759236.1	Thioalkalivibrio sp. HK1
WP_079009786.1	Mycobacterium tuberculosis	OGT30487.1	Gammaproteobacteria bacterium RBG_16_51_14	KHN82464.1	Toxocara canis	OJJ24220.1	Roseofilum reptotaenium AO1-A	WP_094942014.1	Tetzosporium hominis		BAR36661.1	uncultured Mediterranean phage uvMED	WP_093428898.1	Thiohalospira halophila	OMJ28117.1	Smittium culicis
WP_057340698.1	Mycobacterium tuberculosis	OGT67000.1	Gammaproteobacteria bacterium RIFCSPLOWO2_01_FULL_47_190	POG63556.1	Rhizophagus irregularis DAOM 181602=DAOM 197198	XP_011357823.1	Pteropus vampyrus	WP_077588929.1	Planococcus sp. Y42		AIW56591.1	uncultured virus	PCI73279.1	Gammaproteobacteria bacterium	GBC53235.1	Rhizophagus irregularis DAOM 181602=DAOM 197198
EUA91088.1	Mycobacterium ulcerans str. Harvey	WP_012639197.1	Thioalkalivibrio sulfidiphilus	XP_027010938.1	Tachysurus fulvidraco	ERL87260.1	Dendroctonus ponderosae	WP_067403735.1	Sporosarcina sp. HYO08		AIW56603.1	uncultured virus	WP_127474778.1	Sulfurivermis fontis	RKP26982.1	Syncephalis pseudoplumigaleata
ETW24425.1	Mycobacterium gastri 'Wayne'	WP_116300774.1	Alkalilimnicola ehrlichii	PKK70022.1	Rhizophagus irregularis	ERL87261.1	Dendroctonus ponderosae	WP_066234555.1	Bacillus sporothermodurans		ASF00209.1	uncultured virus	PVZ66380.1	Pelagibaculum spongiae	XP_003107538.1	Caenorhabditis remanei
WP_067237968.1	Mycobacterium sp. 852002-51163_SCH5372311	WP_011628169.1	Alkalilimnicola ehrlichii	XP_023650301.1	Paramormyrops kingsleyae	KXS21432.1	Gonapodya prolifera JEL478	WP_066262423.1	Bacillus acidicola		QAX95778.1	Streptomyces phage Teutsch	WP_052593609.1	Aureispira sp. CCB-QB1	XP_005703451.1	Galdieria sulphuraria
ARR83783.1	Mycobacterium intracellulare subsp. yongonense	PCH60697.1	Gammaproteobacteria bacterium	EXX66141.1	Rhizophagus irregularis DAOM 197198w	WP_009768238.1	Oscillatoriales cyanobacterium JSC-12	WP_032087787.1	Bacillus aquimaris		AIW56647.1	uncultured virus	RMF25252.1	Bacteroidetes bacterium	WP_019530014.1	Dasania marina
WP_140696146.1	Mycolicibacterium hodleri	TNF32758.1	Gammaproteobacteria bacterium	TKR77095.1	Steinernema carpocapsae	KRY09113.1	Trichinella patagoniensis	KIL75225.1	Bacillus badius		RMD78841.1	Lentisphaerae bacterium	WP_013764536.1	Haliscomenobacter hydrossis	XP_013762360.1	Thecamonas trahens ATCC 50062
SIK41442.1	Mycobacteroides abscessus subsp. abscessus	WP_145466222.1	Thalassolituus sp. C2-1	XP_025170422.1	Rhizophagus irregularis DAOM 181602=DAOM 197198	XP_021391109.1	Lonchura striata domestica	WP_041098191.1	Bacillus badius		QDP68281.1	Prokaryotic dsDNA virus sp.	TNE59138.1	Bacteroidetes bacterium	PKK74401.1	Rhizophagus irregularis
GAB11130.1	Gordonia araii NBRC 100433	PCI46561.1	Oceanospirillales bacterium	GBB84641.1	Rhizophagus clarus	RMG11754.1	Cyanobacteria bacterium J055	WP_048005979.1	Bacillus marisflavi		YP_009622594.1	Streptomyces phage BillNye	RMG77547.1	Bacteroidetes bacterium	BAW00714.1	Thermus thermophilus
WP_012834218.1	Gordonia bronchialis	WP_094060606.1	Bacterioplanes sanyensis	XP_029906094.1	Myripristis murdjan	XP_028292206.1	Gouania willdenowi	WP_121620636.1	Bacillus marisflavi		AIW56659.1	uncultured virus	KXK18259.1	Bacteroidetes bacterium OLB8	RMF74090.1	Acidobacteria bacterium
WP_102799301.1	Rhodococcus sp. ENV425	TNC91114.1	Oleibacter sp.	RGB31772.1	Rhizophagus diaphanus	WP_081594692.1	Microcoleus sp. PCC 7113	ACJ33346.1	Anoxybacillus flavithermus WK1		TSA55921.1	Methylophilaceae bacterium	WP_099105804.1	Lewinella marina	WP_014423926.1	Selenomonas ruminantium
WP_054715978.1	Rhodococcus sp. SMB37	WP_132700894.1	Reinekea marinisedimentorum	XP_023218050.1	Centruroides sculpturatus	RIA92502.1	Glomus cerebriforme	EPZ37340.1	Anoxybacillus ayderensis		QDP50614.1	Prokaryotic dsDNA virus sp.	RCH79773.1	Rhizopus azygosporus	PYU86844.1	Acidobacteria bacterium
WP_083913394.1	Nocardia concava	WP_100257359.1	Reinekea forsetii	VEL28180.1	Protopolystoma xenopodis	WP_036485986.1	Myxosarcina sp. GI1	WP_009373848.1	Anoxybacillus gonensis		QDP60972.1	Prokaryotic dsDNA virus sp.	WP_151969737.1	Planctomycetes bacterium SRT547	TVQ64747.1	Balneolaceae bacterium
WP_083892922.1	Nocardia veterana	WP_008047154.1	Reinekea blandensis	ORY44388.1	Rhizoclosmatium globosum	XP_030909011.1	Melopsittacus undulatus	EPR28283.1	Geobacillus sp. WSUCF1		XP_002955713.1	Volvox carteri f. nagariensis	OBG84656.1	Mycobacterium sp. E802	KZK74806.1	Pelodictyon luteolum
WP_051407173.1	Nocardia sp. CNY236	WP_028672652.1	Saccharospirillum impatiens	RXN06181.1	Labeo rohita	TYZ59838.1	Pythium brassicum	AKM19591.1	Geobacillus sp. 12AMOR1		PNW76338.1	Chlamydomonas reinhardtii	OGL60941.1	Candidatus Tectomicrobia bacterium RIFCSPLOWO2_02_FULL_70_19	RYD92045.1	Sphingomonadales bacterium
WP_018162469.1	Smaragdicoccus niigatensis	WP_091811910.1	Marinobacter mobilis	PKY44100.1	Rhizophagus irregularis	XP_026288209.1	Frankliniella occidentalis	ESU73199.1	Geobacillus sp. MAS1		QBK88799.1	Mimivirus LCMiAC01	WP_141608203.1	Litorilinea aerophila	OMJ19936.1	Smittium culicis
WP_095716990.1	Dietzia natronolimnaea	WP_007351207.1	Marinobacter sp. ELB17	XP_026887598.1	Electrophorus electricus	XP_026288208.1	Frankliniella occidentalis	GAD12303.1	Geobacillus kaustophilus GBlys		WP_051323998.1	Solirubrobacter sp. URHD0082	OGX10622.1	Omnitrophica WOR_2 bacterium GWA2_53_43	WP_019081176.1	Yersinia enterocolitica
EFV92158.1	Dietzia cinnamea P4	WP_071268141.1	Marinobacter sp. AC-23	KHN82462.1	Toxocara canis	XP_013794305.1	Limulus polyphemus	RLI26965.1	Candidatus Bathyarchaeota archaeon		TXH47962.1	Desulfurellales bacterium	GBD31585.1	bacterium HR33	TCK83324.1	Pedobacter bauzanensis
TCW23216.1	Dietzia cinnamea	WP_094191244.1	Marinobacter similis	KAA0191158.1	Fasciolopsis buski	EPY26586.1	Angomonas deanei	WP_148949114.1	Bacillus infantis		AUR82105.1	Vibrio phage 1.021.A._10N.222.51.F9	PYO95182.1	Gemmatimonadetes bacterium	RME98245.1	Alphaproteobacteria bacterium
WP_017974271.1	Actinopolyspora halophila	OUX77906.1	Oceanospirillales bacterium TMED59	XP_020433163.1	Heterostelium album PN500	XP_002038880.1	Drosophila sechellia	WP_101575699.1	Bacillus canaveralius		TXH09433.1	Hyphomicrobiaceae bacterium	KPK09183.1	Gemmatimonas sp. SG8_28	OGL24630.1	Candidatus Rokubacteria bacterium RIFCSPLOWO2_12_FULL_69_21
PID55392.1	Micrococcales bacterium	WP_114696238.1	Motiliproteus coralliicola	ACO13125.1	Lepeophtheirus salmonis	PWA03823.1	Smittium angustum	KAA8569257.1	Monilinia fructicola		RTK96796.1	Neisseriaceae bacterium	KPJ96378.1	Gemmatimonas sp. SG8_17	PSQ52331.1	Halobacteriales archaeon SW_8_65_20
PIE26652.1	Micrococcales bacterium	WP_022959552.1	Spongiibacter tropicus	KHN73641.1	Toxocara canis	XP_029981453.1	Sphaeramia orbicularis	WP_015594863.1	Bacillus sp. 1NLA3E		RLA18288.1	Gammaproteobacteria bacterium	WP_129169851.1	Candidatus Marinimicrobia bacterium	PPR32095.1	Alphaproteobacteria bacterium MarineAlpha6_Bin6
WP_116707036.1	Actinomycetospora cinnamomea	WP_011395830.1	Hahella chejuensis	PDM61546.1	Pristionchus pacificus	XP_016335324.1	Sinocyclocheilus anshuiensis	WP_066195876.1	Bacillus sp. FJAT-27225		WP_050514495.1	Streptomyces rimosus	GDX86840.1	Gemmatimonadetes bacterium	XP_029451951.1	Rhinatrema bivittatum
TAK71282.1	Actinobacteria bacterium	WP_020408225.1	Hahella ganghwensis	TKR77094.1	Steinernema carpocapsae	RDH49729.1	Mastigocladus laminosus WC112	GAE46529.1	Bacillus boroniphilus JCM 21738		WP_063728949.1	Streptomyces sp. RTd22	TLY97536.1	Gammaproteobacteria bacterium	TYP53286.1	Thermosediminibacter litoriperuensis
WP_133878404.1	Actinoplanes brasiliensis	WP_015048564.1	Simiduia agarivorans	OON21246.1	Opisthorchis viverrini	XP_030283949.1	Sparus aurata	WP_035196969.1	Bacillus azotoformans		WP_130335088.1	Streptomyces sp. BK022	TLY96537.1	Gammaproteobacteria bacterium	WP_149996840.1	unclassified Beijerinckiaceae
WP_092544839.1	Actinoplanes derwentensis	WP_119393919.1	Oceanospirillales bacterium WDS2A16A	RIA88094.1	Glomus cerebriforme	XP_017278656.1	Kryptolebias marmoratus	WP_075385005.1	Bacillus		WP_137250252.1	Herbidospora sp. NEAU-GS14	WP_066919687.1	Steroidobacter denitrificans	XP_025166740.1	Rhizophagus irregularis DAOM 181602=DAOM 197198
WP_052387163.1	Dactylosporangium aurantiacum	RMD69838.1	Gammaproteobacteria bacterium	XP_004353914.1	Cavenderia fasciculata	XP_016118379.1	Sinocyclocheilus grahami	WP_077618717.1	Bacillus sinesaloumensis		PZR89748.1	Pseudomonas stutzeri	ANO51923.1	Woeseia oceani	QEU59941.1	Kluyveromyces lactis
WP_019874944.1	Sporichthya polymorpha	WP_010961067.1	Methylococcus capsulatus	OTF77514.1	Euroglyphus maynei	KXZ56956.1	Gonium pectorale	WP_066413020.1	Bacillus cohnii		RMG76678.1	Chloroflexi bacterium	TDJ42573.1	Gammaproteobacteria bacterium	KXK55606.1	Chlorobi bacterium OLB5
WP_067471142.1	Dietzia timorensis	WP_026608759.1	Methylocaldum szegediense	OQV13131.1	Hypsibius dujardini	XP_028392575.1	Dendronephthya gigantea	WP_078379906.1	Bacillus halmapalus		BAQ84667.1	uncultured Mediterranean phage uvMED	TFG86822.1	Chromatiales bacterium	WP_138363544.1	Dyadobacter luticola
WP_066903637.1	Millisia brevis	WP_093427649.1	Thiohalospira halophila	XP_023335162.1	Eurytemora affinis	XP_028837484.1	Denticeps clupeoides	WP_066231474.1	Bacillus fastidiosus		PHS02804.1	Blastopirellula sp.	KPK57805.1	Gammaproteobacteria bacterium SG8_31	KAB2841395.1	bacterium
WP_035944048.1	Frankia sp. Iso899	RMG35283.1	Gammaproteobacteria bacterium	RKP06471.1	Thamnocephalis sphaerospora	CDS09233.1	Lichtheimia ramosa	WP_042355121.1	Bacillus rubiinfantis		RLA62111.1	Epsilonproteobacteria bacterium	WP_149998254.1	Bacteroides salyersiae	PAA69369.1	Macrostomum lignano
WP_091360764.1	Frankineae bacterium MT45	KPJ96398.1	Gammaproteobacteria bacterium SG8_15	XP_021343688.1	Mizuhopecten yessoensis	CBY38214.1	Oikopleura dioica	WP_129727133.1	Bacillus funiculus		OIO62790.1	Candidatus Woesearchaeota archaeon CG1_02_33_12	KXK43057.1	Chlorobi bacterium OLB5	XP_009493375.1	Fonticula alba
WP_073387246.1	Jatrophihabitans endophyticus	GBE46172.1	bacterium BMS3Bbin11	XP_007480311.1	Monodelphis domestica	XP_004364233.1	Capsaspora owczarzaki ATCC 30864	WP_100372505.1	Bacillus sp. FJAT-45037		KKU64367.1	Candidatus Amesbacteria bacterium GW2011_GWA1_47_16	WP_132129336.1	Anseongella ginsenosidimutans	WP_077616671.1	Caenibacillus caldisaponilyticus
WP_116995576.1	Desertimonas flava	KRO77824.1	Methylophilales bacterium BACL14 MAG-120910-bin43	TPX73205.1	Chytriomyces confervae	RVE75353.1	Oryzias javanicus	WP_017728264.1	Bacillus ligniniphilus		WP_029250398.1	Microgenomates bacterium SCGC AAA011-I21	KHJ38243.1	Pedobacter glucosidilyticus	WP_125246466.1	Glycomyces sp. YIM 121974
WP_133869414.1	Ilumatobacter fluminis	WP_009852030.1	beta proteobacterium KB13	XP_002180668.1	Phaeodactylum tricornutum CCAP 1055/1	XP_020794886.1	Boleophthalmus pectinirostris	WP_066153853.1	Bacillus krulwichiae		OGD71282.1	Candidatus Collierbacteria bacterium RIFCSPHIGHO2_01_FULL_50_25	WP_017260267.1	Pedobacter arcticus	TMJ63903.1	Alphaproteobacteria bacterium
AZA11440.1	Corynebacterium geronticis	WP_056930535.1	Ferrovum sp. JA12	XP_004345707.1	Capsaspora owczarzaki ATCC 30864	XP_015661712.1	Leptomonas pyrrhocoris	WP_034742336.1	Bacillus wakoensis		KKS65680.1	candidate division WWE3 bacterium GW2011_GWB1_42_6	WP_123207379.1	Pedobacter jejuensis	PIQ45091.1	Deltaproteobacteria bacterium CG12_big_fil_rev_8_21_14_0_65_43_10
WP_123927875.1	Corynebacterium choanis	TXH48904.1	Cellvibrionales bacterium	KFH66321.1	Mortierella verticillata NRRL 6337	XP_008609441.1	Saprolegnia diclina VS20	WP_078552961.1	Bacillus sp. FJAT-44921		KKT86793.1	Candidatus Collierbacteria bacterium GW2011_GWA2_44_99	RUP21053.1	Methylobacterium sp.	KXS20530.1	Gonapodya prolifera JEL478
WP_151528759.1	unclassified Corynebacterium	TDJ45085.1	Gammaproteobacteria bacterium	RYZ06802.1	Myxococcales bacterium	XP_008947798.1	Merops nubicus	WP_083388436.1	Anaerobacillus isosaccharinicus		OQY96650.1	Chloroflexi bacterium UTCFX4	SEO58353.1	Mucilaginibacter gossypiicola	XP_031026894.1	Synchytrium microbalum
WP_035119751.1	Corynebacterium freneyi	TDJ63770.1	Proteobacteria bacterium	RAW22351.1	Phytophthora cactorum	VDL68974.1	Nippostrongylus brasiliensis	OIJ23007.1	Anaerobacillus isosaccharinicus		PKO03974.1	Chloroflexi bacterium HGW-Chloroflexi-5	PLW89296.1	Mucilaginibacter sp.	RYZ47625.1	Sphingobacteriales bacterium
PZR04206.1	Corynebacterium kroppenstedtii	WP_142891678.1	Aliikangiella sp. M105	XP_004994475.1	Salpingoeca rosetta	XP_020325616.1	Oncorhynchus kisutch	RDI41226.1	Falsibacillus pallidus		WP_053406346.1	Persicobacter sp. CCB-QB2	RYE05637.1	Sphingobacteriaceae bacterium	PIW55707.1	Sphingomonadales bacterium CG12_big_fil_rev_8_21_14_0_65_65_10
KGA10559.1	actinobacterium acAMD-2	WP_144391344.1	Pleionea sp. S1-5-21	PKN56260.1	Deltaproteobacteria bacterium HGW-Deltaproteobacteria-14	TRU97256.1	Microcystis wesenbergii Mw_QC_S_20081001_S30D	WP_070876690.1	Bacillus sp. HMSC76G11		PID85522.1	Chloroflexi bacterium	RYE02679.1	Sphingobacteriaceae bacterium	WP_147494234.1	Sphingomonas sp. AE3
OUX91092.1	Candidatus Endolissoclinum sp. TMED26	PCI69394.1	Thiotrichaceae bacterium	VDK29311.1	Anisakis simplex	XP_014603286.1	Polistes canadensis	WP_090857874.1	Bacillus salsus		WP_014456430.1	Spirochaeta africana	RZK47735.1	Pedobacter sp.	WP_144637516.1	Amycolatopsis acidiphila
RMF74091.1	Acidobacteria bacterium	TDJ30905.1	Gammaproteobacteria bacterium	XP_021885148.1	Lobosporangium transversale	XP_022838625.1	Ostreococcus tauri	WP_078545882.1	Bacillus alkalitelluris		TVR70923.1	Spirochaetaceae bacterium	RYF78309.1	Cytophagaceae bacterium	OAV84559.1	Puccinia triticina 1-1 BBBD Race 1
RLE26313.1	Acidobacteria bacterium	OGT88292.1	Gammaproteobacteria bacterium RIFOXYD12_FULL_61_37	ETI51239.1	Phytophthora parasitica P1569	KAA0184537.1	Hyalella azteca	WP_066443843.1	Bacillus gottheilii		OQY27925.1	Candidatus Cloacimonetes bacterium 4572_55	VDO07483.1	Haemonchus placei	XP_030303560.1	Calypte anna
WP_116782327.1	Holophagae bacterium	WP_138986925.1	Neptunomonas concharum	TMW57616.1	Pythium oligandrum	OMJ21163.1	Smittium culicis	WP_000591735.1	Bacillus		TFH04348.1	Spirochaetales bacterium	WP_128543021.1	Larkinella soli	OLD67452.1	Acidobacteria bacterium 13_1_40CM_2_68_10
WP_146958805.1	Bradymonadales bacterium V1718	WP_028468520.1	Neptunomonas japonica	TPW13627.1	Acidimicrobiaceae bacterium	RXN01272.1	Acipenser ruthenus	WP_098302773.1	Bacillus		TVQ29241.1	Spirochaetaceae bacterium	WP_109742922.1	Arcicella aurantiaca	OUX44911.1	Rhodobacterales bacterium TMED271
TNE44368.1	Deltaproteobacteria bacterium	WP_149391306.1	Nitrincola sp. MEB193	TPX57781.1	Powellomyces hirtus	XP_017764664.1	Eufriesea mexicana	WP_123917548.1	Bacillus sp. FJAT-42376		KKS31990.1	Candidatus Amesbacteria bacterium GW2011_GWA2_42_12	XP_022836022.1	Spodoptera litura	XP_002683104.1	Naegleria gruberi
ALI36565.1	Candidatus Nitrosocosmicus oleophilus	TVQ68209.1	Oceanospirillales bacterium	KND02904.1	Spizellomyces punctatus DAOM BR117	ABS19974.1	Artemia franciscana	WP_035404134.1	Bacillus sp. SJS		OGY40854.1	Candidatus Brennerbacteria bacterium RIFOXYD1_FULL_41_16	AEI51593.1	Runella slithyformis DSM 19594	KUK42962.1	Thermovirga lienii
WP_044244471.1	Chondromyces apiculatus	WP_036506402.1	Nitrincola nitratireducens	TPX62728.1	Spizellomyces sp. 'palustris'	XP_011498949.1	Ceratosolen solmsi marchali	WP_044896414.1	Bacillus alveayuensis		TME87551.1	Chloroflexi bacterium	WP_109323249.1	Pseudarcicella sp. HME7025	TNF56495.1	Burkholderiales bacterium
TVQ96144.1	Deltaproteobacteria bacterium	WP_051692962.1	Marinobacterium sp. AK27	XP_011396153.1	Auxenochlorella protothecoides	XP_025174401.1	Rhizophagus irregularis DAOM 181602=DAOM 197198	WP_110111249.1	Bacillus sp. CGMCC 1.16541		OQY45983.1	Anaerolineaceae bacterium 4572_78	PSL26780.1	Dyadobacter jiangsuensis	PPR36497.1	Alphaproteobacteria bacterium MarineAlpha9_Bin6
OQW49690.1	Proteobacteria bacterium SG_bin8	WP_106591260.1	Marinobacterium halophilum	POM58143.1	Phytophthora palmivora var. palmivora	CDJ93257.1	Haemonchus contortus	WP_028394807.1	Bacillus sp. FJAT-14578		RJQ27298.1	Candidatus Parcubacteria bacterium	WP_091513292.1	Flexibacter flexilis	WP_121526467.1	Mesotoga sp. HF07.pep.5.2.highcov
WP_068317930.1	Pseudovibrio hongkongensis	WP_091357628.1	Amphritea atlantica	ACY14521.1	Haliangium ochraceum DSM 14365	XP_028992742.1	Betta splendens	WP_054636491.1	Thalassobacillus sp. C254		GBG62475.1	Chara braunii	WP_146894600.1	Adhaeribacter aerolatus	WP_110355770.1	Arenibacter sp. ARW7G5Y1
BAL56491.1	uncultured Alphaproteobacteria bacterium	WP_020683130.1	Marinobacterium rhizophilum	GAX95278.1	Pythium insidiosum	XP_028992744.1	Betta splendens	WP_100398424.1	Bacillus sp. FJAT-44742		AYV86257.1	Solumvirus sp.	WP_115375688.1	Adhaeribacter sp. HMF7616	TMB06974.1	Deltaproteobacteria bacterium
GBD42873.1	bacterium HR40	EAR61087.1	Neptuniibacter caesariensis	VEU45212.1	Pseudo-nitzschia multistriata	RUS26686.1	Jimgerdemannia flammicorona	WP_091276868.1	Alteribacillus persepolensis		TMJ00961.1	Alphaproteobacteria bacterium	WP_026999644.1	Eisenibacter elegans	WP_010215447.1	Sphingomonas sp. PAMC 26621
RMH19460.1	Acidobacteria bacterium	WP_067868717.1	Neptuniibacter marinus	ORY41396.1	Rhizoclosmatium globosum	PVU99138.1	Furculomyces boomerangus	WP_018923901.1	Salsuginibacillus kocurii		PIR43536.1	candidate division WWE3 bacterium CG10_big_fil_rev_8_21_14_0_10_32_10	SFE75401.1	Thermoflexibacter ruber	PZN58137.1	Bacteroidetes bacterium
WP_053234029.1	Sandaracinus amylolyticus	WP_075172810.1	Neptunomonas phycophila	RLN32172.1	Phytophthora kernoviae	RZB41012.1	Asbolus verrucosus	WP_106587202.1	Salsuginibacillus halophilus		WP_070977686.1	Kushneria sp. YCWA18	PWJ38623.1	Sediminitomix flava	RDD38588.1	Trichoplax sp. H2
WP_009097267.1	Rhodopirellula sp. SWK7	WP_127694269.1	Neptunomonas sp. HPM-16	ETI51240.1	Phytophthora parasitica P1569	OZG14635.1	Caenorhabditis latens	WP_120193326.1	Sinobaca qinghaiensis		KXK21993.1	Bacteroidetes bacterium OLB12	RZK26310.1	Hymenobacter sp.	EXX76065.1	Rhizophagus irregularis DAOM 197198w
WP_084422451.1	Rubripirellula obstinata	WP_071872912.1	Pseudomonas hussainii	RMG93877.1	Deltaproteobacteria bacterium	XP_006809699.1	Neolamprologus brichardi	WP_025909777.1	Bacillus		ASF00601.1	uncultured virus	RZK37050.1	Hymenobacter sp.	EXX76066.1	Rhizophagus irregularis DAOM 197198w
WP_146398199.1	Planctomycetes bacterium CA13	WP_099289994.1	Butyricimonas sp. Marseille-P3923	PAA61345.1	Macrostomum lignano	TSM60548.1	Bagarius yarrelli	TYR82491.1	Bacillus megaterium		RLI46291.1	Candidatus Bathyarchaeota archaeon	WP_019948213.1	Hymenobacter aerophilus	RIB12304.1	Gigaspora rosea
WP_095741924.1	Rhodopirellula sp. SM50	WP_093919662.1	Sunxiuqinia elliptica	XP_016610943.1	Spizellomyces punctatus DAOM BR117	CDH59579.1	Lichtheimia corymbifera JMRC:FSU:9682	AEN87691.1	Bacillus megaterium WSH-002		ASF00530.1	uncultured virus	WP_119657109.1	Hymenobacter rubripertinctus	XP_014818134.1	Calidris pugnax
REJ88500.1	Planctomycetes bacterium	WP_120271581.1	Mangrovibacterium diazotrophicum	OAF64488.1	Intoshia linei	KHJ87899.1	Oesophagostomum dentatum	SFG17281.1	Bacillus megaterium		AIW56623.1	uncultured virus	WP_135497696.1	Hymenobacter elongatus	KAB2834145.1	Candidatus Dadabacteria bacterium
QDU56834.1	Planctomycetes bacterium Pan181	WP_096347453.1	Pseudomonas pelagia	OAQ24978.1	Mortierella elongata AG-77	RLW04765.1	Erythrura gouldiae	WP_113805085.1	Bacillus taeanensis		AIW56727.1	uncultured virus	WP_073105311.1	Hymenobacter daecheongensis	PWT85986.1	Acidobacteria bacterium
WP_148072525.1	Bythopirellula goksoyri	WP_036988518.1	Pseudomonas bauzanensis	TYZ57096.1	Pythium brassicum	GBF98898.1	Raphidocelis subcapitata	WP_116553147.1	Pueribacillus theae		ASF00063.1	uncultured virus	WP_126695032.1	Hymenobacter gummosus	KFQ20242.1	Mesitornis unicolor
WP_146447756.1	Planctomycetes bacterium Pla144	WP_093473505.1	Pseudomonas yangmingensis	RLN50060.1	Phytophthora kernoviae	PAA82221.1	Macrostomum lignano	WP_026319969.1	Bacillus fordii		QDP51323.1	Prokaryotic dsDNA virus sp.	WP_052346707.1	Hymenobacter swuensis	TPX36680.1	Synchytrium microbalum
WP_145065881.1	unclassified Planctomycetes	WP_005882241.1	Oxalobacter formigenes	WP_050726236.1	Vulgatibacter incomptus	ETK82949.1	Phytophthora parasitica	WP_144460255.1	Bacillus		OUW00036.1	Betaproteobacteria bacterium TMED156	WP_081867472.1	Hymenobacter sp. IS2118	EJU19420.1	Klebsiella sp. OBRC7
WP_145204317.1	Planctomycetes bacterium Poly30	WP_005878471.1	Oxalobacter formigenes	RLN94854.1	Nothophytophthora sp. Chile5	WP_007312781.1	Crocosphaera watsonii	WP_066137517.1	Bacillus lentus		QDP57030.1	Prokaryotic dsDNA virus sp.	WP_068837653.1	Pontibacter akesuensis	KXK57827.1	Chlorobi bacterium OLB7
QDV09626.1	Planctomycetes bacterium Poly30	EWS54633.1	Methylibium sp. T29	PSC71268.1	Micractinium conductrix	KFF41588.1	Candidatus Atelocyanobacterium thalassa isolate SIO64986	WP_077616670.1	Caenibacillus caldisaponilyticus		QDP53345.1	Prokaryotic dsDNA virus sp.	VTO15700.1	Brevundimonas vancanneytii	KZS01239.1	Daphnia magna
PID79085.1	bacterium DOLZORAL124_64_63	WP_011831869.1	Burkholderiales Genera incertae sedis	PRW59705.1	Chlorella sorokiniana	OWK53972.1	Lonchura striata domestica	WP_132743532.1	Scopulibacillus darangshiensis		OZB42264.1	Alishewanella sp. 34-51-39	PZU55995.1	Brevundimonas sp.	WP_068550138.1	Thermosulfidibacter takaii
RKZ14725.1	bacterium	TAJ78220.1	Gallionellaceae bacterium	XP_002501012.1	Micromonas commoda	XP_024863185.1	Kryptolebias marmoratus	WP_066395950.1	Fictibacillus phosphorivorans		WP_027591084.1	Pseudomonas sp. RL	KAB2858946.1	Flavobacteriales bacterium	RIA98156.1	Glomus cerebriforme
PJA73920.1	bacterium CG_4_9_14_3_um_filter_65_15	TNC97035.1	Gallionellaceae bacterium	XP_007514414.1	Bathycoccus prasinos	GAQ88416.1	Klebsormidium nitens	WP_050615684.1	Bacillus testis		QDP52802.1	Prokaryotic dsDNA virus sp.	PCJ01552.1	Flavobacteriales bacterium	POG59874.1	Rhizophagus irregularis DAOM 181602=DAOM 197198
KAA0255319.1	Acidobacteria bacterium	WP_091192865.1	Formivibrio citricus	XP_022309873.1	Crassostrea virginica	GBM21308.1	Araneus ventricosus	WP_070121621.1	Bacillus marinisedimentorum		QDP59668.1	Prokaryotic dsDNA virus sp.	KXK03163.1	Chlorobi bacterium OLB4	RKP33517.1	Dimargaris cristalligena
GBE29742.1	bacterium BMS3Bbin04	WP_024004924.1	Advenella kashmirensis	RUP51540.1	Jimgerdemannia flammicorona	XP_003456271.1	Oreochromis niloticus	WP_101645472.1	Bacillus deserti		QDP65112.1	Prokaryotic dsDNA virus sp.	OGW83701.1	Omnitrophica bacterium RIFCSPHIGHO2_02_FULL_51_18	KXK17099.1	Bacteroidetes bacterium OLB8
PIE02219.1	Acidobacteria bacterium	WP_058356316.1	Vitreoscilla massiliensis	XP_012203461.1	Saprolegnia parasitica CBS 223.65	XP_014294892.1	Microplitis demolitor	WP_026694709.1	Bacillus kribbensis		EKD22484.1	uncultured bacterium	PIQ86598.1	Candidatus Omnitrophica bacterium CG11_big_fil_rev_8_21_14_0_20_45_26	WP_077393569.1	Comamonas kerstersii
WP_100530543.1	Bacillus sp. mrc49	WP_054965254.1	Thiohalorhabdus denitrificans	XP_001417804.1	Ostreococcus lucimarinus CCE9901	XP_024919673.1	Cynoglossus semilaevis	WP_049682065.1	Bacillus loiseleuriae		OIR23269.1	Marine Group III euryarchaeote CG-Epi3	TAH42886.1	Bacteroidetes bacterium	GBC77844.1	bacterium HR08
WP_100531586.1	Bacillus sp. mrc49	WP_109720198.1	Abyssibacter profundi	OLP88536.1	Symbiodinium microadriaticum	RDH50640.1	Mastigocladus laminosus WC112	SIQ32555.1	Bacillus simplex		XP_001746860.1	Monosiga brevicollis MX1	RPH59887.1	Burkholderiales bacterium	KAB7496717.1	Armadillidium nasatum
TDL93050.1	Vibrio vulnificus	WP_020651122.1	Solimonas variicoloris	KXS12182.1	Gonapodya prolifera JEL478	RNA13462.1	Brachionus plicatilis	WP_119115441.1	Bacillus asahii		XP_004995355.1	Salpingoeca rosetta	RPH45938.1	Burkholderiales bacterium	PZR92956.1	Candidatus Dormibacteraeota bacterium
WP_100530489.1	Bacillus sp. mrc49	WP_007184820.1	Hydrocarboniphaga effusa	RUS30750.1	Jimgerdemannia flammicorona	RMZ55272.1	Auxenochlorella protothecoides	WP_101632187.1	Bacillus sp. V5-8f		YP_009507461.1	Heterosigma akashiwo virus 01	PIZ22242.1	Comamonadaceae bacterium CG_4_10_14_0_8_um_filter_57_29	OJU27483.1	Nitrobacter sp. 62-13
WP_108670867.1	Bacillus acanthi	WP_089727221.1	Candidatus Thiosymbion oneisti	RUS23193.1	Endogone sp. FLAS-F59071	TRU67691.1	Microcystis viridis Mv_BB_P_19951000_S68D	WP_040375047.1	Bacillus psychrosaccharolyticus		RLJ04722.1	Candidatus Aenigmarchaeota archaeon	WP_012498876.1	Chloroherpeton thalassium	ENS89556.1	Brucella melitensis UK31/99
WP_101632185.1	Bacillus sp. V5-8f	WP_028990010.1	Thermithiobacillus tepidarius	EJK74845.1	Thalassiosira oceanica	PVU89985.1	Smittium simulii	WP_071352719.1	Bacillus sp. MUM 13		PHR92000.1	Robiginitomaculum sp.	PIO49247.1	Chlorobium sp. 445	XP_003285100.1	Dictyostelium purpureum
WP_101597161.1	Bacillus sp. M6-12	TNF35262.1	Gammaproteobacteria bacterium	OQR97097.1	Achlya hypogyna	XP_003294615.1	Dictyostelium purpureum	WP_101597168.1	Bacillus sp. M6-12		OAM88736.1	Opitutaceae bacterium TSB47	PTM10447.1	Bacteroidetes bacterium	TAF49339.1	Sphingobacteriia bacterium
WP_117328328.1	Bacillus sp. V47-23a	WP_135480301.1	Natronospirillum operossus	XP_005846289.1	Chlorella variabilis	KUF95708.1	Phytophthora nicotianae	WP_010173266.1	Bacillus coahuilensis		WP_144229799.1	Opitutaceae bacterium 53C-WASEF	WP_114982982.1	Candidatus Cyclonatronum proteinivorum	KFH62507.1	Mortierella verticillata NRRL 6337
WP_139194382.1	Bacillus sp. MUM 13	OUU10680.1	Gammaproteobacteria bacterium TMED34	PRP80704.1	Planoprotostelium fungivorum	TRU76152.1	Microcystis viridis Mv_BB_P_19951000_S68	WP_041090196.1	Jeotgalibacillus soli		WP_012374609.1	Opitutus terrae	TNE74765.1	bacterium	WP_140021428.1	Ochrobactrum pecoris
WP_090744830.1	Bacillus persicus	OUV67516.1	Gammaproteobacteria bacterium TMED133	KPM08432.1	Sarcoptes scabiei	WP_019504269.1	Pleurocapsa sp. PCC 7319	WP_041059087.1	Jeotgalibacillus campisalis		RFC49813.1	Verrucomicrobia bacterium	KPP99650.1	Bacteroidetes bacterium HLUCCA01	XP_016147384.1	Sinocyclocheilus grahami
WP_121611913.1	Bacillus foraminis	OUW42763.1	Gammaproteobacteria bacterium TMED180	KYR01619.1	Tieghemostelium lacteum	XP_006497660.1	Mus musculus	WP_041122778.1	Jeotgalibacillus alimentarius		TVP78996.1	Puniceicoccaceae bacterium	WP_116038236.1	Rhodohalobacter sp. SW132	XP_011400776.1	Auxenochlorella protothecoides
WP_044393774.1	Bacillus subterraneus	OUV23641.1	Gammaproteobacteria bacterium TMED95	XP_021966337.1	Folsomia candida	XP_011444803.1	Crassostrea gigas	WP_097157416.1	Bacillus oleivorans		RME67190.1	Verrucomicrobia bacterium	WP_120451728.1	Ralstonia pseudosolanacearum	TNE72620.1	bacterium
WP_079509669.1	Bacillus jeotgali	RMF19015.1	Gammaproteobacteria bacterium	KHN73674.1	Toxocara canis	RCH90504.1	Rhizopus azygosporus	WP_066786744.1	Rummeliibacillus stabekisii		WP_096057360.1	Nibricoccus aquaticus	WP_125403132.1	Rhodovulum robiginosum	WP_020154776.1	Caldibacillus debilis
WP_071460065.1	Bacillus mediterraneensis	PCJ88678.1	Thiotrichaceae bacterium	RIB06011.1	Gigaspora rosea	PKY46248.1	Rhizophagus irregularis	QBK26111.1	Ureibacillus thermophilus		WP_107744925.1	Opitutaceae bacterium EW11	RPI72199.1	Ignavibacteriales bacterium	XP_015846234.1	Peromyscus maniculatus bairdii
WP_071356844.1	Bacillus sp. MUM 116	TNF99324.1	Gammaproteobacteria bacterium	VDK45207.1	Anisakis simplex	VDN97529.1	Rodentolepis nana	WP_088102423.1	Bacillus sp. FJAT-45385		RKX32961.1	Verrucomicrobia bacterium	RKZ00178.1	Ignavibacteriae bacterium	EGD60328.1	Novosphingobium nitrogenifigens DSM 19370
WP_040208198.1	Bacillus	WP_006786464.1	Thiorhodospira sibirica	VDD87075.1	Enterobius vermicularis	EDX05281.1	Drosophila simulans	WP_066047250.1	Bacillus korlensis		OYT72636.1	Chloracidobacterium sp. CP2_5A	RKY99313.1	Ignavibacteriae bacterium	TLU54393.1	Chlorobium sp.
WP_077213909.1	Bacillus dakarensis	WP_096064261.1	Psychrobacter sp. FDAARGOS_221	ODM94459.1	Orchesella cincta	XP_011396539.1	Auxenochlorella protothecoides	WP_062356050.1	Bacillus kwashiorkori		WP_082821369.1	Gemmatimonas phototrophica	PJA97785.1	Ignavibacteriales bacterium CG_4_9_14_3_um_filter_30_11	OCA35962.1	Xenopus tropicalis
WP_083783125.1	Bacillus	WP_011960516.1	Psychrobacter sp. PRwf-1	XP_015919614.1	Parasteatoda tepidariorum	XP_028447750.1	Perca flavescens	REJ14194.1	Caldibacillus debilis		PHX65166.1	Gemmatimonadetes bacterium	PIW69114.1	Ignavibacteriales bacterium CG12_big_fil_rev_8_21_14_0_65_30_8	WP_127614667.1	Sinorhizobium medicae
WP_015594867.1	Bacillus sp. 1NLA3E	WP_058368534.1	Psychrobacter sp. ENNN9_III	KHJ89069.1	Oesophagostomum dentatum	OZF81916.1	Caenorhabditis remanei	OUM92942.1	Caldibacillus debilis		WP_043584920.1	Geminisphaera colitermitum	GBD89718.1	bacterium BMS3Abin04	OCA35961.1	Xenopus tropicalis
WP_101580195.1	Bacillus sp. T33-2	SLJ84390.1	Psychrobacter sp. DAB_AL43B	THD24260.1	Fasciola hepatica	XP_022237614.1	Limulus polyphemus	KYD20137.1	Caldibacillus debilis		WP_052882368.1	Kiritimatiella glycovorans	PKL83077.1	Ignavibacteriae bacterium HGW-Ignavibacteriae-3	VEU41355.1	Pseudo-nitzschia multistriata
WP_050615689.1	Bacillus testis	WP_078277384.1	Moraxella caviae	KHN82478.1	Toxocara canis	OEU21802.1	Fragilariopsis cylindrus CCMP1102	WP_034770886.1	Bacillus		WP_130594847.1	Verrucomicrobia bacterium S94	WP_014856345.1	Melioribacter roseus	PIU00958.1	Bdellovibrionales bacterium CG10_big_fil_rev_8_21_14_0_10_45_34
WP_042346118.1	Bacillus massiliogorillae	WP_089539612.1	Moraxella sp. VT-16-12	XP_030627996.1	Chanos chanos	PAA57230.1	Macrostomum lignano	WP_073710062.1	Domibacillus mangrovi		RKX47733.1	Verrucomicrobia bacterium	KUO62890.1	bacterium BRH_c32	WP_113804356.1	Bacillus taeanensis
WP_095372652.1	Bacillus kochii	PHX92959.1	Flavobacteriales bacterium	ORY44007.1	Rhizoclosmatium globosum	XP_003698058.1	Apis florea	KXA90292.1	candidate division MSBL1 archaeon SCGC-AAA259B11		TRZ50831.1	Dehalococcoidia bacterium	PJA95950.1	Ignavibacteriales bacterium CG_4_9_14_3_um_filter_34_10	RMD92377.1	Calditrichaeota bacterium
WP_048825389.1	Bacillus sp. B-jedd	OUW84159.1	Saprospirales bacterium TMED214	GBN88571.1	Araneus ventricosus	OWY65719.1	cyanobacterium TDX16	RIK80209.1	Planctomycetes bacterium		REK50279.1	Bacteroidetes bacterium	OQY73049.1	Ignavibacteriales bacterium UTCHB3	XP_002179504.1	Phaeodactylum tricornutum CCAP 1055/1
WP_066195896.1	Bacillus sp. FJAT-27225	PCJ67923.1	Bacteroidetes bacterium	RKP24295.1	Syncephalis pseudoplumigaleata	XP_018292217.1	Phycomyces blakesleeanus NRRL 1555(-)	WP_095741935.1	Rhodopirellula sp. SM50		RDJ35440.1	Crenarchaeota archaeon	KAA0248778.1	Chlorobi bacterium	TMK18928.1	Alphaproteobacteria bacterium
WP_090831146.1	unclassified Bacillus	RPG53209.1	Flavobacteriales bacterium TMED288	XP_015919616.1	Parasteatoda tepidariorum	KHN82620.1	Toxocara canis	WP_148590608.1	Aquisphaera giovannonii		RJX32246.1	Desulfarculus sp.	PIQ11044.1	Ignavibacteriales bacterium CG18_big_fil_WC_8_21_14_2_50_31_20	WP_015827329.1	Hirschia baltica
SHS80879.1	Mycobacteroides abscessus subsp. abscessus	OUU00788.1	Bacteroidetes bacterium TMED39	KII69433.1	Thelohanellus kitauei	KFO34679.1	Fukomys damarensis	WP_146601240.1	Planctomycetes bacterium Q31b		GDY11716.1	Planctomycetes bacterium	PID59993.1	Ignavibacteriae bacterium	PPR78518.1	Alphaproteobacteria bacterium MarineAlpha3_Bin5
WP_097157405.1	Bacillus oleivorans	PIE47109.1	Gammaproteobacteria bacterium	XP_003079432.2	Ostreococcus tauri	XP_021947990.1	Folsomia candida	OJW24674.1	Planctomycetales bacterium 71-10		OQY10061.1	Fusobacteriia bacterium 4572_132	WP_098075635.1	Longibacter salinarum	WP_012505457.1	Prosthecochloris aestuarii
WP_055739340.1	Bacillus shackletonii	RMG50509.1	Gammaproteobacteria bacterium	OUS47888.1	Ostreococcus tauri	EAM48517.1	Crocosphaera watsonii WH 8501	WP_145080658.1	Planctomycetes bacterium KS4		WP_087866109.1	Comamonas thiooxydans	RMH58702.1	Bacteroidetes bacterium	RMF91581.1	Nitrospinae bacterium
WP_066262409.1	Bacillus acidicola	OUU03251.1	Flammeovirgaceae bacterium TMED32	RNA42486.1	Brachionus plicatilis	XP_028153468.1	Diabrotica virgifera virgifera	WP_008709562.1	Rhodopirellula maiorica		TAM90384.1	Candidimonas sp.	PIY09724.1	Flexibacter sp. CG_4_10_14_3_um_filter_32_15	TKR67201.1	Steinernema carpocapsae
WP_058002252.1	Bacillus farraginis	WP_087462493.1	Oleiphilus messinensis	XP_005792228.1	Emiliania huxleyi CCMP1516	KRY41893.1	Trichinella spiralis	QDU90366.1	Planctomycetes bacterium Pla175		WP_060065089.1	Burkholderia ubonensis	RMG24493.1	Bacteroidetes bacterium	OLY79694.1	Smittium mucronatum
WP_149218574.1	Bacillus sp. BGMRC 2118	OGT73394.1	Gammaproteobacteria bacterium RIFCSPLOWO2_02_FULL_56_15	XP_005770401.1	Emiliania huxleyi CCMP1516	KHN79600.1	Toxocara canis	RPJ86417.1	Acidobacteria bacterium		KVP75271.1	Burkholderia ubonensis	RMG72526.1	Bacteroidetes bacterium	TPX63191.1	Chytriomyces confervae
WP_066326095.1	Anoxybacillus amylolyticus	VVB70301.1	uncultured archaeon	OQS04116.1	Thraustotheca clavata	XP_025858214.1	Vulpes vulpes	RPJ58380.1	Acidobacteria bacterium		WP_124505647.1	Burkholderia sp. Bp9125	TAF32495.1	Cytophagales bacterium	ADI18230.1	uncultured gamma proteobacterium HF0200_40H22
WP_043968428.1	Anoxybacillus thermarum	WP_114835332.1	Aquicella lusitana	OEU11746.1	Fragilariopsis cylindrus CCMP1102	TPX64821.1	Spizellomyces sp. 'palustris'	RPJ62824.1	Acidobacteria bacterium		WP_146041334.1	Variovorax sp. B4	KAB2932648.1	Leptonema illini	CCE99603.1	Sinorhizobium fredii HH103
ESU73192.1	Geobacillus sp. MAS1	OGT59792.1	Gammaproteobacteria bacterium RIFCSPHIGHO2_12_FULL_43_28	OAO11783.1	Blastocystis sp. ATCC 50177/Nand II	XP_022304550.1	Crassostrea virginica	WP_013564461.1	Isosphaera pallida		WP_109015465.1	Novimethylophilus kurashikiensis	TLY40590.1	Nitrospirae bacterium	EPY76624.1	Camelus ferus
AKM19600.1	Geobacillus sp. 12AMOR1	OGT39751.1	Gammaproteobacteria bacterium RIFCSPHIGHO2_12_FULL_38_14	RUS74126.1	Elysia chlorotica	VDD82173.1	Mesocestoides corti	WP_049670220.1	Bacillus sp. FJAT-27916		WP_144267427.1	Comamonas thiooxydans	WP_051889341.1	Schleiferia thermophila	WP_098074014.1	Longibacter salinarum
WP_057997551.1	Bacillus humi	OGT46746.1	Gammaproteobacteria bacterium RIFCSPHIGHO2_12_FULL_41_20	XP_014782767.1	Octopus bimaculoides	XP_016604707.1	Spizellomyces punctatus DAOM BR117	WP_069657726.1	Vulcanibacillus modesticaldus		PHS22187.1	Robiginitomaculum sp.	TDI65311.1	Bacteroidetes bacterium	OYU66674.1	Cytophagaceae bacterium BCCC1
WP_114746202.1	Falsibacillus pallidus	EKD53859.1	uncultured bacterium	XP_014782768.1	Octopus bimaculoides	RCJ40597.1	Nostoc minutum NIES-26	WP_132766929.1	Tepidibacillus fermentans		RPG31844.1	Muricauda sp. TMED12	WP_073140235.1	Chryseolinea serpens	WP_088561539.1	Arboricoccus pini
WP_121682641.1	Falsibacillus sp. GY 10110	EKD73047.1	uncultured bacterium	XP_005107062.1	Aplysia californica	PIC40556.1	Caenorhabditis nigoni	WP_028775672.1	Shimazuella kribbensis		PCJ96823.1	Rhizobiales bacterium	WP_053405726.1	Persicobacter sp. CCB-QB2	TVR17416.1	Balneolaceae bacterium
WP_066137510.1	Bacillus lentus	OQW94215.1	Beggiatoa sp. IS2	XP_014782766.1	Octopus bimaculoides	XP_029200669.1	Acropora millepora	WP_044640343.1	Risungbinella massiliensis		WP_072363840.1	Chitinophaga sancti	TDI72478.1	Bacteroidetes bacterium	WP_081722092.1	Geminisphaera colitermitum
WP_126051148.1	Bacillus sp. 3-2-2	PCI46208.1	Moraxellaceae bacterium	XP_012942726.1	Aplysia californica	XP_022661564.1	Varroa destructor	KUK54031.1	Marinimicrobia bacterium 46_47		XP_012207860.1	Saprolegnia parasitica CBS 223.65	WP_147015408.1	Luteibaculum oceani	TDJ12253.1	Deltaproteobacteria bacterium
WP_083717466.1	Bacillus sp. VT-16-64	RPH03922.1	bacterium TMED144	XP_013078304.1	Biomphalaria glabrata	XP_022661567.1	Varroa destructor	WP_151966758.1	Planctomycetes bacterium SRT547		WP_109323794.1	Pseudarcicella sp. HME7025	WP_073244281.1	Flavobacterium flevense	TPX64308.1	Chytriomyces confervae
WP_034758090.1	Bacillus vietnamensis	PCJ50409.1	Candidatus Marinimicrobia bacterium	XP_009822859.1	Aphanomyces astaci	XP_004619434.1	Sorex araneus	ODT73511.1	bacterium SCN 62-11		WP_005468727.1	Porphyromonas catoniae	WP_054407828.1	Flavobacterium akiainvivens	TVQ50784.1	Saprospirales bacterium
WP_064090902.1	Bacillus aquimaris	OUV41957.1	Candidatus Marinimicrobia bacterium TMED108	PNH09101.1	Tetrabaena socialis	XP_014231910.1	Trichogramma pretiosum	PLX47944.1	Desulfobulbaceae bacterium		QDP58421.1	Prokaryotic dsDNA virus sp.	PZR19019.1	Flavobacterium psychrophilum	KFQ07827.1	Leptosomus discolor
KON91447.1	Bacillus marisflavi	WP_084016499.1	Moheibacter sediminis	XP_009822857.1	Aphanomyces astaci	TPX60513.1	Powellomyces hirtus	RJR20946.1	Nitrospiraceae bacterium		WP_072693254.1	Marinilactibacillus sp. 15R	TDI67742.1	Bacteroidetes bacterium	WP_007233286.1	gamma proteobacterium HTCC2207
WP_121620643.1	Bacillus marisflavi	WP_013598906.1	Weeksella	ETO31708.1	Reticulomyxa filosa	RYG43859.1	archaeon	OKY74206.1	Desulfobulbaceae bacterium DB1		WP_131239379.1	Bacillus praedii	WP_010249957.1	Myroides injenensis	KNE62530.1	Allomyces macrogynus ATCC 38327
WP_006836900.1	Bacillus sp. SG-1	WP_038330418.1	Empedobacter falsenii	XP_002767809.1	Perkinsus marinus ATCC 50983	XP_029386299.1	Echeneis naucrates	PLX52899.1	Desulfobulbaceae bacterium		TGV29755.1	Mesorhizobium sp. M00.F.Ca.ET.186.01.1.1	OYU65574.1	Cytophagaceae bacterium BCCC1	EPZ35269.1	Rozella allomycis CSF55
WP_003333062.1	Bacillus azotoformans	WP_129277552.1	Candidatus Marinimicrobia bacterium	KDD74147.1	Helicosporidium sp. ATCC 50920	CEI93296.1	Rhizopus microsporus	WP_015403826.1	Desulfocapsa sulfexigens		WP_104149263.1	Brevibacillus laterosporus	WP_144393876.1	Pleionea sp. S1-5-21	TRY62736.1	Tigriopus californicus
WP_069715448.1	Bacillus solimangrovi	RZP30161.1	bacterium	XP_024502108.1	Strongyloides ratti	KFD48414.1	Trichuris suis	PAW75897.1	Verrucomicrobia bacterium Tous-C9LFEB		WP_003386561.1	Brevibacillus borstelensis	PCJ50989.1	Gammaproteobacteria bacterium	KAB2924303.1	Bacteriodetes bacterium
WP_090857726.1	Bacillus salsus	RPG61267.1	Flavobacteriaceae bacterium TMED220	XP_002404566.2	Ixodes scapularis	XP_011138796.1	Harpegnathos saltator	RKX34327.1	Verrucomicrobia bacterium		WP_082713763.1	Sporosarcina koreensis	WP_145062322.1	Planctomycetes bacterium HG15A2	WP_141701902.1	Methyloceanibacter stevinii
WP_078545874.1	Bacillus alkalitelluris	WP_129169141.1	Candidatus Marinimicrobia bacterium	EEC01229.1	Ixodes scapularis	XP_006497659.1	Mus musculus	RPJ35348.1	Verrucomicrobiaceae bacterium		SFS69912.1	Marininema halotolerans	WP_119395646.1	Oceanospirillales bacterium WDS2A16A	RKP12744.1	Piptocephalis cylindrospora
WP_066413005.1	Bacillus cohnii	PCJ13717.1	Candidatus Marinimicrobia bacterium	XP_005760770.1	Emiliania huxleyi CCMP1516	WP_072207757.1	Mastigocoleus testarum	TSA32961.1	Verrucomicrobiaceae bacterium		KOS03932.1	Paenibacillus polymyxa	RIK81056.1	Planctomycetes bacterium	GAD54054.1	Limimaricola cinnabarinus LL-001
WP_096153501.1	Bacillus sp. FJAT-45066	OUW50482.1	bacterium TMED190	XP_005793235.1	Emiliania huxleyi CCMP1516	WP_006276656.1	Cylindrospermopsis	WP_008100909.1	Verrucomicrobiae bacterium DG1235		WP_015010930.1	Amphibacillus xylanus	ASV73520.1	Thermogutta terrifontis	ROL57844.1	Bacteroidetes/Chlorobi group bacterium Naka2016
WP_010194940.1	Bacillus sp. m3-13	WP_034875845.1	Endozoicomonas montiporae	XP_012894644.1	Blastocystis hominis	CDN10900.1	Richelia intracellularis	RJX17935.1	Desulfobulbus sp.		WP_131929707.1	Dehalobacter sp. 14DCB1	OGP29451.1	Deltaproteobacteria bacterium GWA2_57_13	WP_010855371.1	Lunatimonas lonarensis
ART78638.1	Bacillus horikoshii	WP_034833364.1	Endozoicomonas numazuensis	XP_005784799.1	Emiliania huxleyi CCMP1516	WP_012599670.1	Gloeothece citriformis	RUM35630.1	Desulfobulbus sp.		SFJ93695.1	Thermoflavimicrobium dichotomicum	TDI48313.1	Acidobacteria bacterium	TVQ56941.1	Rhodobacteraceae bacterium
KMJ59983.1	Bacillus sp. LL01	WP_020580723.1	Endozoicomonas elysicola			XP_030909012.1	Melopsittacus undulatus	KXK32905.1	Candidatus Brocadia sinica		PHS35285.1	Alkaliphilus sp.	APF17740.1	Caldithrix abyssi DSM 13497	OZJ03032.1	Bifiguratus adelaidae
EMF45452.1	Planococcus halocryophilus Or1	WP_087111157.1	Parendozoicomonas haliclonae			WP_011141638.1	Gloeobacter violaceus	WP_129048865.1	Lacunisphaera sp. TWA-58		SNS38192.1	Anaerovirgula multivorans	RME79933.1	Planctomycetes bacterium	KOO26390.1	Chrysochromulina sp. CCMP291
QDY46345.1	Planomicrobium glaciei	WP_095210311.1	Endozoicomonas ascidiicola			XP_002164771.1	Hydra vulgaris	OHE74008.1	Verrucomicrobia bacterium GWC2_42_7		WP_148808187.1	Crassaminicella sp. SY095	XP_023464813.1	Rhizopus microsporus ATCC 52813	GAK57507.1	Candidatus Vecturithrix granuli
WP_112223989.1	Planococcus halotolerans	WP_116686440.1	Pelagibaculum spongiae			WP_106458744.1	Aphanothece hegewaldii	OQX08222.1	Desulfobulbaceae bacterium A2		SCZ81984.1	Acidaminobacter hydrogenoformans DSM 2784	PHZ11105.1	Rhizopus microsporus ATCC 52813	XP_013786263.1	Limulus polyphemus
WP_088006394.1	Planomicrobium flavidum	TNE26134.1	Alphaproteobacteria bacterium			XP_025031071.1	Python bivittatus	OLA85887.1	Verrucomicrobia bacterium CAG:312_58_20		PKM70782.1	Firmicutes bacterium HGW-Firmicutes-18	XP_023220426.1	Centruroides sculpturatus	WP_114748898.1	Negadavirga sp. SW125
WP_051059415.1	Bhargavaea cecembensis	WP_121877143.1	Umboniibacter marinipuniceus			XP_022920704.1	Onthophagus taurus	WP_067773181.1	Akkermansia glycaniphila		WP_019230189.1	Sedimentibacter sp. B4	CEG64473.1	Rhizopus microsporus	RJQ10050.1	Firmicutes bacterium
EMR06700.1	Bhargavaea cecembensis DSE10	TVS17852.1	Gammaproteobacteria bacterium			EPY34062.1	Angomonas deanei	CDD97906.1	Akkermansia sp. CAG:344		WP_016208226.1	Clostridium sartagoforme	CEG64474.1	Rhizopus microsporus	RLN70266.1	Nothophytophthora sp. Chile5
WP_067403957.1	Sporosarcina sp. HYO08	RYG58009.1	Alphaproteobacteria bacterium			NP_001335129.1	Mus musculus	WP_012419259.1	Akkermansia muciniphila		WP_037372085.1	Anaerovorax odorimutans	WP_081790534.1	Nocardioides sp. URHA0032	TIV53987.1	Mesorhizobium sp.
BAQ11197.1	Bacillus sp. OxB-1	WP_116964113.1	Fastidiosibacter lacustris			XP_027445085.1	Zalophus californianus	WP_147665857.1	Cerasibacillus sp. CC-CFT480		RQD66998.1	Tindallia sp. MSAO_Bac2	WP_138732131.1	Modestobacter sp. 1G6	TVQ96143.1	Deltaproteobacteria bacterium
WP_116017200.1	Sporosarcina sp. BI001-red	PKP19716.1	Bacteroidetes bacterium HGW-Bacteroidetes-21			ACO14676.1	Caligus clemensi	WP_110396347.1	Pseudogracilibacillus auburnensis		WP_088370373.1	endosymbiont 'TC1' of Trimyema compressum	SHF47787.1	Jatrophihabitans endophyticus	EGW03092.1	Cricetulus griseus
VDH00227.1	Lysinibacillus sphaericus	WP_013618053.1	Bacteroides salanitronis			RKP35410.1	Dimargaris cristalligena	WP_129672417.1	Lentibacillus sp. SSKP1-9		WP_004100105.1	Acetonema longum	WP_084711411.1	Nevskia ramosa	GBD28627.1	bacterium HR31
EKB46613.1	Solibacillus isronensis B3W22	CDD33263.1	Bacteroides sp. CAG:714			SPR00709.1	Plasmodiophora brassicae	WP_088050573.1	Virgibacillus dakarensis		OHD37660.1	Spirochaetes bacterium GWE1_32_154	XP_012902435.1	Mustela putorius furo	GDX65320.1	Chlorobi bacterium
WP_053582952.1	Lysinibacillus contaminans	WP_022776105.1	Candidatus Symbiobacter mobilis			RVE57770.1	Oryzias javanicus	WP_026570017.1	Bacillus sp. NSP22.2		WP_028830066.1	Proteocatella sphenisci	RVU84137.1	Leucothrix sp. C3212	EMP34023.1	Chelonia mydas
WP_066464385.1	Caryophanon latum	TNF88619.1	Gammaproteobacteria bacterium			WP_019488690.1	Calothrix sp. PCC 7103	WP_029270997.1	Virgibacillus alimentarius		WP_073993840.1	Parasporobacterium paucivorans	TVQ83969.1	Micavibrio sp.	OLA97138.1	Candidatus Rokubacteria bacterium 13_2_20CM_69_15_2
WP_036173343.1	Lysinibacillus massiliensis	ADI23872.1	uncultured gamma proteobacterium HF4000_48J03			XP_021375226.1	Mizuhopecten yessoensis	RLG99956.1	Candidatus Bathyarchaeota archaeon		WP_089282284.1	Anaerovirgula multivorans	PCJ28414.1	SAR86 cluster bacterium	OQX45406.1	Candidatus Sedimenticola endophacoides
WP_016426994.1	Paenisporosarcina sp. HGH0030	ADI21773.1	uncultured gamma proteobacterium HF0130_22O14			WP_038315941.1	cyanobacterium PCC 7702	OGD45669.1	Candidatus Bathyarchaeota archaeon RBG_13_46_16b		WP_016146918.1	Butyricicoccus pullicaecorum	WP_068811870.1	Pseudohongiella nitratireducens	PVU95199.1	Smittium simulii
WP_110397420.1	Pseudogracilibacillus auburnensis	WP_008316796.1	Wohlfahrtiimonas chitiniclastica			PIO66887.1	Teladorsagia circumcincta	PMB75076.1	Candidatus Bathyarchaeota archaeon		TFB08978.1	Candidatus Atribacteria bacterium MT.SAG.1	RKW41767.1	Moraxella sp.	EWS54629.1	Methylibium sp. T29
PZX07299.1	Psychrobacillus insolitus	WP_008737313.1	Alcanivorax pacificus			BAZ28686.1	Cylindrospermum sp. NIES-4074	TET20524.1	Candidatus Bathyarchaeota archaeon		WP_013404633.1	Halanaerobium hydrogeniformans	WP_117007657.1	Acinetobacter sp. SWAC5	KUK66586.1	Mesotoga infera
SEN71246.1	Paenisporosarcina quisquiliarum	ERS15385.1	Alcanivorax sp. PN-3			XP_015822397.1	Nothobranchius furzeri	RLG93489.1	Candidatus Bathyarchaeota archaeon		WP_098544481.1	Bacillus cereus	RUM77196.1	Candidatus Thioglobus sp.	PPR17702.1	Alphaproteobacteria bacterium MarineAlpha9_Bin7
WP_066786729.1	Rummeliibacillus stabekisii	WP_035450657.1	Alcanivorax			PRW59219.1	Chlorella sorokiniana	TET57708.1	Candidatus Bathyarchaeota archaeon		WP_133579721.1	Aureibacillus halotolerans	RLA53391.1	Gammaproteobacteria bacterium	EMM79061.1	Leptospira interrogans str. 2006001854
WP_010303125.1	Kurthia senegalensis	WP_015780621.1	Kangiella koreensis			XP_017851575.1	Drosophila busckii	PKM89611.1	Firmicutes bacterium HGW-Firmicutes-12		WP_061429851.1	Clostridium perfringens	TNF34422.1	Gammaproteobacteria bacterium	XP_020459409.1	Monopterus albus
WP_094942016.1	Tetzosporium hominis	OUU78391.1	Gammaproteobacteria bacterium TMED78			EYC20718.1	Ancylostoma ceylanicum	WP_133629252.1	Fonticella tunisiensis		WP_077892845.1	Clostridium felsineum	TDJ25991.1	Gammaproteobacteria bacterium	OUT70460.1	Crocinitomicaceae bacterium TMED16
WP_094835198.1	Bacillaceae bacterium SAS-127	RLA44664.1	Gammaproteobacteria bacterium			KTF93126.1	Cyprinus carpio	WP_127016147.1	Anoxybacter fermentans		WP_051271258.1	Shimazuella kribbensis	EFG37176.1	Brucella sp. NVSL 07-0026	WP_125282244.1	Acinetobacter baumannii
WP_100331504.1	Bacillus sp. FJAT-46582	WP_077412387.1	Marinicella sediminis			XP_009053048.1	Lottia gigantea	ODS36068.1	Candidatus Altiarchaeales archaeon WOR_SM1_86-2		WP_034437189.1	Tissierellia bacterium S5-A11	KNE70743.1	Allomyces macrogynus ATCC 38327	WP_013682061.1	Hippea maritima
WP_073710067.1	Domibacillus mangrovi	EPJ47897.1	Osedax symbiont Rs1			GAX79736.1	Chlamydomonas eustigma	KPK85433.1	Deltaproteobacteria bacterium SM23_61		WP_051489051.1	Peptoclostridium acidaminophilum	RYE63298.1	Oxalobacteraceae bacterium	WP_111349531.1	Acuticoccus sp. PTG4-2
WP_050180790.1	Domibacillus robiginosus	EPJ47166.1	Osedax symbiont Rs2			PKK76813.1	Rhizophagus irregularis	RJP21338.1	Candidatus Abyssubacteria bacterium SURF_5		WP_052636331.1	Peptoclostridium litorale	PZP52182.1	Agrobacterium fabrum	OGK95359.1	Candidatus Rokubacteria bacterium RIFCSPHIGHO2_02_FULL_69_13
WP_046173784.1	Domibacillus indicus	RMF08996.1	Candidatus Marinimicrobia bacterium			TKR64626.1	Steinernema carpocapsae	WP_114457844.1	unclassified Halanaerobium		WP_033167051.1	Clostridium sp. KNHs205	PZU70844.1	Rhizobium sp.	WP_021551342.1	Escherichia coli
WP_051348674.1	Bacillus kribbensis	OUX63707.1	bacterium TMED274			KPM09893.1	Sarcoptes scabiei	WP_005489542.1	Halanaerobium saccharolyticum		AWK51892.1	Clostridium beijerinckii	TKD47531.1	Mesorhizobium sp.	ELW65654.1	Tupaia chinensis
WP_101645479.1	Bacillus deserti	WP_018981393.1	Salinimonas chungwhensis			XP_014020970.1	Salmo salar	AGF93574.1	uncultured organism		WP_009899370.1	Clostridioides difficile	RZK86676.1	Methylobacterium sp.	AGB47286.1	Mesorhizobium australicum WSM2073
WP_119883260.1	Paenisporosarcina sp. K2R23-3	WP_013784542.1	Alteromonas			ORX73771.1	Linderina pennispora	KPL15092.1	candidate division WOR_3 bacterium SM1_77		WP_091686078.1	Anaerocolumna aminovalerica	PVU97549.1	Smittium simulii	WP_104847676.1	Pradoshia eiseniae
WP_123917562.1	Bacillus sp. FJAT-42376	KXJ59904.1	Alteromonas sp. Nap_26			XP_014020972.1	Salmo salar	KPK63725.1	candidate division WOR_3 bacterium SM23_42		YP_001467866.1	Thermus virus P23-45	WP_009175573.1	Silicibacter sp. TrichCH4B	KPM06317.1	Sarcoptes scabiei
WP_095299908.1	Bacillus sp. 7586-K	WP_133068076.1	Alteromonadaceae bacterium M269			CDQ79916.1	Oncorhynchus mykiss	KPK68529.1	candidate division WOR_3 bacterium SM23_60		API81821.1	Thermus phage G20c	EAQ37294.1	Nitrobacter sp. Nb-311A	WP_007065323.1	Fulvimarina pelagi
WP_051475368.1	Bacillus sp. J37	WP_008843990.1	Aliiglaciecola lipolytica			WP_008234188.1	Richelia intracellularis	KPJ74300.1	candidate division TA06 bacterium DG_78		AYJ73927.1	Thermus phage phiLo	PYF01757.1	Rhodopseudomonas faecalis	RPJ01320.1	Deltaproteobacteria bacterium
WP_121662709.1	Bacillus litoralis	WP_068371728.1	Paraglaciecola hydrolytica			XP_019758349.1	Dendroctonus ponderosae	TET62830.1	bacterium (Candidatus Stahlbacteria)		WP_133008149.1	Deinococcus sp. S9	TMK46204.1	Alphaproteobacteria bacterium	AKD25349.1	Polynucleobacter duraquae
WP_146946270.1	Bacillus litoralis	WP_105936593.1	Alteromonas sp. 190			XP_020808205.1	Drosophila serrata	OPX18182.1	candidate division WOR-3 bacterium 4484_100		ALY07622.1	Bacteriophage vB_NpeS-2AV2	WP_086086277.1	Pseudorhodoplanes sinuspersici	KHJ46529.1	Trichuris suis
WP_052659616.1	Bacillus alveayuensis	WP_100641699.1	Alteromonas facilis			PRW60433.1	Chlorella sorokiniana	TDI35363.1	Acidobacteria bacterium		WP_017326864.1	Synechococcus sp. PCC 7336	TMJ85606.1	Alphaproteobacteria bacterium	RKP18866.1	Rozella allomycis CSF55
WP_072579266.1	Bacillus weihaiensis	WP_100658285.1	Alteromonas flava			XP_017107162.1	Drosophila bipectinata	PYR38285.1	Acidobacteria bacterium		NP_835602.1	Rhodothermus phage RM378	TMK00225.1	Alphaproteobacteria bacterium	EUA72229.1	Mycobacteroides abscessus subsp. bolletii 1513
WP_101566611.1	Bacillus sp. UMB0893	WP_014108665.1	Glaciecola nitratireducens			GBG00424.1	Raphidocelis subcapitata	OLB62319.1	Acidobacteria bacterium 13_2_20CM_2_66_4		RLF42988.1	Thermoplasmata archaeon	TMJ89305.1	Alphaproteobacteria bacterium	PCJ55272.1	Planctomycetes bacterium
WP_066231484.1	Bacillus fastidiosus	WP_109339308.1	Saliniradius amylolyticus			XP_002064497.2	Drosophila willistoni	OLD21293.1	Acidobacteria bacterium 13_1_40CM_3_65_5		OZB49749.1	Polynucleobacter sp. 39-45-136	TMK16282.1	Alphaproteobacteria bacterium	XP_012793670.1	Schistosoma haematobium
WP_110111256.1	Bacillus sp. CGMCC 1.16541	WP_010177799.1	Glaciecola sp. HTCC2999			NP_572537.1	Drosophila melanogaster	PYR61696.1	Acidobacteria bacterium		OYT57730.1	Desulfurococcales archaeon ex4484_217_2	OQW84948.1	Proteobacteria bacterium ST_bin15	WP_012465826.1	Chlorobium limicola
WP_078413698.1	Bacillus abyssalis	WP_004337464.1	Prevotella bivia			RLN93891.1	Nothophytophthora sp. Chile5	RPH55519.1	Acidobacteria bacterium		WP_041342802.1	Marinobacter similis	WP_088343430.1	Rhodomicrobium	RKP11024.1	Thamnocephalis sphaerospora
WP_050632301.1	Bacillus andreraoultii	KXU59914.1	Prevotella bivia			RHY04224.1	Aphanomyces astaci	RPI51575.1	Acidobacteria bacterium		WP_027314944.1	Microvirga flocculans	OUV91988.1	Rhizobiales bacterium TMED143	POM32529.1	Caenorhabditis remanei
WP_062356041.1	Bacillus kwashiorkori	WP_025840003.1	Prevotella scopos			XP_014244497.1	Cimex lectularius	PYR88984.1	Acidobacteria bacterium		WP_012172112.1	Azorhizobium caulinodans	ESR27351.1	Lutibaculum baratangense AMV1	OVE80352.1	bacterium J17
RUQ37036.1	Candidatus Competibacteraceae bacterium	WP_009012354.1	Prevotella sp. C561			XP_021426292.1	Oncorhynchus mykiss	PYR77277.1	Acidobacteria bacterium		OUU24118.1	Candidatus Endolissoclinum sp. TMED37	WP_093807621.1	Stappia sp. ES.058	WP_093830315.1	Spirosoma endophyticum
CDH45763.1	Candidatus Contendobacter odensis Run_B_J11	WP_025078248.1	Prevotella fusca			KII70183.1	Thelohanellus kitauei	OFW10995.1	Acidobacteria bacterium RIFCSPLOWO2_02_FULL_67_36		WP_024847845.1	unclassified Aminobacter	WP_068086013.1	Pseudovibrio stylochi	PYS37324.1	Acidobacteria bacterium
WP_089723870.1	Candidatus Thiosymbion oneisti	WP_004383952.1	Prevotella veroralis			ORZ40778.1	Catenaria anguillulae PL171	PYR60421.1	Acidobacteria bacterium		AYP28036.1	Lentibacter virus vB_LenP_ICBM3	WP_090074190.1	Cohaesibacter marisflavi	PTM20659.1	Bacteroidetes bacterium
VFJ64939.1	Candidatus Kentron sp. FM	WP_008821940.1	Prevotella histicola			XP_015435447.1	Dufourea novaeangliae	PHY12231.1	Acidobacterium sp.		WP_040453523.1	Labrenzia alexandrii	WP_085770443.1	Methylocystis bryophila	PSC74957.1	Micractinium conductrix
VFM97543.1	Candidatus Kentron sp. G	WP_007368923.1	Prevotella multiformis			RCH97508.1	Rhizopus stolonifer	RZP29357.1	bacterium		RLA59769.1	Epsilonproteobacteria bacterium	WP_089413318.1	Amphiplicatus metriothermophilus	WP_079922592.1	Mycobacterium sp. AT1
VFJ43821.1	Candidatus Kentron sp. DK	WP_118866441.1	Prevotella denticola			ACN10270.1	Salmo salar	TDI27374.1	Acidobacteria bacterium		WP_034830439.1	Inquilinus limosus	PKP76341.1	Alphaproteobacteria bacterium HGW-Alphaproteobacteria-3	PWT87757.1	Acidobacteria bacterium
WP_092070744.1	Dendrosporobacter quercicolus	CCZ15878.1	Prevotella sp. CAG:487			EFN84880.1	Harpegnathos saltator	PWT85066.1	Blastocatellia bacterium		CCB90950.1	Waddlia chondrophila 2032/99	WP_025300301.1	Candidatus Endolissoclinum faulkneri	XP_004998125.1	Salpingoeca rosetta
WP_027417343.1	Aneurinibacillus terranovensis	WP_106810899.1	Prevotella sp. Marseille-P4119			OQR79850.1	Tropilaelaps mercedesae	GBC77135.1	bacterium HR08		WP_136540333.1	Rhizobium rosettiformans	EDP64189.1	alpha proteobacterium BAL199	PHR59989.1	Robiginitomaculum sp.
KFD41429.1	Peptococcaceae bacterium SCADC1_2_3	WP_094879946.1	Prevotella sp. 885			VUZ46304.1	Hymenolepis diminuta	OLC38655.1	Acidobacteria bacterium 13_1_40CM_56_16		QDP54374.1	Prokaryotic dsDNA virus sp.	OAI45464.1	Rhizomicrobium sp. SCGC AG-212-E05	OMJ75428.1	Stentor coeruleus
WP_040301980.1	Aneurinibacillus aneurinilyticus	WP_006953181.1	Prevotella micans			CDM96743.1	Limnospira indica PCC 8005	PYR81080.1	Acidobacteria bacterium		RWB95641.1	Mesorhizobium sp.	WP_111342405.1	Acuticoccus sp. PTG4-2	TNE35669.1	bacterium
WP_110953458.1	Massilibacillus massiliensis	OFZ36697.1	Bdellovibrionales bacterium RIFOXYB1_FULL_39_21			PSC73387.1	Micractinium conductrix	PYS18403.1	Acidobacteria bacterium		RWJ03420.1	Mesorhizobium sp.	TPW04890.1	Alphaproteobacteria bacterium	XP_003383503.1	Amphimedon queenslandica
WP_007936930.1	Pelosinus fermentans	SBV98842.1	uncultured Dysgonomonas sp.			XP_017025567.1	Drosophila kikkawai	PYR99568.1	Acidobacteria bacterium		WP_060851403.1	Methylobacterium aquaticum	WP_087120039.1	Brevundimonas sp. SH203	GET30701.1	Prolixibacter sp. SD074
WP_007726207.1	Brevibacillus sp. BC25	WP_004369469.1	Prevotella oralis			XP_018566997.1	Anoplophora glabripennis	TKJ32521.1	bacterium (candidate division B38) B3_B38		WP_127275170.1	Mesorhizobium sp. M8A.F.Ca.ET.021.01.1.1	RZJ93381.1	Brevundimonas sp.	WP_117175474.1	Mariniflexile sp. TRM1-10
WP_122918332.1	Brevibacillus fluminis	WP_066211348.1	Flammeovirga sp. MY04			XP_020515744.1	Labrus bergylta	RMG56299.1	Acidobacteria bacterium		WP_151376751.1	Lactobacillus rhamnosus	AGU11864.1	uncultured organism	KYF86544.1	Sorangium cellulosum
TCQ69015.1	Bacillus sp. OK085	WP_109617104.1	Sediminitomix flava			GBG69418.1	Chara braunii	RMG09506.1	Acidobacteria bacterium		EEN79693.1	Lactobacillus rhamnosus LMS2-1	KQY96337.1	Brevundimonas sp. Root1423	TKS75907.1	Collichthys lucidus
WP_093230730.1	Thermoflavimicrobium dichotomicum	OJV25566.1	Bacteroidetes bacterium 37-13			XP_021001532.1	Parasteatoda tepidariorum	OYT72532.1	Chloracidobacterium sp. CP2_5A		EPC71669.1	Lactobacillus paracasei subsp. paracasei Lpp41	RYG16516.1	Caulobacteraceae bacterium	TMI79492.1	Terrabacteria group bacterium ANGP1
WP_129202813.1	Ammoniphilus sp. CFH 90114	WP_010852237.1	Lunatimonas lonarensis			CDS16008.1	Echinococcus granulosus	PYS85729.1	Acidobacteria bacterium		EPC49124.1	Lactobacillus paracasei subsp. paracasei Lpp123	ELR48650.1	Bos mutus	PVV01736.1	Smittium megazygosporum
WP_134701538.1	Ammoniphilus sp. YIM 78166	WP_114747878.1	Negadavirga sp. SW125			TRY59292.1	Danionella translucida	PYS39852.1	Acidobacteria bacterium		EPC83713.1	Lactobacillus paracasei subsp. paracasei Lpp37	OJX57034.1	Candidatus Kapabacteria' thiocyanatum	KAB1119635.1	Neorhizobium galegae
WP_088040674.1	Bacillus sp. EAC	WP_048921193.1	Rufibacter sp. DG31D			XP_002426218.1	Pediculus humanus corporis	PYS75615.1	Acidobacteria bacterium		WP_016371833.1	Lactobacillus paracasei	WP_013178986.1	Truepera radiovictrix	PID55390.1	Micrococcales bacterium
OQY28077.1	Candidatus Cloacimonetes bacterium 4572_55	RZK35727.1	Hymenobacter sp.			ALC40059.1	Drosophila busckii	PYS92635.1	Acidobacteria bacterium		WP_097547857.1	Lactobacillus brevis	WP_051596171.1	Hyphomonas adhaerens	WP_013778374.1	Tepidanaerobacter acetatoxydans
RMH70619.1	Gemmatimonadetes bacterium	PIQ49904.1	Cytophagales bacterium CG12_big_fil_rev_8_21_14_0_65_40_12			PKU33109.1	Limosa lapponica baueri	PWT82260.1	Acidobacteria bacterium		WP_151376621.1	Lactobacillus brevis	WP_012682048.1	Gemmatimonas aurantiaca	OUW57476.1	Alphaproteobacteria bacterium TMED199
WP_012122332.1	Roseiflexus castenholzii	WP_062587927.1	Roseivirga ehrenbergii			GAQ88723.1	Klebsormidium nitens	PWT90330.1	Blastocatellia bacterium		WP_125421923.1	Streptococcus mitis	PCH47454.1	Alphaproteobacteria bacterium	WP_015827585.1	Hirschia baltica
WP_097653542.1	Candidatus Chloroploca asiatica	WP_024282712.1	Algoriphagus marincola			XP_001417071.1	Ostreococcus lucimarinus CCE9901	WP_041973260.1	Pyrinomonas methylaliphatogenes		WP_054655789.1	Lactobacillus silagei	TMD31639.1	Chloroflexi bacterium	OGP29102.1	Deltaproteobacteria bacterium GWB2_42_7
TVR22925.1	Anaerolineaceae bacterium	OYX10652.1	Algoriphagus sp. 32-45-6			XP_030199776.1	Gadus morhua	RLD14300.1	Caldiserica bacterium		EFJ69623.1	Lactobacillus paragasseri JV-V03	TME13083.1	Chloroflexi bacterium	XP_027679999.1	Chelonia mydas
PJF21922.1	Candidatus Thermofonsia Clade 2 bacterium	WP_084122760.1	Aquiflexum balticum			XP_026479734.1	Ctenocephalides felis	RQW08153.1	Calditrichaeota bacterium		ASY53149.1	Lactobacillus gasseri DSM 14869	WP_085931717.1	Deinococcus peraridilitoris	KPP99163.1	Bacteroidetes bacterium HLUCCA01
RMF02348.1	Chloroflexi bacterium	WP_035070978.1	Anditalea andensis			KYM89588.1	Atta colombica	OGB61791.1	Caldithrix sp. RBG_13_44_9		GAF36520.1	Lactobacillus farraginis DSM 18382 = JCM 14108	WP_011530469.1	Deinococcus geothermalis	RZK03899.1	Novosphingobium sp.
WP_095045277.1	Candidatus Promineofilum breve	WP_054042914.1	bacterium 336/3			TMW55165.1	Pythium oligandrum	RMH83826.1	Calditrichaeota bacterium		WP_124974769.1	Lactobacillus sp. YK43	WP_034337468.1	Deinococcus misasensis	XP_030345302.1	Strigops habroptila
WP_062198208.1	Massilibacterium senegalense	WP_026994268.1	Flectobacillus major			XP_002110245.1	Trichoplax adhaerens	RMF57064.1	Calditrichaeota bacterium		WP_010579566.1	Lactobacillus vini	PJC16154.1	Comamonadaceae bacterium CG_4_9_14_0_8_um_filter_57_21	RME58119.1	Candidatus Dadabacteria bacterium
WP_012609371.1	Desulfatibacillum aliphaticivorans	WP_091545882.1	Thermoflexibacter ruber			POM38584.1	Caenorhabditis remanei	RMH65854.1	Calditrichaeota bacterium		WP_010078095.1	Lactobacillus mali	PJC19496.1	Comamonadaceae bacterium CG_4_9_14_0_8_um_filter_60_18	CDZ41792.1	Neorhizobium galegae bv. officinalis
WP_010899100.1	Bacillus	WP_002698625.1	Microscilla marina			WP_015201775.1	Crinalium epipsammum	PYU89181.1	Acidobacteria bacterium		WP_125748187.1	Lactobacillus sp. 47-3	PIW09417.1	Comamonadaceae bacterium CG17_big_fil_post_rev_8_21_14_2_50_60_13	XP_027311128.1	Anas platyrhynchos
WP_017726855.1	Bacillus ligniniphilus	WP_026998300.1	Eisenibacter elegans			OQV15291.1	Hypsibius dujardini	PYV14424.1	Acidobacteria bacterium		WP_033512826.1	Bifidobacterium mongoliense	OYT92923.1	Burkholderiales bacterium PBB3	WP_028142183.1	Bradyrhizobium ottawaense
WP_057276013.1	Bacillus	OJW76941.1	Spirosoma sp. 48-14			WP_106232610.1	Pleurocapsa sp. CCALA 161	PYP82825.1	Blastocatellia bacterium AA13		WP_010631152.1	Sporolactobacillus vineae	OWP20447.1	Microbacterium sp. AISO3	WP_141731548.1	Oligoflexus tunisiensis
WP_075385847.1	Bacillus pseudofirmus	WP_018623106.1	Spirosoma luteum			KIH55651.1	Ancylostoma duodenale	OJV89395.1	Chloroflexi bacterium 54-19		WP_033829067.1	Bacillus andreraoultii	TCS97254.1	Tepidimonas ignava	KAA0169392.1	Cafeteria roenbergensis
WP_061463297.1	Bacillus simplex	WP_013410241.1	Leadbetterella byssophila			KIH55650.1	Ancylostoma duodenale	OQY27120.1	Candidatus Cloacimonetes bacterium 4572_55		WP_130031214.1	Sporolactobacillus sp. THM7-4	WP_104302133.1	Zhizhongheella caldifontis	CUS95419.1	Candidatus Kryptonium thompsoni
WP_035179807.1	Bacillus bogoriensis	WP_101728104.1	Emticicia sp. TH156			XP_030382965.1	Scaptodrosophila lebanonensis	RLC67254.1	Chloroflexi bacterium		GAY75623.1	Sporolactobacillus inulinus	OGX19165.1	Omnitrophica WOR_2 bacterium GWC2_45_7	PYV93718.1	Acidobacteria bacterium
WP_116553389.1	Pueribacillus theae	OJV19652.1	Dyadobacter sp. 50-39			BAZ38310.1	Calothrix sp. NIES-4101	TET87501.1	Dehalococcoidia bacterium		WP_133362656.1	Weissella sp. 26KH-42	RZO48665.1	Proteobacteria bacterium	OZG14576.1	Caenorhabditis latens
WP_091276798.1	Alteribacillus persepolensis	WP_093208207.1	Siphonobacter aquaeclarae			WP_146141231.1	Leptolyngbya frigida	KON31023.1	miscellaneous Crenarchaeota group-15 archaeon DG-45		COI18434.1	Streptococcus pneumoniae	PKO24899.1	Betaproteobacteria bacterium HGW-Betaproteobacteria-8	TAM60634.1	bacterium
WP_100400890.1	Bacillus sp. FJAT-44742	WP_073142153.1	Chryseolinea serpens			WP_073075044.1	Phormidesmis priestleyi	TDI46985.1	Acidobacteria bacterium		WP_039968094.1	Weissella confusa	WP_067262878.1	Methylovorus sp. MM2	EWS55665.1	Methylibium sp. T29
WP_018921551.1	Salsuginibacillus kocurii	WP_143399207.1	Fulvivirga sp. M361			KAA0195609.1	Fasciolopsis buski	TET92020.1	Methanomassiliicoccales archaeon		WP_134684658.1	Brevibacillus sp. CFH S0501	PPC79574.1	Methylotenera sp.	SDD91956.1	Pricia antarctica
GAK57508.1	Candidatus Vecturithrix granuli	WP_028665190.1	Runella zeae			XP_018915779.1	Bemisia tabaci	WP_120188294.1	Ammoniphilus oxalaticus		WP_084730864.1	Seinonella peptonophila	WP_005878412.1	Oxalobacter formigenes	RYG37000.1	Chitinophagaceae bacterium
PIE34992.1	candidate division KSB3 bacterium	WP_017732146.1	Nafulsella turpanensis			ORY49546.1	Rhizoclosmatium globosum	OGP60044.1	Deltaproteobacteria bacterium RBG_13_61_14		WP_119709466.1	Bacillus sp. Y1	WP_125232348.1	Pectobacterium carotovorum	WP_095299907.1	Bacillus sp. 7586-K
WP_084031668.1	Anaerobacillus arseniciselenatis	WP_126693172.1	Hymenobacter gummosus			XP_014333500.1	Bos mutus	RKZ14099.1	bacterium		WP_116554822.1	Pueribacillus theae	CUI53434.1	Achromobacter sp. ATCC31444	RKP28319.1	Syncephalis pseudoplumigaleata
WP_004099656.1	Acetonema longum	WP_015266011.1	Echinicola vietnamensis			XP_026152242.1	Mastacembelus armatus	OGQ92356.1	Deltaproteobacteria bacterium RIFOXYA12_FULL_61_11		WP_084731166.1	Seinonella peptonophila	TVQ94030.1	Deltaproteobacteria bacterium	WP_069673812.1	Formosa sp. Hel3_A1_48
WP_008538330.1	Megamonas funiformis	ODS81455.1	Cytophagaceae bacterium SCN 52-12			XP_005853627.1	Nannochloropsis gaditana CCMP526	WP_014681312.1	Solitalea canadensis		WP_033101898.1	Thermoactinomyces daqus	WP_028445803.1	Chitinimonas koreensis	XP_009965071.1	Tyto alba
RME72531.1	Verrucomicrobia bacterium	PZN55424.1	Bacteroidetes bacterium			SAL96479.1	Absidia glauca	ADQ78554.1	Paludibacter propionicigenes WB4		WP_018671686.1	Brevibacillus laterosporus	BBF87440.1	Aquitalea magnusonii	PZR40769.1	Azospira oryzae
RKX34330.1	Verrucomicrobia bacterium	RMG80132.1	Bacteroidetes bacterium			XP_011170618.1	Solenopsis invicta	EKD31528.1	uncultured bacterium		WP_105216236.1	Aureitalea sp. RR4-38	AMS33443.1	Betaproteobacteria bacterium UKL13-2	WP_106587679.1	Salsuginibacillus halophilus
KPA17704.1	Candidatus Magnetomorum sp. HK-1	WP_052592087.1	Aureispira sp. CCB-QB1			XP_017086661.1	Drosophila eugracilis	PLW97892.1	Marinilabiliales bacterium		OAO14159.1	Blastocystis sp. ATCC 50177/Nand II	KFB75578.1	Candidatus Accumulibacter sp. SK-02	WP_143785612.1	Ohtaekwangia koreensis
OPX39602.1	Desulfobacteraceae bacterium 4484_190.1	WP_013768719.1	Haliscomenobacter hydrossis			WP_038082529.1	Tolypothrix bouteillei	TCN68531.1	Acetobacteroides hydrogenigenes		OAO14314.1	Blastocystis sp. ATCC 50177/Nand II	TDJ35354.1	Gammaproteobacteria bacterium	SDF89673.1	Chryseobacterium hungaricum
WP_035247308.1	Desulfobulbus mediterraneus	WP_039724357.1	Lyngbya confervoides			PZV16120.1	Leptolyngbya sp.	PZX13855.1	Cytophaga xylanolytica		OAO15216.1	Blastocystis sp. ATCC 50177/Nand II	WP_026879524.1	Ignatzschineria larvae	XP_014786767.1	Octopus bimaculoides
WP_104936147.1	Desulfobulbus oralis	WP_099152832.1	Lewinella nigricans			TRZ00776.1	Danionella translucida	PKP28126.1	Bacteroidetes bacterium HGW-Bacteroidetes-19		OAO13960.1	Blastocystis sp. ATCC 50177/Nand II	OGT33848.1	Gammaproteobacteria bacterium RIFCSPHIGHO2_02_FULL_39_13	WP_115868112.1	Marinoscillum furvescens
WP_124889317.1	Fretibacterium sp. OH1220_COT-178	TNE52410.1	Bacteroidetes bacterium			XP_016295825.1	Sinocyclocheilus anshuiensis	PWM12246.1	Flavobacteriales bacterium		XP_012897075.1	Blastocystis hominis	OGT29914.1	Gammaproteobacteria bacterium RIFCSPHIGHO2_12_FULL_35_23	PZU55097.1	Sphingobium sp.
PIE51360.1	Candidatus Fermentibacteria bacterium	WP_061987844.1	Flammeovirgaceae bacterium 311			ROT77870.1	Penaeus vannamei	WP_009598511.1	Alistipes		XP_014527469.1	Blastocystis sp. subtype 4	PCJ14044.1	Candidatus Marinimicrobia bacterium	OGB89797.1	candidate division NC10 bacterium RIFCSPLOWO2_02_FULL_66_22
RME74507.1	Chloroflexi bacterium	PTB96041.1	Marivirga lumbricoides			PAV65395.1	Diploscapter pachys	GBU08208.1	Bacteroidales bacterium		WP_044205311.1	Flammeovirga sp. OC4	RKU09769.1	Candidatus Poribacteria bacterium	RED99387.1	Marinoscillum furvescens DSM 4134
WP_081959919.1	Intestinimonas butyriciproducens	WP_137092092.1	Fabibacter pacificus			VDM34329.1	Hydatigera taeniaeformis	ERJ69886.1	Porphyromonas sp. oral taxon 278 str. W7784		RTK94084.1	Neisseriaceae bacterium	TDI91972.1	Candidatus Dadabacteria bacterium	WP_090018080.1	Limimonas halophila
ALP93015.1	Intestinimonas butyriciproducens	WP_118195139.1	Pedobacter sp. SM1810			OBZ85676.1	Choanephora cucurbitarum	WP_012573553.1	Candidatus Azobacteroides pseudotrichonymphae		RME29044.1	candidate division Zixibacteria bacterium	KFH63856.1	Mortierella verticillata NRRL 6337	EYC24965.1	Ancylostoma ceylanicum
CCX49439.1	Clostridium sp. CAG:226	SDT28949.1	Mucilaginibacter mallensis			RHY42990.1	Aphanomyces astaci	OQY05371.1	Bacteroidetes bacterium 4572_117		OZJ03392.1	Bifiguratus adelaidae	KAB2662265.1	Verrucomicrobia bacterium	RZK63902.1	Pedobacter sp.
PKL03211.1	Synergistetes bacterium HGW-Synergistetes-2	WP_022834026.1	Cytophagales bacterium B6			WP_099104345.1	Nostoc sp. 'Peltigera malacea cyanobiont' DB3992	RKD88398.1	Mangrovibacterium diazotrophicum		XP_009826115.1	Aphanomyces astaci	TLY37578.1	Nitrospirae bacterium	XP_021880444.1	Lobosporangium transversale
WP_085543638.1	Dethiosulfovibrio salsuginis	WP_146382250.1	Mucilaginibacter sp. dk17			XP_638913.1	Dictyostelium discoideum AX4	PCI01359.1	Flavobacteriaceae bacterium		XP_009826117.1	Aphanomyces astaci	ORZ26753.1	Lobosporangium transversale	RUS20804.1	Endogone sp. FLAS-F59071
WP_008521093.1	Jonquetella	WP_142604135.1	Solitalea koreensis			PIO61295.1	Teladorsagia circumcincta	KPK84448.1	Bacteroides sp. SM23_62_1		RQM25029.1	Aphanomyces astaci	TMQ32957.1	Planctomycetes bacterium	WP_026444804.1	Acidobacteriaceae bacterium URHE0068
WP_009163651.1	Pyramidobacter piscolens	SDL35648.1	Pedobacter antarcticus			XP_029386297.1	Echeneis naucrates	CCX44668.1	Prevotella sp. CAG:1031		RHY38836.1	Aphanomyces astaci	SPE33329.1	Acidobacteriia bacterium SbA2	WP_052112467.1	Knoellia aerolata
WP_037977517.1	Synergistes jonesii	RZK64680.1	Pedobacter sp.			CEG80395.1	Rhizopus microsporus	ERI85638.1	Bacteroides pyogenes F0041		RHZ23819.1	Aphanomyces astaci	PYS06185.1	Acidobacteria bacterium	KNC99720.1	Spizellomyces punctatus DAOM BR117
CUP69393.1	Bacteroides xylanisolvens	RZK70866.1	Pedobacter sp.			CEG80396.1	Rhizopus microsporus	EDO54936.1	Bacteroides uniformis ATCC 8492		RHY18962.1	Aphanomyces astaci	PYU35332.1	Acidobacteria bacterium	WP_090256573.1	Fabibacter pacificus
CCZ53257.1	Dialister invisus CAG:218	WP_013631704.1	Pseudopedobacter saltans			VEL25985.1	Protopolystoma xenopodis	WP_019207844.1	Phocaeicola abscessus		XP_008607965.1	Saprolegnia diclina VS20	WP_014100872.1	Chloracidobacterium thermophilum	KRY11913.1	Trichinella patagoniensis
SDC35383.1	Succiniclasticum ruminis	WP_129713864.1	Pedobacter sp. SYP-B3415			VEU38655.1	Pseudo-nitzschia multistriata	TRZ76812.1	Bacteroidetes bacterium		SHS89010.1	Mycobacteroides abscessus subsp. abscessus	XP_016605932.1	Spizellomyces punctatus DAOM BR117	XP_003378563.1	Trichinella spiralis
EFW29894.1	Selenomonas artemidis F0399	CCG00120.1	uncultured Flavobacteriia bacterium			OUS44085.1	Ostreococcus tauri	WP_014855323.1	Melioribacter roseus		OQR95193.1	Thraustotheca clavata	KNC97892.1	Spizellomyces punctatus DAOM BR117	KAA0255318.1	Acidobacteria bacterium
WP_127134731.1	Veillonella caviae	WP_106292638.1	Arcticibacter pallidicorallinus			RWS05954.1	Dinothrombium tinctorium	OIO99675.1	Bacteroidetes bacterium CG2_30_33_31		RAW37545.1	Phytophthora cactorum	WP_016481837.1	Chthonomonas calidirosea	WP_108650294.1	Gammaproteobacteria bacterium DM2
KUH50571.1	Veillonella parvula	TAF43760.1	Sphingobacteriales bacterium			XP_026244380.1	Urocitellus parryii	RLD34417.1	Bacteroidetes bacterium		XP_008909778.1	Phytophthora parasitica INRA-310	PAW79848.1	Verrucomicrobia bacterium Tous-C9LFEB	KRX22271.1	Trichinella nelsoni
PIE23684.1	Planctomycetes bacterium	WP_120181589.1	Pelobium manganitolerans			XP_030386486.1	Scaptodrosophila lebanonensis	GBD91301.1	bacterium BMS3Abin04		ETI40368.1	Phytophthora parasitica P1569	XP_031027301.1	Synchytrium microbalum	PJF17435.1	Paramicrosporidium saccamoebae
WP_011735206.1	Pelobacter propionicus	WP_069659770.1	Arcticibacter eurypsychrophilus			XP_002507321.1	Micromonas commoda	TDJ54182.1	Ignavibacteria bacterium		XP_002907058.1	Phytophthora infestans T30-4	TPX75763.1	Chytriomyces confervae	RLB94871.1	Deltaproteobacteria bacterium
WP_113804357.1	Bacillus taeanensis	WP_100341457.1	Mucilaginibacter auburnensis			XP_014762431.1	Drosophila ananassae	GBD87474.1	bacterium BMS3Abin03		RLN02814.1	Phytophthora kernoviae	WP_126727068.1	Isosphaeraceae bacterium GM2012	TMC20917.1	Chloroflexi bacterium
WP_066152944.1	Bacillus krulwichiae	WP_132130226.1	Anseongella ginsenosidimutans			WP_013334520.1	Gloeothece verrucosa	OFX34256.1	Bacteroidetes bacterium GWA2_32_17		RLN89122.1	Nothophytophthora sp. Chile5	WP_145422862.1	Planctomycetes bacterium Pan258	RPF76545.1	Rickettsiales bacterium TMED254
WP_144450189.1	Bacillus nanhaiisediminis	OJX34892.1	Flavobacteriia bacterium 40-80			KRY93714.1	Trichinella pseudospiralis	PJA97934.1	Ignavibacteriales bacterium CG_4_9_14_3_um_filter_30_11		TMW63821.1	Pythium oligandrum	REJ65055.1	Planctomycetes bacterium	AWP19763.1	Scophthalmus maximus
WP_034632791.1	Bacillus okhensis	KJS06589.1	Flavobacteriales bacterium BRH_c54			XP_024355034.1	Echinococcus granulosus	WP_018630187.1	Niabella aurantiaca		TYZ57362.1	Pythium brassicum	OAD78754.1	Phycomyces blakesleeanus NRRL 1555(-)	XP_004359760.1	Cavenderia fasciculata
WP_034745870.1	Bacillus wakoensis	PCJ28129.1	Flavobacteriales bacterium			WP_085432718.1	unicellular cyanobacterium SU2	OFY67864.1	Bacteroidetes bacterium RBG_13_42_15		XP_004351489.1	Cavenderia fasciculata	XP_018296794.1	Phycomyces blakesleeanus NRRL 1555(-)	PSR03853.1	Bacteroidetes bacterium SW_8_64_56
OUM84201.1	Caldibacillus debilis	AMS27055.1	Bacteroidetes bacterium UKL13-3			WP_022604606.1	Rubidibacter lacunae	OFY44981.1	Bacteroidetes bacterium RBG_13_44_24		XP_012757124.1	Acytostelium subglobosum LB1	ORX58878.1	Hesseltinella vesiculosa	WP_109486212.1	Occallatibacter savannae
ROL60035.1	Bacteroidetes/Chlorobi group bacterium MS-B_bin-24	GDX48119.1	Bacteroidetes bacterium			XP_012673124.1	Clupea harengus	OIO23900.1	Ignavibacteria bacterium CG1_02_37_35		XP_020437143.1	Heterostelium album PN500	KAB7503630.1	Armadillidium nasatum	PNQ05320.1	Mesotoga sp. SC_NapDC3
ROL60817.1	Bacteroidetes/Chlorobi group bacterium ChocPot_Mid	GDX52018.1	Bacteroidetes bacterium			XP_021450551.1	Oncorhynchus mykiss	WP_066041180.1	Bacteroidales bacterium KA00251		KYQ94000.1	Tieghemostelium lacteum	RXG51245.1	Armadillidium vulgare	OHE21805.1	Syntrophus sp. GWC2_56_31
OGU40819.1	Ignavibacteria bacterium GWB2_35_12	PHX83066.1	Flavobacteriales bacterium			XP_015588801.1	Cephus cinctus	WP_084107231.1	Candidatus Azobacteroides pseudotrichonymphae		XP_003294292.1	Dictyostelium purpureum	CDS05345.1	Lichtheimia ramosa	OFZ14071.1	Bdellovibrionales bacterium GWA2_49_15
PKL85976.1	Ignavibacteriae bacterium HGW-Ignavibacteriae-1	OGS79077.1	Candidatus Fluviicola riflensis			XP_030215875.1	Gadus morhua	WP_009133228.1	Alistipes indistinctus		XP_629553.1	Dictyostelium discoideum AX4	CDH52333.1	Lichtheimia corymbifera JMRC:FSU:9682	WP_119082487.1	Altererythrobacter sp. B11
WP_015424546.1	Candidatus Cloacimonas acidaminovorans	PCJ89603.1	Flavobacteriales bacterium			TGZ75667.1	Opisthorchis felineus	WP_038656556.1	Mucinivorans hirudinis		XP_002679146.1	Naegleria gruberi	ORY95560.1	Syncephalastrum racemosum	OWZ05933.1	Phytophthora megakarya
PKN73178.1	Candidatus Cloacimonetes bacterium HGW-Cloacimonetes-3	WP_027421021.1	Crocinitomix catalasitica			RJW68200.1	Clonorchis sinensis	CQB89831.1	Chlamydia trachomatis		XP_004354021.1	Acanthamoeba castellanii str. Neff	XP_002119268.1	Ciona intestinalis	TGZ61333.1	Opisthorchis felineus
WP_133201542.1	Candidatus Syntrophosphaera thermopropionivorans	OFZ53823.1	Bacteroidetes bacterium RIFCSPHIGHO2_02_FULL_44_7			XP_002738442.1	Saccoglossus kowalevskii	SFB97735.1	Prevotella ruminicola		RLC69171.1	Chloroflexi bacterium	XP_023220423.1	Centruroides sculpturatus	XP_637192.1	Dictyostelium discoideum AX4
PKN74192.1	Candidatus Cloacimonetes bacterium HGW-Cloacimonetes-2	TNE53059.1	Bacteroidetes bacterium			XP_018654617.1	Schistosoma mansoni	WP_013173171.1	Bacillus		KAA0154993.1	Cafeteria roenbergensis	XP_011727739.1	Macaca nemestrina	WP_088919088.1	Granulosicoccus antarcticus
PKN79747.1	Candidatus Cloacimonetes bacterium HGW-Cloacimonetes-1	PWL28283.1	Fluviicola sp. XM-24bin1			KST65885.1	Mastigocoleus testarum BC008	PID94721.1	Bacteroidales bacterium		POG60758.1	Rhizophagus irregularis DAOM 181602=DAOM 197198	XP_023220425.1	Centruroides sculpturatus	XP_010332288.1	Saimiri boliviensis boliviensis
PID60333.1	Ignavibacteriae bacterium	WP_090249724.1	Lishizhenia tianjinensis			XP_010329613.1	Saimiri boliviensis boliviensis	KWW31300.1	bacterium P3		XP_025167624.1	Rhizophagus irregularis DAOM 181602=DAOM 197198	XP_022242378.1	Limulus polyphemus	RWF39147.1	Mesorhizobium sp.
PIQ10073.1	Ignavibacteriales bacterium CG18_big_fil_WC_8_21_14_2_50_31_20	PHR45480.1	Fluviicola sp.			XP_022785907.1	Stylophora pistillata	WP_013488345.1	Bacillus cellulosilyticus		EXX64894.1	Rhizophagus irregularis DAOM 197198w	CEG64475.1	Rhizopus microsporus	WP_007621105.1	Gordonia soli
PKL87962.1	Ignavibacteriae bacterium HGW-Ignavibacteriae-2	WP_101335369.1	Brumimicrobium salinarum			VDD92999.1	Enterobius vermicularis	PYU95295.1	Acidobacteria bacterium		PKK72659.1	Rhizophagus irregularis	ABZ99716.1	Leptospira biflexa serovar Patoc strain 'Patoc 1 (Paris)'	ELY70275.1	Natrinema versiforme JCM 10478
RJP62362.1	Ignavibacteriales bacterium	REJ81355.1	Bacteroidetes bacterium			XP_027210426.1	Penaeus vannamei	TAM82517.1	Acidobacteria bacterium		PKC67168.1	Rhizophagus irregularis	WP_108978373.1	Leptospira ryugenii	PID63859.1	Gammaproteobacteria bacterium
KAB2852735.1	Ignavibacterium sp.	TAH43220.1	Bacteroidetes bacterium			ETO09728.1	Reticulomyxa filosa	PYV19254.1	Acidobacteria bacterium		PKY23816.1	Rhizophagus irregularis	ORE18973.1	Rhizopus microsporus	XP_016607760.1	Spizellomyces punctatus DAOM BR117
KAB2838827.1	Melioribacteraceae bacterium	WP_111063343.1	Crocinitomix sp. SM1701			CDM96742.1	Limnospira indica PCC 8005	PYV34808.1	Acidobacteria bacterium		EXX64898.1	Rhizophagus irregularis DAOM 197198w	BAU71143.1	Parachlorella kessleri	XP_017496250.1	Manis javanica
KAB2909745.1	Ignavibacteriaceae bacterium	WP_096090887.1	Sphingobacteriaceae bacterium			RMZ54464.1	Auxenochlorella protothecoides	WP_029420227.1	Alicyclobacillus macrosporangiidus		EXX64895.1	Rhizophagus irregularis DAOM 197198w	WP_141735506.1	Oligoflexus tunisiensis	WP_006903890.1	Thermaerobacter subterraneus
PID28340.1	Candidatus Cloacimonetes bacterium	OFY65423.1	Bacteroidetes bacterium RIFCSPLOWO2_02_FULL_36_8			RMF63001.1	Cyanobacteria bacterium J069	WP_026963909.1	Alicyclobacillus pomorum		GBC19133.1	Rhizophagus irregularis DAOM 181602=DAOM 197198	WP_132318649.1	Pseudobacteriovorax antillogorgiicola	RMG19673.1	Deltaproteobacteria bacterium
WP_078555316.1	Bacillus sp. FJAT-44921	PSR04940.1	Bacteroidetes bacterium SW_11_45_7			XP_017799112.1	Habropoda laboriosa	WP_054969380.1	Alicyclobacillus ferrooxydans		EXX64896.1	Rhizophagus irregularis DAOM 197198w	GBD38030.1	bacterium HR37	KHN75008.1	Toxocara canis
WP_012421044.1	Akkermansia muciniphila	TVR39566.1	Cryomorphaceae bacterium			KRZ44305.1	Trichinella pseudospiralis	WP_119643911.1	Firmicutes bacterium I2511		GBC19132.1	Rhizophagus irregularis DAOM 181602=DAOM 197198	ROL61206.1	Bacteroidetes/Chlorobi group bacterium ChocPot_Mid	XP_018024532.1	Hyalella azteca
PAW75894.1	Verrucomicrobia bacterium Tous-C9LFEB	WP_151666575.1	Phaeocystidibacter luteus			OBS66200.1	Neotoma lepida	WP_087458550.1	Tumebacillus avium		RGB28257.1	Rhizophagus diaphanus	WP_102242101.1	Bacteriovorax stolpii	OUV11085.1	Alphaproteobacteria bacterium TMED87
WP_129727142.1	Bacillus funiculus	KRP08649.1	Sphingobacteriales bacterium BACL12 MAG-120802-bin5			XP_011638375.1	Pogonomyrmex barbatus	WP_096184215.1	Effusibacillus lacus		RIA91848.1	Glomus cerebriforme	OUR98891.1	Halobacteriovorax marinus	PRP76991.1	Planoprotostelium fungivorum
WP_028399119.1	Bacillus panaciterrae	WP_073122584.1	Reichenbachiella agariperforans			XP_018552144.1	Lates calcarifer	WP_109431252.1	Acidibacillus sulfuroxidans		GBB88684.1	Rhizophagus clarus	WP_021276336.1	Bacteriovorax sp. DB6_IX	PKP75306.1	Alphaproteobacteria bacterium HGW-Alphaproteobacteria-6
PSL50966.1	Salsuginibacillus halophilus	WP_084371337.1	Reichenbachiella faecimaris			WP_012954486.1	Candidatus Atelocyanobacterium thalassa	WP_067715649.1	Acidibacillus ferrooxidans		ORY06712.1	Basidiobolus meristosporus CBS 931.73	OZJ05760.1	Bifiguratus adelaidae	AEV16485.1	Thermus sp. CCB_US3_UF1
WP_120192490.1	Sinobaca qinghaiensis	WP_111373293.1	Arcticibacterium luteifluviistationis			WP_035155520.1	Calothrix sp. 336/3	SHK41224.1	Alicyclobacillus montanus		ORX63742.1	Basidiobolus meristosporus CBS 931.73	RUS14427.1	Endogone sp. FLAS-F59071	RJR20436.1	Desulfobacteraceae bacterium
WP_107741288.1	Opitutaceae bacterium EW11	WP_055146584.1	Jiulongibacter sediminis			SPP88568.1	Drosophila guanche	RLB80710.1	Deltaproteobacteria bacterium		ORX89267.1	Basidiobolus meristosporus CBS 931.73	RUP46241.1	Jimgerdemannia flammicorona	PKP99290.1	Alphaproteobacteria bacterium HGW-Alphaproteobacteria-13
WP_108823919.1	Ereboglobus luteus	WP_096192938.1	Cytophagales bacterium TFI 002			XP_017042121.1	Drosophila ficusphila	OEU45821.1	Desulfobacterales bacterium S7086C20		RUS15087.1	Endogone sp. FLAS-F59071	KNE61652.1	Allomyces macrogynus ATCC 38327	TMD99153.1	Chloroflexi bacterium
WP_107833991.1	Opitutus sp. ER46	WP_151168726.1	Salibacter halophilus			XP_028848005.1	Denticeps clupeoides	RPH90514.1	Desulfobacteraceae bacterium		ORX85503.1	Basidiobolus meristosporus CBS 931.73	XP_004339600.1	Acanthamoeba castellanii str. Neff	BAH03574.1	Euglena gracilis
WP_012376110.1	Opitutus terrae	WP_020531336.1	Flexithrix dorotheae			AAL90072.1	Drosophila melanogaster	WP_013257517.1	Desulfarculus baarsii		ORX96449.1	Basidiobolus meristosporus CBS 931.73	OLY84291.1	Smittium mucronatum	OUT94536.1	Rhizobiales bacterium TMED29
WP_088179277.1	Geminisphaera colitermitum	WP_027001990.1	Hugenholtzia roseola			XP_015282134.1	Gekko japonicus	WP_014810778.1	Desulfomonile tiedjei		ORX65810.1	Linderina pennispora	OMJ19714.1	Smittium culicis	PYR85339.1	Acidobacteria bacterium
KUK89990.1	Marinimicrobia bacterium 46_43	PIY08552.1	Flexibacter sp. CG_4_10_14_3_um_filter_32_15			RXG57454.1	Armadillidium vulgare	OGR31748.1	Desulfobacca sp. RBG_16_60_12		KNE68712.1	Allomyces macrogynus ATCC 38327	OMJ24992.1	Smittium culicis	WP_003959382.1	Streptomyces clavuligerus
WP_110130993.1	Coraliomargarita sp. WN38	WP_088746044.1	unclassified Sphingobacteriales (miscellaneous)			XP_031335242.1	Photinus pyralis	OPX20919.1	Desulfobacca sp. 4484_104		KNE69215.1	Allomyces macrogynus ATCC 38327	PWA03086.1	Smittium angustum	KFQ81282.1	Phoenicopterus ruber ruber
WP_008098739.1	Verrucomicrobiae bacterium DG1235	WP_092982766.1	Robiginitalea myxolifaciens			XP_001691862.1	Chlamydomonas reinhardtii	KAB2893218.1	Bacteriodetes bacterium		ORZ34230.1	Catenaria anguillulae PL171	PVU92219.1	Furculomyces boomerangus	EWM26766.1	Nannochloropsis gaditana
PKL74698.1	Candidatus Melainabacteria bacterium HGW-Melainabacteria-1	WP_015754305.1	Robiginitalea biformata			PNW53719.1	Euhalothece sp. KZN 001	OGU57474.1	Ignavibacteria bacterium GWF2_33_9		KXS18910.1	Gonapodya prolifera JEL478	XP_009995898.1	Chaetura pelagica	CDW87643.1	Stylonychia lemnae
PIQ23852.1	bacterium (Candidatus Blackallbacteria) CG18_big_fil_WC_8_21_14_2_50_49_26	SDW60521.1	Aequorivita viscosa			VDD91436.1	Enterobius vermicularis	OGU39617.1	Ignavibacteria bacterium GWB2_35_12		EWM22110.1	Nannochloropsis gaditana	PVU94143.1	Smittium megazygosporum	OLB17543.1	Acidobacteria bacterium 13_2_20CM_57_7
KAB2640375.1	Verrucomicrobia bacterium	WP_073219630.1	Aequorivita viscosa			WP_017286470.1	Leptolyngbya boryana	TAE27023.1	Candidatus Kapabacteria bacterium		TFJ81986.1	Nannochloropsis salina CCMP1776	PVV03802.1	Smittium megazygosporum	OQR95600.1	Thraustotheca clavata
RPJ32135.1	Verrucomicrobiaceae bacterium	WP_008612883.1	Joostella marina			XP_008295053.1	Stegastes partitus	RPI66517.1	Ignavibacteriae bacterium		CBJ29109.1	Ectocarpus siliculosus	RKP36270.1	Dimargaris cristalligena	KAB1262048.1	Camelus dromedarius
KIE49378.1	marine actinobacterium MedAcidi-G2B	OGS71158.1	Flavobacteria bacterium RIFCSPLOWO2_12_FULL_35_11			XP_011400769.1	Auxenochlorella protothecoides	BAL56014.1	uncultured Bacteroidetes bacterium		CEP03917.1	Plasmodiophora brassicae	WP_141197138.1	Bradymonas sp. YN101	XP_020849525.1	Phascolarctos cinereus
ESQ15612.1	uncultured Thiohalocapsa sp. PB-PSB1	PCH50534.1	Flavobacteriaceae bacterium			KYN33344.1	Trachymyrmex septentrionalis	ROL56586.1	Bacteroidetes/Chlorobi group bacterium Naka2016		XP_014156939.1	Sphaeroforma arctica JP610	RMH64056.1	Calditrichaeota bacterium	WP_047831714.1	Peptococcaceae bacterium CEB3
TVR78797.1	Rhodospirillales bacterium	XP_001619135.1	Nematostella vectensis			TVU52208.1	Arthrospira sp. PLM2.Bin9	KXK55831.1	Chlorobi bacterium OLB7		GBG30374.1	Hondaea fermentalgiana	XP_028013919.1	Eptesicus fuscus	ORY02792.1	Basidiobolus meristosporus CBS 931.73
WP_078059211.1	Pseudoruegeria marinistellae	KRP28242.1	Cryomorphaceae bacterium BACL22 MAG-120619-bin32			CUF24802.1	Bodo saltans	GDX64062.1	Chlorobi bacterium		KJE97597.1	Capsaspora owczarzaki ATCC 30864	WP_062081075.1	Bacteroidales bacterium 6E	XP_001640926.1	Nematostella vectensis
WP_106089048.1	Enhygromyxa salina	WP_036785935.1	unclassified Polaribacter			KHJ49299.1	Trichuris suis	ROL56667.1	Bacteroidetes/Chlorobi group bacterium MS-B_bin-24		XP_004343285.1	Capsaspora owczarzaki ATCC 30864	BAG61745.1	Homo sapiens	WP_044560506.1	Azospirillum sp. B4
SFF25394.1	Nannocystis exedens	PKP25719.1	Bacteroidetes bacterium HGW-Bacteroidetes-2			WP_015172794.1	Geitlerinema sp. PCC 7407	RCK74048.1	Ignavibacteriae bacterium		OQW65836.1	Proteobacteria bacterium ST_bin11	OQX82235.1	Bacteroidetes bacterium 4484_276	XP_018431045.1	Nanorana parkeri
WP_141700620.1	Methyloceanibacter superfactus	TDS55331.1	Myroides indicus			XP_024217947.1	Halyomorpha halys	TAK56960.1	Bacteriodetes bacterium		Q2PDF6.1	Halteria grandinella	PKP34396.1	Bacteroidetes bacterium HGW-Bacteroidetes-17	KXN73306.1	Conidiobolus coronatus NRRL 28638
WP_045368069.1	Methyloceanibacter caenitepidi	RZP12767.1	Flavobacteriales bacterium			XP_014207367.1	Copidosoma floridanum	OGU27345.1	Ignavibacteria bacterium GWA2_54_16		TNV81931.1	Stylonychia lemnae	PKP52961.1	Bacteroidetes bacterium HGW-Bacteroidetes-1	WP_013932216.1	Pseudothermotoga thermarum
RPG36100.1	Hyphomicrobiaceae bacterium TMED74	RZJ36186.1	Flavobacterium sp.			XP_023244837.1	Centruroides sculpturatus	KXK42793.1	Chlorobi bacterium OLB5		CDW79181.1	Oxytricha trifallax	OGU37246.1	Ignavibacteria bacterium GWA2_36_19	OGQ17144.1	Deltaproteobacteria bacterium RBG_16_71_12
WP_088343125.1	Rhodomicrobium	OYX83914.1	Flavobacteriales bacterium 32-34-25			CEG71510.1	Rhizopus microsporus	PLX32625.1	Ignavibacteria bacterium		EJY72575.1	Gonapodya prolifera JEL478	PKP50148.1	Bacteroidetes bacterium HGW-Bacteroidetes-11	CRH04358.1	magneto-ovoid bacterium MO-1
WP_013419879.1	Rhodomicrobium vannielii	SFA71966.1	Flavobacterium swingsii			XP_008323434.1	Cynoglossus semilaevis	CUU09446.1	Candidatus Kryptobacter tengchongensis		KXS08873.1	Candidatus Pacearchaeota archaeon CG1_02_32_21	PNI55281.1	Pan troglodytes	WP_135464770.1	Hymenobacter aquaticus
PCH82533.1	Rhizobiales bacterium	WP_102994361.1	Tamlana sp. UJ94			XP_016093605.1	Sinocyclocheilus grahami	EKD69013.1	uncultured bacterium		OIO41634.1	Candidatus Lokiarchaeota archaeon	BAC39585.1	Mus musculus	RZK17007.1	Flavobacterium sp.
WP_084408505.1	Fulvimarina manganoxydans	WP_085495901.1	Arenibacter troitsensis			XP_026883512.1	Electrophorus electricus	WP_011343839.1	Carboxydothermus hydrogenoformans		TES94165.1	Candidatus Lokiarchaeota archaeon Loki_b31	WP_137083126.1	Prolixibacteraceae bacterium JC036	PDM62706.1	Pristionchus pacificus
EAS50584.1	Aurantimonas manganoxydans SI85-9A1	GBF19621.1	Arenibacter sp. C-21			XP_005768743.1	Emiliania huxleyi CCMP1516	PLX17275.1	bacterium BM706		TKJ27312.1	Lokiarchaeum sp. GC14_75	PLX02307.1	Marinilabiliales bacterium	PIU85791.1	Deltaproteobacteria bacterium CG06_land_8_20_14_3_00_44_19
SCZ23361.1	Afifella marina DSM 2698	WP_129602942.1	Muriicola sp. MMS17-SY002			VDL87094.1	Nippostrongylus brasiliensis	OGP13579.1	Deltaproteobacteria bacterium GWA2_50_8		KKK40627.1	Candidatus Lokiarchaeota archaeon	PLW93264.1	Marinilabiliales bacterium	XP_025124502.1	Bubalus bubalis
QDU72858.1	Planctomycetes bacterium Pan265	WP_055413276.1	Nonlabens sp. YIK11			XP_018620397.1	Scleropages formosus	KAB2841938.1	bacterium		TFG15706.1	Candidatus Lokiarchaeota archaeon	RUA24024.1	Bacteroidetes bacterium	PSP44565.1	Halobacteriales archaeon QH_10_70_21
KIE52521.1	marine actinobacterium MedAcidi-G2A	PPK92378.1	Nonlabens xylanidelens			XP_029942088.1	Salarias fasciatus	OGP11059.1	Deltaproteobacteria bacterium GWA2_45_12		TXT61827.1	Candidatus Lokiarchaeota archaeon	RMZ52320.1	Auxenochlorella protothecoides	XP_001750290.1	Monosiga brevicollis MX1
RMB08865.1	Eilatimonas milleporae	RXG12963.1	Leeuwenhoekiella sp. R-48165			KXJ29677.1	Exaiptasia pallida	OGL39798.1	Candidatus Schekmanbacteria bacterium GWA2_38_9		TXT65460.1	Candidatus Lokiarchaeota archaeon	XP_006050229.2	Bubalus bubalis	RIX71000.1	Acidovorax cavernicola
WP_068149494.1	Kordiimonas lipolytica	WP_099546733.1	Maribacter sp. 4G9			KAB5526206.1	Pangasianodon hypophthalmus	RMF95355.1	Candidatus Schekmanbacteria bacterium		TFH31292.1	Candidatus Lokiarchaeota archaeon	OFY62467.1	Bacteroidetes bacterium RIFCSPLOWO2_02_FULL_36_8	WP_151971745.1	Planctomycetes bacterium SRT547
WP_022698721.1	Euryhalocaulis caribicus	WP_100869164.1	Flavobacteriaceae bacterium MAR_2009_75			CAX74316.1	Schistosoma japonicum	TFG80197.1	Chrysiogenales bacterium		RLI66043.1	anaerobic archaeon MK-D1	OJV24234.1	Bacteroidetes bacterium 37-13	CBY24672.1	Oikopleura dioica
WP_111349537.1	Acuticoccus sp. PTG4-2	WP_112373143.1	Sinomicrobium sp. N-1-3-6			ORZ03344.1	Syncephalastrum racemosum	OLS18978.1	Candidatus Heimdallarchaeota archaeon LC_3		WP_147661986.1	Candidatus Lokiarchaeota archaeon	OUV72789.1	Flavobacteriales bacterium TMED123	XP_004339337.1	Acanthamoeba castellanii str. Neff
RMG12937.1	Planctomycetes bacterium	WP_045800881.1	Muricauda lutaonensis			XP_011315189.1	Fopius arisanus	WP_025391520.1	Desulfurella		TFG19699.1	Candidatus Lokiarchaeota archaeon CR_4	XP_001417046.1	Ostreococcus lucimarinus CCE9901	WP_097653541.1	Candidatus Chloroploca asiatica
WP_026928457.1	Granulicoccus phenolivorans	WP_066423071.1	Flavobacteriaceae bacterium CP2B			XP_017472346.1	Rhagoletis zephyria	WP_035588892.1	Hippea jasoniae		OLS14605.1	uncultured virus	EPB86466.1	Mucor circinelloides f. circinelloides 1006PhL	RMG44807.1	Acidobacteria bacterium
WP_130011423.1	Serinicoccus sp. GP-T3-3	WP_149275282.1	unclassified Flavobacteriaceae			WP_018400326.1	filamentous cyanobacterium ESFC-1	KAB2877647.1	bacterium		AIW56739.1	uncultured virus	OGU57905.1	Ignavibacteria bacterium GWF2_33_9	WP_074314849.1	Singulisphaera sp. GP187
PZU43286.1	Arsenicicoccus sp.	WP_139958187.1	Flavicella sp. ALS 84			XP_014006288.1	Salmo salar	XP_027707838.1	Vombatus ursinus		AIW56734.1	Thermoplasmatales archaeon SG8-52-4	OGU41612.1	Ignavibacteria bacterium GWB2_35_12	CDJ82822.1	Haemonchus contortus
WP_105186036.1	Micropruina glycogenica	WP_008992645.1	Galbibacter marinus			VDM53977.1	Angiostrongylus costaricensis	WP_087461261.1	Oleiphilus messinensis		KYK22736.1	Candidatus Hydrogenedentes bacterium	ROL58597.1	Bacteroidetes/Chlorobi group bacterium Naka2016	WP_066135224.1	Haematospirillum jordaniae
WP_083916569.1	Dehalobacter sp. FTH1	PID71331.1	Flavobacteriales bacterium			WP_084763279.1	Scytonema hofmanni	WP_023276033.1	Mucispirillum schaedleri		PCJ54744.1	Bradymonas sediminis	GBG77698.1	Chara braunii	RLA49761.1	Gammaproteobacteria bacterium
WP_131171332.1	Propioniciclava tarda	OIQ38737.1	Bacteroidetes bacterium MedPE-SWsnd-G1			XP_029828122.1	Ixodes scapularis	WP_011195319.1	Symbiobacterium thermophilum		WP_111336512.1	uncultured virus	XP_017528351.1	Manis javanica	KFV39646.1	Tyto alba
WP_131167451.1	Propioniciclava sinopodophylli	WP_097440184.1	Sediminicola luteus			OMJ07435.1	Smittium culicis	WP_116785776.1	Holophagae bacterium		ASE99718.1	Cyanobacteria bacterium QS_8_64_29	PKB62046.1	SAR202 cluster bacterium Casp-Chloro-G4	GBB97041.1	Rhizophagus clarus
WP_106819873.1	Janibacter sp. Marseille-P4121	WP_141422670.1	Flavobacteriaceae bacterium PLHSN227			GBG66435.1	Chara braunii	TFG40231.1	Candidatus Aminicenantes bacterium		PSP18213.1	Candidatus Saccharibacteria bacterium	PKB62773.1	SAR202 cluster bacterium Io17-Chloro-G1	OUV84493.1	Flavobacteriaceae bacterium TMED145
WP_030526855.1	Phycicoccus jejuensis	WP_093244620.1	Psychroflexus halocasei			EPQ03389.1	Myotis brandtii	OFV81846.1	Acidobacteria bacterium RBG_13_68_16		RTK94033.1	Terracoccus sp. 273MFTsu3.1	KAB1271243.1	Camelus dromedarius	TVP98279.1	Roseinatronobacter sp.
WP_006502662.1	Austwickia chelonae	WP_105000298.1	Aureicoccus marinus			EJK47732.1	Thalassiosira oceanica	OYV92777.1	Acidobacteria bacterium 21-70-11		WP_020142255.1	Georgenia satyanarayanai	PAZ00314.1	Spartobacteria bacterium AMD-G4	WP_110170119.1	Luteitalea pratensis
PID97266.1	Actinomycetales bacterium	WP_088341841.1	Robiginitalea sp. O458			XP_004338384.1	Acanthamoeba castellanii str. Neff	PZN36659.1	Firmicutes bacterium		WP_110851254.1	Aphanizomenon flos-aquae WA102	ERE78688.1	Cricetulus griseus	OGA32898.1	Betaproteobacteria bacterium RIFCSPLOWO2_12_FULL_64_23
WP_142094205.1	Propioniferax innocua	WP_003441579.1	Psychroflexus gondwanensis			XP_023015362.1	Leptinotarsa decemlineata	PYQ65075.1	Acidobacteria bacterium		OBQ45635.1	Spirochaetes bacterium	OGX24493.1	Omnitrophica WOR_2 bacterium GWF2_38_59	WP_089357266.1	Ekhidna lutea
GAE78572.1	Cutibacterium acnes JCM 18920	WP_069675693.1	Formosa sp. Hel1_33_131			XP_030215876.1	Gadus morhua	PYQ31597.1	Acidobacteria bacterium		TXH11900.1	Mycobacterium phage Gaia	XP_009864560.1	Apaloderma vittatum	WP_015755517.1	Robiginitalea biformata
EGG26587.1	Propionibacterium	WP_010136403.1	Ochrovirga pacifica			XP_029138664.1	Labrus bergylta	PYQ56155.1	Acidobacteria bacterium		YP_009124831.1	Arc I group archaeon ADurb1213_Bin02801	XP_010176476.1	Antrostomus carolinensis	WP_008632449.1	Thermus parvatiensis
WP_028700702.1	Acidipropionibacterium acidipropionici	WP_068825175.1	Wenyingzhuangia fucanilytica			CEP07936.1	Parasitella parasitica	KAB2962221.1	Thermoanaerobaculia bacterium		KYC57750.1	Candidatus Bathyarchaeota archaeon	TPX37231.1	Synchytrium microbalum	KHN72307.1	Toxocara canis
WP_097828413.1	Acidipropionibacterium jensenii	WP_010177337.1	Aquimarina agarilytica			CEJ02820.1	Rhizopus microsporus	REJ79919.1	Acidobacteria bacterium		TFH25821.1	Fonticula alba	OUT61672.1	bacterium TMED15	PKN61070.1	Deltaproteobacteria bacterium HGW-Deltaproteobacteria-15
AFN45329.1	Pseudopropionibacterium propionicum F0230a	TDI68177.1	Bacteroidetes bacterium			GAU90362.1	Ramazzottius varieornatus	TLZ89182.1	Euryarchaeota archaeon		XP_009498247.1	Nitratiruptor sp. SB155-2	KFV16630.1	Pterocles gutturalis	WP_125114169.1	Opitutaceae bacterium TAV3
WP_108871270.1	Tessaracoccus timonensis	WP_028979266.1	Sporocytophaga myxococcoides			POM73951.1	Phytophthora palmivora var. palmivora	OLD09940.1	Firmicutes bacterium 13_1_40CM_3_65_11		WP_012082189.1	Nitratifractor salsuginis	PPR11348.1	Alphaproteobacteria bacterium MarineAlpha11_Bin1	THD79430.1	Phenylobacterium sp.
WP_016456565.1	Propionimicrobium lymphophilum	WP_014019069.1	Cyclobacterium marinum			DAA34343.1	Amblyomma variegatum	TLZ95561.1	Euryarchaeota archaeon		WP_013554311.1	Arcobacter sp.	WP_028974418.1	Spirochaeta cellobiosiphila	WP_086934289.1	Agarilytica rhodophyticola
WP_094765040.1	Luteococcus japonicus	PID68051.1	Flavobacteriia bacterium			OQS03268.1	Thraustotheca clavata	TLZ67518.1	Euryarchaeota archaeon		PHR58414.1	Sulfurovum riftiae	WP_077426587.1	Rodentibacter heidelbergensis	AHM02740.1	Roseibacterium elongatum DSM 19469
WP_013160680.1	Propionibacterium freudenreichii	KPK03859.1	Gemmatimonas sp. SG8_28			PSB25995.1	Leptolyngbya frigida ULC18	TLZ71923.1	Euryarchaeota archaeon		WP_067329561.1	Sulfurovum sp. AR	OUT79239.1	Rhodospirillaceae bacterium TMED23	ORX67257.1	Linderina pennispora
WP_026377566.1	Aestuariimicrobium kwangyangense	RTL54410.1	Sphingobacteriales bacterium			XP_029968666.1	Salarias fasciatus	AKQ03117.1	uncultured euryarchaeote Rifle_16ft_4_minimus_37884		WP_008243039.1	Campylobacteraceae bacterium 4484_4	PIW64899.1	Candidatus Omnitrophica bacterium CG12_big_fil_rev_8_21_14_0_65_50_5	OYZ93753.1	Xanthobacter sp. 17-67-6
WP_101849392.1	Kytococcus schroeteri	WP_018611347.1	Segetibacter koreensis			XP_010003741.1	Chaetura pelagica	OGS66667.1	Euryarchaeota archaeon RBG_19FT_COMBO_69_17		OQX73292.1	Pithovirus LCPAC201	XP_013913625.1	Thamnophis sirtalis	OAQ23424.1	Mortierella elongata AG-77
WP_051277493.1	Dermatophilus congolensis	TAE13582.1	Bacteroidetes bacterium			XP_024143029.1	Oryzias melastigma	TLZ54533.1	Euryarchaeota archaeon		QBK90906.1	Pithovirus LCPAC202	XP_015746598.2	Python bivittatus	TEB08834.1	Pelotomaculum propionicicum
TXJ04487.1	Aeromicrobium sp.	PQV60001.1	Vibrionimonas magnilacihabitans			XP_005933973.1	Haplochromis burtoni	TLZ64243.1	Euryarchaeota archaeon		QBK91193.1	Deltaproteobacteria bacterium	RYZ89574.1	Moraxellaceae bacterium	XP_030711401.1	Globicephala melas
WP_087624960.1	Aeromicrobium sp. PE09-221	RYF94664.1	Chitinophagaceae bacterium			XP_023678095.1	Paramormyrops kingsleyae	PYQ24220.1	Acidobacteria bacterium		RLB68248.1	Bacteroidetes bacterium	GDX64822.1	Chlorobi bacterium	CUS92119.1	Candidatus Kryptonium thompsoni
WP_048552002.1	Tetrasphaera japonica	WP_090658707.1	Parafilimonas terrae			XP_014348650.1	Latimeria chalumnae	OFV88572.1	Acidobacteria bacterium RBG_16_70_10		REK60373.1	Prokaryotic dsDNA virus sp.	WP_101357371.1	Raineya orbicola	PKL93207.1	Gemmatimonadetes bacterium HGW-Gemmatimonadetes-1
WP_029138159.1	Nakamurella lactea	WP_137262030.1	Panacibacter sp. 17mud1-8			RUP33245.1	Jimgerdemannia flammicorona	PYQ49379.1	Acidobacteria bacterium		QDP56023.1	bacterium	PSR06612.1	Bacteroidetes bacterium	RTG88734.1	Schistosoma bovis
WP_137065255.1	unclassified Nocardioides	AOO54580.1	uncultured bacterium			PNF18066.1	Cryptotermes secundus	TLZ51232.1	Euryarchaeota archaeon		RYX79895.1	Streptomyces sp. NRRL F-6602	RLA20052.1	Gammaproteobacteria bacterium	WP_138281366.1	Dyadobacter sediminis
WP_082502767.1	Nocardioides sp. Leaf307	GEP94159.1	Chitinophaga cymbidii			KFH62426.1	Mortierella verticillata NRRL 6337	GBD31008.1	bacterium HR32		KPC91089.1	Streptomyces cacaoi	PNW81543.1	Chlamydomonas reinhardtii	XP_029641836.1	Octopus vulgaris
WP_116570901.1	Nocardioides sp. WSJ-1	WP_149841646.1	Chitinophaga sp. BN140078			XP_005841391.1	Guillardia theta CCMP2712	GBC79062.1	bacterium HR09		WP_086814091.1	Streptomyces sp. Tu6071	XP_024858505.1	Kryptolebias marmoratus	WP_147115623.1	Pseudonocardia sulfidoxydans
WP_145224991.1	Rudaeicoccus suwonensis	WP_046368540.1	Flavihumibacter petaseus			XP_025041705.1	Pelodiscus sinensis	RLG49687.1	Candidatus Korarchaeota archaeon		WP_052862313.1	Streptomyces sp. Tu6071	XP_013883614.1	Austrofundulus limnaeus	WP_008529919.1	Rhizobium sp. Pop5
TQK22258.1	Nocardioides sp. SLBN-172	WP_126970211.1	Gynurincola endophyticus			WP_015200047.1	Calothrix parietina	WP_146980063.1	Bradymonadales bacterium TMQ4		EGJ73580.1	Streptomyces graminilatus	XP_002788351.1	Perkinsus marinus ATCC 50983	RMZ54496.1	Auxenochlorella protothecoides
WP_120061848.1	Nocardioides sp. K1W22B-1	TAL50107.1	Chitinophagaceae bacterium			XP_018059255.1	Atta colombica	WP_111335407.1	Bradymonas sediminis		WP_055523419.1	Streptomyces sp. 73	AIU44071.1	Nannochloropsis sp. W2J3B	ORY42571.1	Rhizoclosmatium globosum
WP_124799470.1	Nakamurella sp. s14-144	TBR19470.1	Chitinophagaceae bacterium			CEO96757.1	Plasmodiophora brassicae	TVR04802.1	Deltaproteobacteria bacterium		PKV58010.1	Streptomyces sp. NRRL S-241	KAA0148100.1	Cafeteria roenbergensis	PYV39368.1	Acidobacteria bacterium
WP_083283595.1	Humibacillus sp. DSM 29435	WP_014221623.1	Niastella koreensis			XP_003747957.1	Galendromus occidentalis	RPH66864.1	Myxococcaceae bacterium		WP_030386504.1	Streptomyces phage Ibantik	RCH94833.1	Rhizopus azygosporus	TAE23990.1	Candidatus Kapabacteria bacterium
OJV24057.1	Actinobacteria bacterium 69-20	WP_130541442.1	Pseudobacter ginsenosidimutans			EFX90029.1	Daphnia pulex	WP_044196754.1	Hyalangium minutum		AWN05251.1	Streptomyces uncialis	XP_011400054.1	Auxenochlorella protothecoides	PPD27990.1	Hyphomicrobium sp.
ACV77759.1	Nakamurella multipartita DSM 44233	TAH02501.1	Sphingobacteriales bacterium			VDL80131.1	Nippostrongylus brasiliensis	WP_011984670.1	Anaeromyxobacter sp. Fw109-5		WP_073782562.1	Streptomyces cattleya	EPY24263.1	Angomonas deanei	PCJ17720.1	Candidatus Cloacimonetes bacterium
WP_106349374.1	Antricoccus suffuscus	WP_152269837.1	Terrimonas sp. YJ03			TRU49390.1	Microcystis aeruginosa Ma_QC_Ca_00000000_S207	OFX25207.1	Anaeromyxobacter sp. RBG_16_69_14		WP_014142405.1	Streptomyces sp. IMTB 2501	EIE86208.1	Rhizopus delemar RA 99-880	TXI87137.1	Crocinitomicaceae bacterium
WP_050669800.1	Luteipulveratus halotolerans	ODT94031.1	Sphingobacteriales bacterium SCN 48-20			XP_015379288.1	Diuraphis noxia	RJP80210.1	candidate division Zixibacteria bacterium		WP_076082224.1	Kitasatospora xanthocidica	GAN10364.1	Mucor ambiguus	XP_009860352.1	Ciona intestinalis
WP_111768772.1	Nakamurella sp. 12Sc4-1	GDX42599.1	Bacteroidetes bacterium			WP_010481006.1	Acaryochloris	TKJ41016.1	candidate division LCP-89 bacterium B3_LCP		WP_117490973.1	Alcaligenaceae bacterium	OIO32336.1	Candidatus Hydrogenedentes bacterium CG1_02_42_14	REJ34377.1	Firmicutes bacterium
WP_126725810.1	Isosphaeraceae bacterium GM2012	RYG41725.1	Chitinophagaceae bacterium			XP_017152166.1	Drosophila miranda	RJQ10052.1	Firmicutes bacterium		RYH63734.1	Rhodococcus phage Natosaleda	OAD07971.1	Mucor circinelloides f. lusitanicus CBS 277.49	OGB37167.1	Burkholderiales bacterium RIFCSPHIGHO2_02_FULL_66_10
RMF16533.1	Candidatus Dadabacteria bacterium	WP_108685941.1	Chitinophaga parva			GBG29965.1	Hondaea fermentalgiana	RMG15522.1	Planctomycetes bacterium		AOQ27489.1	Mycobacterium phage Phlorence	CEP07152.1	Parasitella parasitica	WP_082456518.1	Novosphingobium sp. Leaf2
OGQ17130.1	Deltaproteobacteria bacterium RBG_16_71_12	RYY39624.1	Chitinophagaceae bacterium			KAA0712065.1	Triplophysa tibetana	PIE01331.1	Acidobacteria bacterium		ATW60016.1	Mycobacterium phage Naca	OAQ26601.1	Mortierella elongata AG-77	PQM60730.1	Rhodobacteraceae bacterium
OJU96209.1	Solirubrobacterales bacterium 67-14	ODT53204.1	Niastella sp. SCN 39-18			XP_016920660.1	Apis cerana	OYT58571.1	Euryarchaeota archaeon ex4484_178		AVP42083.1	Mycobacterium phage Chy5	XP_021884516.1	Lobosporangium transversale	TPV95657.1	Myxococcales bacterium FL481
WP_022927424.1	Patulibacter americanus	WP_123121891.1	Ferruginibacter sp. BO-59			RXN38754.1	Labeo rohita	TDI97102.1	Caldithrix sp.		YP_008058320.1	Mycobacterium phage Phlei	RDD40203.1	Trichoplax sp. H2	KFQ78870.1	Phaethon lepturus
WP_125331052.1	Streptococcus sanguinis	TAM99266.1	Chitinophagaceae bacterium			XP_030102475.1	Mus musculus	RMF59452.1	Calditrichaeota bacterium		YP_009188034.1	Mycolicibacterium aichiense	ORY00126.1	Basidiobolus meristosporus CBS 931.73	RYF71584.1	Comamonadaceae bacterium
RMF10315.1	Alphaproteobacteria bacterium	QDV65552.1	Planctomycetes bacterium Mal65			PVV04879.1	Smittium megazygosporum	TDI87334.1	Caldithrix sp.		SUA14409.1	Mycobacteroides abscessus	ORY02013.1	Basidiobolus meristosporus CBS 931.73	WP_112749489.1	Chryseolinea flava
GAK45436.1	Tepidicaulis marinus	SHF92824.1	Cnuella takakiae			XP_024503853.1	Strongyloides ratti	WP_026852142.1	Geothrix fermentans		WP_079635155.1	Mycobacteroides abscessus	ORX69735.1	Linderina pennispora	TPX65068.1	Spizellomyces sp. 'palustris'
WP_099471056.1	Emcibacter congregatus	OJW83006.1	Bacteroidetes bacterium 46-16			OLQ04355.1	Symbiodinium microadriaticum	GDX13055.1	Acidobacteria bacterium		WP_074376453.1	Mycobacteroides abscessus	PIA16873.1	Coemansia reversa NRRL 1564	PHR62140.1	Robiginitomaculum sp.
PKP77356.1	Alphaproteobacteria bacterium HGW-Alphaproteobacteria-3	RYD51761.1	Sphingobacteriales bacterium			RUS72556.1	Elysia chlorotica	KAA0255360.1	Acidobacteria bacterium		WP_074334374.1	Chroococcidiopsis sp. TS-821	TPX56779.1	Powellomyces hirtus	TRY66125.1	Danionella translucida
WP_109793775.1	Minwuia thermotolerans	WP_129020409.1	Chitinophagaceae bacterium HME-24			XP_012675096.1	Clupea harengus	RME54237.1	Deltaproteobacteria bacterium		WP_104547020.1	Rhodococcus rhodochrous	XP_029845698.1	Ixodes scapularis	WP_011902751.1	Polynucleobacter asymbioticus
TNE34114.1	Alphaproteobacteria bacterium	OQY95831.1	Sphingobacteriales bacterium UTBCD1			XP_015781561.1	Tetranychus urticae	RME02722.1	Deltaproteobacteria bacterium		WP_115410938.1	Nocardia farcinica	XP_029845696.1	Ixodes scapularis	RSI25490.1	Streptococcus sanguinis
OUR77664.1	Alphaproteobacteria bacterium 46_93_T64	WP_114789219.1	Niabella yanshanensis			AFZ48168.1	Cyanobacterium stanieri PCC 7202	PKK91625.1	Candidatus Wallbacteria bacterium HGW-Wallbacteria-1		WP_060593555.1	Actinopolyspora sp. DSM 45965	TPX71427.1	Spizellomyces sp. 'palustris'	GBD05428.1	bacterium HR20
TDI61925.1	Alphaproteobacteria bacterium	WP_008585542.1	Niabella soli			XP_008195512.1	Tribolium castaneum	RKY12091.1	Planctomycetes bacterium		WP_142079103.1	Kroppenstedtia sanguinis	CDW55434.1	Trichuris trichiura	XP_001265923.1	Aspergillus fischeri NRRL 181
PCJ69648.1	Rhodobiaceae bacterium	SDE18090.1	Niabella drilacis			WP_110987052.1	Acaryochloris sp. RCC1774	RLF66988.1	Thermoplasmata archaeon		WP_124247174.1	Actinopolyspora erythraea	PFX30730.1	Stylophora pistillata
WP_044560927.1	Azospirillum sp. B4	TXH20876.1	Chitinophagaceae bacterium			XP_009033182.1	Aureococcus anophagefferens	KLU58849.1	Peptococcaceae bacterium CEB3		WP_084133925.1	Klebsiella pneumoniae	XP_020627745.1	Orbicella faveolata
WP_109452589.1	Azospirillum sp. TSH64	GDX43079.1	Bacteroidetes bacterium			RLN71678.1	Phytophthora kernoviae	WP_047831716.1	Peptococcaceae bacterium CEB3		WP_138977196.1	Streptomyces phage Amethyst	ORY38811.1	Rhizoclosmatium globosum
WP_109493017.1	Azospirillum sp. TSH20	OJY87563.1	Sphingobacteriales bacterium 44-15			PNG93956.1	Tetrabaena socialis	WP_014185364.1	Desulfosporosinus orientis		ATI18669.1	Streptomyces phage TrvxScott	RKP24637.1	Syncephalis pseudoplumigaleata
WP_012973049.1	Azospirillum lipoferum	OJU75765.1	Bacteroidetes bacterium 47-18			XP_012757503.1	Acytostelium subglobosum LB1	GAP62336.1	Ardenticatena maritima		AXQ62372.1	Streptomyces phage Omar	RKP23035.1	Syncephalis pseudoplumigaleata
SMH57047.1	Azospirillum lipoferum	RYD79011.1	Sphingobacteriales bacterium			XP_008327179.1	Cynoglossus semilaevis	PWT95833.1	Candidatus Melainabacteria bacterium		AUG87234.1	Streptomyces glauciniger	XP_002733368.2	Saccoglossus kowalevskii
WP_114281124.1	Thioalbus denitrificans	PTM06365.1	Bacteroidetes bacterium			PZV23688.1	Snowella sp.	RTL43418.1	Candidatus Melainabacteria bacterium		SNS51113.1	Streptomyces sp. C	XP_011445171.2	Crassostrea gigas
WP_020593175.1	Kiloniella laminariae	WP_014202904.1	Owenweeksia hongkongensis			NP_001002453.1	Danio rerio	KPL17367.1	candidate division Zixibacteria bacterium SM23_81		EFL15294.1	Streptomyces phage Joe	XP_025103772.1	Pomacea canaliculata
KGM31213.1	Inquilinus limosus MP06	RMG79263.1	Bacteroidetes bacterium			KAB0402412.1	Balaenoptera physalus	OQX85307.1	Candidatus Latescibacteria bacterium 4484_7		APC43288.1	Streptomyces phage phiCAM	TMS32651.1	Steinernema carpocapsae
WP_088150250.1	Inquilinus limosus	WP_038030287.1	Thermonema rossianum			XP_009641733.1	Egretta garzetta	RJR28074.1	Candidatus Latescibacteria bacterium		YP_009592124.1	Salinispora pacifica	CAE46059.1	Homo sapiens
WP_026871317.1	Inquilinus limosus	WP_053403918.1	Persicobacter sp. CCB-QB2			KOC68048.1	Habropoda laboriosa	WP_004696488.1	Veillonella		WP_018727156.1	Micromonospora sp. CB01531	ROT71353.1	Penaeus vannamei
WP_115936363.1	Aestuariispira insulae	TAF66682.1	Cytophagales bacterium			EDW75483.1	Drosophila willistoni	WP_066242925.1	Anaerosporomusa subterranea		WP_143194405.1	Catellatospora sp. H14505	XP_023327425.1	Eurytemora affinis
OAN49517.1	Magnetospirillum moscoviense	RZK64316.1	Pedobacter sp.			XP_005097766.1	Aplysia californica	WP_008539955.1	Megamonas		WP_144121150.1	Streptosporangium canum	EFX84792.1	Daphnia pulex
WP_082910926.1	Magnetospirillum moscoviense	KXK46828.1	Bacteroidetes bacterium OLB10			CDR18487.1	Oncorhynchus mykiss	WP_024048710.1	Anaerococcus hydrogenalis		WP_093886510.1	Streptomyces sp. ZFG47	PNI55283.1	Pan troglodytes
TAN57134.1	Magnetospirillum sp.	TVR82235.1	Chitinophagaceae bacterium			XP_004997322.1	Salpingoeca rosetta	WP_029540661.1	Selenomonas ruminantium		WP_112442550.1	Actinomadura sp. KC216	XP_028903027.1	Ornithorhynchus anatinus
WP_127765912.1	Hwanghaeella grinnelliae	TNE82385.1	Bacteroidetes bacterium			OAD01682.1	Mucor circinelloides f. lusitanicus CBS 277.49	WP_006193512.1	Selenomonas sputigena		WP_132169558.1	Actinomadura sp. WMMB499	KXZ53639.1	Gonium pectorale
WP_134820555.1	Gammaproteobacteria bacterium LSUCC0057	WP_028296924.1	Olivibacter sitiensis			PVU95375.1	Furculomyces boomerangus	WP_054254424.1	Clostridiales bacterium SIT11		WP_151018454.1	Actinomadura sp. H3C3	PNJ43436.1	Pongo abelii
PCJ90679.1	Porticoccaceae bacterium	WP_041388404.1	Sphingobacteriaceae			XP_014481079.1	Dinoponera quadriceps	WP_072934750.1	Schwartzia succinivorans		WP_131888979.1	Streptomyces nanshensis	PNJ43437.1	Pongo abelii
PHQ56702.1	Porticoccus sp.	ADZ80053.1	Sphingobacterium sp. 21			XP_002599480.1	Branchiostoma floridae	CCX49443.1	Clostridium sp. CAG:226		OEV28666.1	Thermobifida phage P318	ODN06019.1	Orchesella cincta
KRP25038.1	SAR92 bacterium BACL16 MAG-120322-bin99	PCH85538.1	Flavobacteriales bacterium			WP_081403123.1	Scytonema hofmannii	WP_092727419.1	Romboutsia lituseburensis		AZU97367.1	Streptomyces mobaraensis	CEI91188.1	Rhizopus microsporus
KRP19551.1	SAR92 bacterium BACL16 MAG-120619-bin48	KAB2915690.1	Bacteriodetes bacterium			TWW81157.1	Takifugu flavidus	WP_094763049.1	Dethiosulfatibacter aminovorans		WP_004938039.1	Frankia sp. EUN1f	XP_005791493.1	Emiliania huxleyi CCMP1516
TAJ35269.1	Reyranella sp.	WP_138930799.1	Psychroflexus sp. WDS2C27			EPB93086.1	Mucor circinelloides f. circinelloides 1006PhL	PLX42668.1	Deltaproteobacteria bacterium		WP_006538224.1	Spirochaetes bacterium	AGT02551.1	Herpetomonas muscarum
TAJ91142.1	Reyranella sp.	OUT68757.1	Crocinitomicaceae bacterium TMED16			PVD30905.1	Pomacea canaliculata	WP_141612869.1	Echinicola sp. LN3S3		TXH11767.1	Lucifera butyrica	XP_018014823.1	Hyalella azteca
WP_147846481.1	Enhydrobacter sp. CC-CFT640	RCL73307.1	Flavobacteriales bacterium			PHZ14983.1	Rhizopus microsporus ATCC 52813	TET86280.1	Anaerolineales bacterium		WP_122627693.1	Ornithinimicrobium murale	XP_022354968.1	Enhydra lutris kenyoni
WP_067560376.1	Oceanibaculum pacificum	WP_147015426.1	Luteibaculum oceani			ORZ06340.1	Lobosporangium transversale	OGN98532.1	Chloroflexi bacterium RBG_13_50_21		WP_114906760.1	Merismopedia glauca	EDL32303.1	Mus musculus
WP_119167558.1	Rhodospirillaceae bacterium HHTR118	TNE77531.1	Bacteroidetes bacterium			QDZ24838.1	Chloropicon primus	OGO66632.1	Chloroflexi bacterium RBG_19FT_COMBO_47_9		WP_106290725.1	Okeania hirsuta	RNA18912.1	Brachionus plicatilis
WP_119461329.1	Rhodospirillaceae bacterium SYSU D60014	PDH49267.1	Bacteroidetes bacterium MED-G21			ACI66345.1	Salmo salar	RME07999.1	Anaerolineae bacterium		WP_124145195.1	Hydrocoleum sp. CS-953	XP_021578748.1	Ictidomys tridecemlineatus
PLY15747.1	Sedimenticola sp.	AOE11241.1	uncultured bacterium			AAX26177.2	Schistosoma japonicum	RPI28477.1	Chloroflexi bacterium		OZH52742.1	Leptolyngbya boryana	XP_004327368.2	Tursiops truncatus
WP_037374668.1	Sedimenticola selenatireducens	RLD24322.1	Bacteroidetes bacterium			PSC75053.1	Micractinium conductrix	OGO26070.1	Chloroflexi bacterium RBG_16_54_11		WP_017289394.1	Pseudanabaena sp. BC1403	RCH83446.1	Rhizopus stolonifer
TFG42174.1	Chromatiales bacterium	OQX75443.1	Bacteroidetes bacterium 4484_249			GBG88949.1	Chara braunii	OGO35609.1	Chloroflexi bacterium RBG_16_57_11		WP_103668023.1	Oscillatoriales cyanobacterium CG2_30_44_21	OBZ86866.1	Choanephora cucurbitarum
RZV38380.1	Chromatiales bacterium	RLD45133.1	Bacteroidetes bacterium			XP_003054825.1	Micromonas pusilla CCMP1545	OIO88154.1	Anaerolineae bacterium CG2_30_58_95		OIP76090.1	Chamaesiphon minutus	XP_004349436.1	Capsaspora owczarzaki ATCC 30864
WP_119285521.1	Rhodospirillaceae bacterium SYSU D60006	OQX79813.1	Bacteroidetes bacterium 4484_276			WP_125155580.1	Caulobacter sp. 602-1	RJP49411.1	Anaerolineaceae bacterium		WP_015162281.1	Cylindrospermopsis raciborskii	XP_012557267.1	Hydra vulgaris
TXH38675.1	Rhodospirillaceae bacterium	PKP02852.1	Bacteroidetes bacterium HGW-Bacteroidetes-9			VDL19045.1	Hymenolepis diminuta	XP_028477464.1	Apiotrichum porosum		WP_100054008.1	Scytonema millei	XP_001746756.1	Monosiga brevicollis MX1
WP_142207416.1	Stella sp. ATCC 35155	TVR44712.1	Bacteroidia bacterium			XP_019758351.1	Dendroctonus ponderosae	OQY90064.1	Anaerolineae bacterium UTCFX1		WP_039715365.1	Chroococcidiopsis sp. CCALA 051	XP_014791362.1	Octopus bimaculoides
PPR57500.1	Alphaproteobacteria bacterium MarineAlpha4_Bin2	TVQ17013.1	Bacteroidetes bacterium			WP_102219815.1	Fischerella thermalis	OQX63421.1	Anaerolinea sp. 4484_236		WP_106546575.1	Cyanosarcina burmensis	XP_002293120.1	Thalassiosira pseudonana CCMP1335
WP_051432224.1	Rhodovibrio salinarum	RLD91171.1	Bacteroidetes bacterium			ELU06358.1	Capitella teleta	PWH20021.1	Anaerolineae bacterium		WP_106218151.1	Mesorhizobium sp. STM 4661	PIO72303.1	Teladorsagia circumcincta
TFG86698.1	Chromatiales bacterium	RLD37066.1	Bacteroidetes bacterium			XP_014781558.1	Octopus bimaculoides	OGO72627.1	Chloroflexi bacterium RBG_19FT_COMBO_56_12		WP_006331957.1	Calothrix sp. PCC 6303	KRX19505.1	Trichinella nelsoni
KAA0206424.1	Proteobacteria bacterium	PLW98963.1	Marinilabiliales bacterium			XP_014781559.1	Octopus bimaculoides	OGO47395.1	Chloroflexi bacterium RBG_16_63_12		AFZ00777.1	Phormidesmis priestleyi Ana	XP_009891953.1	Charadrius vociferus
TDJ44915.1	Gammaproteobacteria bacterium	RLD39523.1	Bacteroidetes bacterium			PNI85879.1	Pan troglodytes	OGO72704.1	Chloroflexi bacterium RBG_19FT_COMBO_56_12		KPQ36757.1	Synechococcus sp. PCC 7335	VDD92473.1	Enterobius vermicularis
WP_151119623.1	Rhodospirillaceae bacterium R5959	PKP52087.1	Bacteroidetes bacterium HGW-Bacteroidetes-1			RCH97610.1	Rhizopus azygosporus	TFH36347.1	Anaerolineales bacterium		WP_006455733.1	Leptolyngbya foveolarum	RLN06574.1	Phytophthora kernoviae
WP_119418859.1	Rhodospirillaceae bacterium SYSU D60015	WP_092438544.1	Williamwhitmania taraxaci			XP_020809154.1	Drosophila serrata	TET36616.1	Anaerolineales bacterium		PZO15187.1	Anabaena sp. CA = ATCC 33047	XP_005716684.1	Chondrus crispus
PJI41058.1	Ferrovibrio sp.	PLX16293.1	Salinivirgaceae bacterium			GAY03401.1	Pythium insidiosum	RME89481.1	Anaerolineae bacterium		WP_066382840.1	Leptolyngbya sp.	XP_009967516.1	Tyto alba
WP_051474060.1	Rhodospirillales bacterium URHD0088	PLX15405.1	Marinilabiliales bacterium			XP_001467070.1	Leishmania infantum JPCM5	OGO25968.1	Chloroflexi bacterium RBG_16_51_16		PZV13794.1	Synechococcus elongatus	EPB73168.1	Ancylostoma ceylanicum
WP_109919992.1	Zavarzinia compransoris	RPH34069.1	Bacteroidales bacterium			TRY64276.1	Tigriopus californicus	OQY26176.1	Anaerolineaceae bacterium 4572_32.1		WP_011242379.1	Cyanobium sp.	KIH59138.1	Ancylostoma duodenale
PIW27833.1	Rhodospirillales bacterium CG15_BIG_FIL_POST_REV_8_21_14_020_66_15	TVR72619.1	Marinilabiliales bacterium			XP_005049752.1	Ficedula albicollis	OGO69912.1	Chloroflexi bacterium RBG_19FT_COMBO_62_14		GDX74088.1	unclassified Prochlorococcus	PIK57079.1	Apostichopus japonicus
TDI64058.1	Alphaproteobacteria bacterium	OFX27436.1	Bacteroidetes bacterium GWA2_31_9			XP_005049750.1	Ficedula albicollis	OGO11157.1	Chloroflexi bacterium RBG_13_66_10		WP_036915072.1	Paulinella micropora	XP_014155724.1	Sphaeroforma arctica JP610
WP_022727855.1	Fodinicurvata sediminis	OFX37584.1	Bacteroidetes bacterium GWA2_32_17			WP_015219877.1	Cyanobacterium aponinum	OGN73307.1	Chloroflexi bacterium GWB2_49_20		APP88576.1	Cyanobium sp. PLM2.Bin73	VDL74545.1	Nippostrongylus brasiliensis
GDX29699.1	Actinobacteria bacterium	PIP55099.1	Bacteroidetes bacterium CG23_combo_of_CG06-09_8_20_14_all_32_9			OZJ04355.1	Bifiguratus adelaidae	RMF26166.1	Chloroflexi bacterium		TVS07344.1	Prochlorococcus marinus subsp. pastoris str. CCMP1986	EPQ17121.1	Myotis brandtii
PPR25825.1	Alphaproteobacteria bacterium MarineAlpha10_Bin3	OYT16099.1	Bacteroidetes bacterium 4572_77			WP_015120787.1	Rivularia sp. PCC 7116	OGN76634.1	Chloroflexi bacterium GWB2_54_36		CAE19120.1	Synechococcus lividus	KOO28302.1	Chrysochromulina sp. CCMP291
OFV84376.1	Acidobacteria bacterium RBG_16_64_8	PLX03422.1	Marinilabiliales bacterium			XP_010779346.1	Notothenia coriiceps	PKN90239.1	Chloroflexi bacterium HGW-Chloroflexi-7		WP_099797735.1	Thermosynechococcus sp. NK55a	RLN88521.1	Nothophytophthora sp. Chile5
TDJ18614.1	Gammaproteobacteria bacterium	PLW99980.1	Marinilabiliales bacterium			AAQ91255.1	Danio rerio	WP_087861964.1	Brevefilum fermentans		WP_024124383.1	Synechococcus sp. PCC 6312	XP_016856818.1	Homo sapiens
RPG91074.1	Cellvibrionales bacterium TMED148	KPL14858.1	Bacteroides sp. SM23_62			OAD74177.1	Phycomyces blakesleeanus NRRL 1555(-)	WP_075063621.1	Ornatilinea apprima		WP_015123779.1	Limnothrix sp. CACIAM 69d	ELK32120.1	Myotis davidii
KJS04135.1	Gammaproteobacteria bacterium BRH_c0	RLD62756.1	Bacteroidetes bacterium			WP_015138272.1	Nostoc sp. PCC 7524	KUK70804.1	Anaerolineae bacterium 49_20		RFP57804.1	Geitlerinema sp. PCC 7407	OWK63130.1	Lonchura striata domestica
WP_090018182.1	Limimonas halophila	WP_010526245.1	Thermophagus xiamenensis			XP_001636893.1	Nematostella vectensis	WP_062423245.1	Leptolinea tardivitalis		WP_015170946.1	Leptolyngbya sp. DLM2.Bin15	XP_018430388.1	Nanorana parkeri
TMK15204.1	Alphaproteobacteria bacterium	WP_016778358.1	Anaerophaga thermohalophila			WP_040467142.1	Geminocystis herdmanii	KUK46499.1	Anaerolinea thermophila		TVQ20007.1	Leptolyngbya sp. DLM2.Bin27	XP_001696420.1	Chlamydomonas reinhardtii
TMJ63120.1	Alphaproteobacteria bacterium	WP_010664591.1	Marinilabilia salmonicolor			TNN03807.1	Takifugu bimaculatus	RLD01534.1	Chloroflexi bacterium		TVQ07785.1	Phormidium tenue	VDK20691.1	Anisakis simplex
TMJ68175.1	Alphaproteobacteria bacterium	WP_062128220.1	Geofilum rubicundum			QDZ24284.1	Chloropicon primus	OQX61226.1	Anaerolinea sp. 4484_236		WP_073606524.1	Leptolyngbya sp. LCM1.Bin17	XP_020929095.1	Sus scrofa
PPR36345.1	Alphaproteobacteria bacterium MarineAlpha9_Bin6	WP_130642001.1	Marinilabiliaceae bacterium JC017			XP_014153404.1	Sphaeroforma arctica JP610	TDI86170.1	Chloroflexi bacterium		TVP67194.1	Oscillatoriales cyanobacterium	ETO29960.1	Reticulomyxa filosa
PPR17703.1	Alphaproteobacteria bacterium MarineAlpha9_Bin7	WP_027472069.1	Saccharicrinis fermentans			PXF44202.1	Gracilariopsis chorda	OGO18601.1	Chloroflexi bacterium RBG_16_48_8		TAD80179.1	Coleofasciculus chthonoplastes	GBF95092.1	Raphidocelis subcapitata
PPR24055.1	Alphaproteobacteria bacterium MarineAlpha10_Bin2	WP_111446585.1	Cytophaga xylanolytica			GBB83681.1	Rhizophagus clarus	WP_095043051.1	Candidatus Promineofilum breve		WP_006098443.1	Calothrix rhizosoleniae	PRW61565.1	Chlorella sorokiniana
WP_035364997.1	Dongia sp. URHE0060	WP_013612159.1	Odoribacter splanchnicus			XP_028848006.1	Denticeps clupeoides	RMH00380.1	Chloroflexi bacterium		WP_088241502.1	Synechococcus sp. JA-3-3Ab	XP_021955674.1	Folsomia candida
SBW11438.1	uncultured Alphaproteobacteria bacterium	WP_021987366.1	Culturomica massiliensis			XP_031335243.1	Photinus pyralis	PIE81035.1	Chloroflexi bacterium		ABD00309.1	Cylindrospermopsis raciborskii virus RM-2018a	GAX17740.1	Fistulifera solaris
PPR14544.1	Alphaproteobacteria bacterium MarineAlpha12_Bin1	CCZ80479.1	Odoribacter laneus CAG:561			ODN00249.1	Orchesella cincta	AGC72692.1	uncultured bacterium A1Q1_fos_2111		AXK90472.1	Oscillatoria acuminata	XP_020013071.1	Castor canadensis
PPR40038.1	Alphaproteobacteria bacterium MarineAlpha7_Bin1	WP_114983468.1	Candidatus Cyclonatronum proteinivorum			WP_150339944.1	Orientia tsutsugamushi	TKJ28671.1	Chloroflexi bacterium B3_Chlor		WP_015147377.1	Nostoc sphaeroides	XP_003381108.1	Trichinella spiralis
KZY77634.1	Oleiphilus sp. HI0069	TVQ08035.1	Balneolaceae bacterium			RHY33753.1	Aphanomyces invadans	RLC72154.1	Chloroflexi bacterium		WP_118166550.1	Candidatus Synechococcus spongiarum	XP_002604460.1	Branchiostoma floridae
WP_068513969.1	unclassified Oleiphilus	KPP95143.1	Bacteroidetes bacterium HLUCCA01			XP_010117388.1	Chlamydotis macqueenii	RME43818.1	Chloroflexi bacterium		WP_078232486.1	Candidatus Synechococcus spongiarum 15L	OUC43205.1	Trichinella nativa
RLA50713.1	Gammaproteobacteria bacterium	OFX32916.1	Bacteroidetes bacterium GWA2_42_15			RTG88465.1	Schistosoma bovis	PJF30932.1	Candidatus Thermofonsia Clade 1 bacterium		KKZ13642.1	Cyanobacteria bacterium QH_1_48_107	ORZ41303.1	Catenaria anguillulae PL171
WP_007227670.1	marine gamma proteobacterium HTCC2148	OFX56566.1	Bacteroidetes bacterium GWB2_41_8			CBN76066.1	Ectocarpus siliculosus	KAB2858297.1	Anaerolineae bacterium		PSO53785.1	Euhalothece sp. KZN 001	XP_004367134.1	Cavenderia fasciculata
PIE37640.1	Gammaproteobacteria bacterium	PCH70426.1	Bacteroidales bacterium			CBN76067.1	Ectocarpus siliculosus	PJF44669.1	Candidatus Thermofonsia Clade 2 bacterium		PNW46538.1	Dactylococcopsis salina	XP_026947660.1	Lagenorhynchus obliquidens
WP_035513448.1	Pseudohaliea rubra	WP_137080707.1	Prolixibacteraceae bacterium JC036			EFN65989.1	Camponotus floridanus	KAB2905846.1	Anaerolineae bacterium		WP_015230114.1	Halothece sp. PCC 7418	XP_002683187.1	Naegleria gruberi
AKH69653.1	Spongiibacter sp. IMCC21906	GET24122.1	Prolixibacter sp. NT017			KNC96667.1	Spizellomyces punctatus DAOM BR117	KXK23574.1	Chloroflexi bacterium OLB15		WP_015224396.1	Cyanobacteria bacterium SW_9_44_58	GAQ91849.1	Klebsormidium nitens
TXH48277.1	Cellvibrionales bacterium	WP_062084065.1	Bacteroidales bacterium 6E			XP_023671729.1	Paramormyrops kingsleyae	PJF40339.1	Candidatus Thermofonsia Clade 2 bacterium		PSO47986.1	Rubidibacter lacunae KORDI 51-2	XP_005830996.1	Guillardia theta CCMP2712
WP_123710588.1	Sinobacterium caligoides	PIF02322.1	Draconibacterium sp.			BAZ08695.1	Calothrix sp. NIES-4071	PJF32491.1	Candidatus Thermofonsia Clade 2 bacterium		ERN41129.1	Limnochorda pilosa	ELK05116.1	Pteropus alecto
WP_009575378.1	Halieaceae bacterium IMCC3088	WP_073170649.1	Tangfeifania diversioriginum			XP_021936598.1	Zootermopsis nevadensis	WP_119068030.1	anaerobic bacterium MO-CFX2		BAS27336.1	Hormoscilla sp. GUM202	XP_024894834.1	Pteropus alecto
WP_008295646.1	Congregibacter litoralis	WP_081804910.1	Draconibacterium orientale			XP_021936599.1	Zootermopsis nevadensis	KXK49002.1	Chloroflexi bacterium OLB13		TKZ31433.1	Hormoscilla sp. GUM007	XP_013913626.1	Thamnophis sirtalis
RLP55968.1	Ketobacter sp.	WP_038565477.1	Draconibacterium orientale			XP_019758353.1	Dendroctonus ponderosae	PJF38498.1	Candidatus Thermofonsia Clade 2 bacterium		TKZ26361.1	Euryarchaeota archaeon	CEP00729.1	Plasmodiophora brassicae
TNC82705.1	Oleiphilus sp.	KXK42255.1	Bacteroidetes bacterium OLB11			KRT82274.1	Oryctes borbonicus	GBD09990.1	bacterium HR22		RZD42887.1	cyanobacterium PCC 7702	RXM33022.1	Acipenser ruthenus
RCL46951.1	Halieaceae bacterium	PTM14070.1	Bacteroidetes bacterium			RHZ80331.1	Diversispora epigaea	WP_088572175.1	Thermoflexus hugenholtzii		WP_017322251.1	Synechococcus virus P60	XP_029449762.1	Rhinatrema bivittatum
RZO79027.1	Halieaceae bacterium	WP_020534311.1	Lewinella cohaerens			XP_005849693.1	Chlorella variabilis	OGO48442.1	Chloroflexi bacterium RBG_16_64_43		YP_009173804.1	Synechococcus phage S-CBP2	KFD50008.1	Trichuris suis
WP_007233832.1	marine gamma proteobacterium HTCC2080	WP_089687404.1	Catalinimonas alkaloidigena			XP_017094770.1	Drosophila bipectinata	RME42117.1	Caldilineae bacterium		YP_009103136.1	Gammaproteobacteria bacterium TMED281	RYG64131.1	archaeon
OUS25798.1	Gammaproteobacteria bacterium 45_16_T64	WP_018473017.1	Echinicola pacifica			KPI90187.1	Leptomonas seymouri	RME74506.1	Chloroflexi bacterium		OUX63894.1	Nostoc azollae' 0708	XP_015758253.1	Acropora digitifera
WP_021270607.1	Bacteriovorax sp. BSW11_IV	KXK39870.1	Bacteroidetes bacterium OLB9			OAF66469.1	Intoshia linei	PWH13267.1	Ardenticatenia bacterium		ADI63437.1	Synechococcus phage S-CBS2	XP_013757070.1	Thecamonas trahens ATCC 50062
WP_013263500.1	gamma proteobacterium HdN1	TVR79337.1	Saprospirales bacterium			XP_023338224.1	Eurytemora affinis	OQY47547.1	Anaerolineaceae bacterium 4572_78		YP_004421541.1	Cyanophage PSS2	XP_002908412.1	Phytophthora infestans T30-4
WP_086934288.1	Agarilytica rhodophyticola	TVR88957.1	Saprospirales bacterium			ACO07932.1	Oncorhynchus mykiss	PJF47817.1	Candidatus Thermofonsia Clade 3 bacterium		YP_003084155.1	Oscillatoriales cyanobacterium JSC-12	KFP33320.1	Colius striatus
WP_014245770.1	Halobacteriovorax marinus	TVQ48372.1	Saprospirales bacterium			WP_096571640.1	Sphaerospermopsis	RLC54324.1	Chloroflexi bacterium		WP_009555001.1	Euhalothece sp. KZN 001	XP_030412825.1	Gopherus evgoodei
RZV50194.1	Pseudomonadales bacterium	WP_092459834.1	Crenotalea thermophila			TVQ46629.1	Gloeocapsa sp. DLM2.Bin57	RLC89844.1	Chloroflexi bacterium		PNW46925.1	Gemmata phage BHS4	EMP27124.1	Chelonia mydas
OUT64066.1	Cellvibrionales bacterium TMED21	RMD69220.1	Bacteroidetes bacterium			OAQ34471.1	Mortierella elongata AG-77	RIL10364.1	bacterium		ASV43885.1	unclassified Mesorhizobium	XP_013913624.1	Thamnophis sirtalis
KZZ42711.1	Oleiphilus sp. HI0118	PLX08853.1	Marinilabiliales bacterium			VDK78843.1	Anisakis simplex	TAH49730.1	Chloroflexi bacterium		WP_127879435.1	Mesorhizobium sp. LNJC386A00	PAA49610.1	Macrostomum lignano
WP_068455412.1	unclassified Oleiphilus	TXI81851.1	Flavobacteriales bacterium			KUG00796.1	Phytophthora nicotianae	TES90660.1	Anaerolineales bacterium		WP_084569770.1	Alphaproteobacteria bacterium	XP_009009965.1	Helobdella robusta
WP_082868967.1	unclassified Oleiphilus	RMG75871.1	Bacteroidetes bacterium			XP_027993254.1	Eptesicus fuscus	OYT52264.1	Candidatus Bathyarchaeota archaeon ex4484_135		PCH46235.1	Labrenzia aggregata	GAX92766.1	Pythium insidiosum
WP_102245236.1	Bacteriovorax stolpii	RMG19366.1	Bacteroidetes bacterium			KAB0392428.1	Balaenoptera physalus	RLI07307.1	Candidatus Bathyarchaeota archaeon		WP_082444658.1	unclassified Ensifer	AIM62183.1	Fragilariopsis cylindrus
PIP90661.1	Bdellovibrionales bacterium CG22_combo_CG10-13_8_21_14_all_38_13	WP_011586189.1	Cytophaga hutchinsonii			XP_029461313.1	Rhinatrema bivittatum	RLT41050.1	Chloroflexi bacterium		WP_065784106.1	Methylobacterium sp. AMS5	ETI56289.1	Phytophthora parasitica P1569
WP_021279110.1	Bacteriovorax sp. DB6_IX	WP_072352546.1	Flavobacteriaceae bacterium A100			GAX17885.1	Fistulifera solaris	GAK59745.1	Candidatus Vecturithrix granuli		WP_060772560.1	Elioraea sp. PF-30	XP_002503674.1	Micromonas commoda
WP_021273611.1	Bacteriovorax sp. Seq25_V	RLD47823.1	Bacteroidetes bacterium					RLG87825.1	Thermoprotei archaeon		WP_144184567.1	Phaeospirillum molischianum	PNH00078.1	Tetrabaena socialis
WP_021265877.1	Bacteriovorax sp. BAL6_X	OQY04264.1	Bacteroidetes bacterium 4572_117					PUA33536.1	Zestosphaera tikiterensis		WP_002731445.1	Alphaproteobacteria bacterium	XP_022838595.1	Ostreococcus tauri
TNF02442.1	Deltaproteobacteria bacterium	RLD79366.1	Bacteroidetes bacterium					PCN50992.1	Candidatus Geothermarchaeota archaeon ex4572_27		RPJ79047.1	Candidatus Pacebacteria bacterium CG10_big_fil_rev_8_21_14_0_10_40_26	XP_638483.1	Dictyostelium discoideum AX4
RZO46538.1	Proteobacteria bacterium	WP_020568074.1	Lewinella persica					RLF97802.1	Thaumarchaeota archaeon		PIR63692.1	Candidatus Pacebacteria bacterium CG10_big_fil_rev_8_21_14_0_10_42_12	PRP86188.1	Planoprotostelium fungivorum
PQM54763.1	Deltaproteobacteria bacterium	WP_116106413.1	Lewinella sp. IMCC34191					TAK36391.1	Chloroflexi bacterium		PIR62590.1	Candidatus Pacebacteria bacterium CG10_big_fil_rev_8_21_14_0_10_44_11	TSL04190.1	Bagarius yarrelli
WP_040798993.1	gamma proteobacterium HIMB30	WP_099008073.1	Lewinellaceae bacterium SD302					OLE66572.1	Acidobacteria bacterium 13_1_20CM_2_68_7		PIR61847.1	Candidatus Beckwithbacteria bacterium GW2011_GWA1_46_30	GAX83119.1	Chlamydomonas eustigma
PIP92660.1	Bdellovibrio sp. CG22_combo_CG10-13_8_21_14_all_39_27	WP_002657809.1	Saprospira grandis					OLD66106.1	Acidobacteria bacterium 13_1_40CM_2_68_10		KKU35533.1	Microgenomates bacterium 39_7	RHY94053.1	Aphanomyces astaci
PKO68312.1	Betaproteobacteria bacterium HGW-Betaproteobacteria-16	WP_145057638.1	Planctomycetes bacterium Pla85_3_4					PYS96796.1	Acidobacteria bacterium		KUK79104.1	Gammaproteobacteria bacterium	KPP74184.1	Scleropages formosus
KRA14312.1	Acidovorax sp. Root568	QDU54483.1	Planctomycetes bacterium Pan181					PYQ14996.1	Acidobacteria bacterium		RKZ79169.1	Roseomonas mucosa	GBG29276.1	Hondaea fermentalgiana
WP_066789452.1	Comamonadaceae bacterium CCH12-A10	WP_145245458.1	Planctomycetes bacterium Pan181					PWT71868.1	Chloroflexi bacterium		AWV21850.1	Polymorphobacter fuscus	KDD77116.1	Helicosporidium sp. ATCC 50920
WP_092745788.1	Acidovorax valerianellae	TVS19802.1	Planctomycetaceae bacterium					WP_126579003.1	Tengunoibacter tsumagoiensis		KAB7643727.1	Novosphingobium sp. GV010	XP_028395877.1	Dendronephthya gigantea
PKO60215.1	Betaproteobacteria bacterium HGW-Betaproteobacteria-18	VVC04435.1	uncultured archaeon					BBH89327.1	Thermosporothrix sp. COM3		WP_110873218.1	Paracoccus sp. MKU1	XP_003055460.1	Micromonas pusilla CCMP1545
PIW07865.1	Comamonadaceae bacterium CG17_big_fil_post_rev_8_21_14_2_50_60_13	WP_115867817.1	Marinoscillum furvescens					RMH72864.1	Gemmatimonadetes bacterium		WP_058099412.1	Thermus scotoductus	RKP12848.1	Piptocephalis cylindrospora
OIP20621.1	Comamonadaceae bacterium CG2_30_57_122	WP_089356539.1	Ekhidna lutea					TDI42432.1	Acidobacteria bacterium		WP_054392180.1	Roseomonas sp. CQN31	KPL98092.1	Sarcoptes scabiei
WP_082585841.1	Hydrogenophaga sp. Root209	RKU25671.1	Candidatus Poribacteria bacterium					PIQ28405.1	bacterium (Candidatus Blackallbacteria) CG18_big_fil_WC_8_21_14_2_50_49_26		WP_109872426.1	Rhodospirillales bacterium 70-18	VEU33893.1	Pseudo-nitzschia multistriata
WP_094478733.1	Rhodoferax sp. TH121	TAF75094.1	Bacteroidetes bacterium					RLB58679.1	Deltaproteobacteria bacterium		OJY76365.1	Humitalea rosea	TAG56081.1	Cytophagales bacterium
PTW42553.1	Variovorax sp. GV040	TAG56214.1	Cytophagales bacterium					WP_145196893.1	Planctomycetes bacterium Poly30		WP_111400410.1	Euryarchaeota archaeon TMED164	EYC10512.1	Ancylostoma ceylanicum
WP_080559399.1	Variovorax paradoxus	TAE48344.1	Cytophagales bacterium					WP_145068469.1	unclassified Planctomycetes		OUW13754.1	Roseomonas sp. HF4	XP_024508898.1	Strongyloides ratti
RZI63149.1	Variovorax sp.	OGJ50777.1	Candidatus Peregrinibacteria bacterium RIFOXYB2_FULL_32_7					TDJ67713.1	Planctomycetes bacterium		WP_137123637.1	Acetobacter indonesiensis 5H-1	OUV71563.1	Flavobacteriales bacterium TMED123
RZL45929.1	Variovorax sp.	KKP93951.1	Parcubacteria group bacterium GW2011_GWA1_36_12					WP_145190127.1	Planctomycetes bacterium Pla163		GAN64523.1		PDM78037.1	Pristionchus pacificus
PIY28489.1	Comamonadaceae bacterium CG_4_10_14_3_um_filter_60_42	OBW40015.1	Chryseobacterium sp. MOF25P					OGB93125.1	candidate division NC10 bacterium RIFCSPLOWO2_02_FULL_66_22				QDZ18198.1	Chloropicon primus
OGB18511.1	Burkholderiales bacterium RIFCSPLOWO2_02_FULL_67_64	SMO59403.1	Chryseobacterium rhizoplanae					PKN78041.1	Chloroflexi bacterium HGW-Chloroflexi-9				EYC10513.1	Ancylostoma ceylanicum
WP_081708689.1	Rhodoferax saidenbachensis	ROS19547.1	Chryseobacterium nakagawai					RLT34454.1	Chloroflexi bacterium				XP_017476858.1	Rhagoletis zephyria
SFU54070.1	Polaromonas sp. YR568	WP_147756246.1	Chryseobacterium sp. legu1					QFG03913.1	Chloroflexi bacterium 3753O				OTF73768.1	Euroglyphus maynei
WP_122956885.1	Polaromonas sp. SP1	PIE50213.1	Flavobacteriales bacterium					GBD12407.1	bacterium HR24				PKO17501.1	candidate division BRC1 bacterium HGW-BRC1-1
WP_083686343.1	Rhodoferax koreense	VDH02670.1	Campylobacter insulaenigrae					GBD14186.1	bacterium HR25				WP_108039158.1	Verrucomicrobia bacterium LW23
WP_033371120.1	Caldimonas manganoxidans	WP_146310814.1	Apibacter sp. CB23					TMC00257.1	Chloroflexi bacterium				EMM80978.1	Leptospira interrogans str. 2006001854
WP_110402196.1	Sphaerotilus hippei	WP_055425242.1	Apibacter mensalis					TAK56839.1	Dehalococcoidia bacterium				WP_142715812.1	Aliifodinibius sediminis
WP_146913764.1	Comamonas sp. NLF-7-7	WP_105192313.1	Apibacter adventoris					TMA81285.1	Deltaproteobacteria bacterium				XP_013132276.1	Oreochromis niloticus
WP_010104781.1	Verminephrobacter aporrectodeae	GDX63239.1	Chlorobi bacterium					TMA78161.1	Deltaproteobacteria bacterium				KRP34000.1	Verrucomicrobia subdivision 6 bacterium BACL9 MAG-120924-bin69
WP_083749059.1	Pelomonas sp. KK5	OJX60017.1	Candidatus Kapabacteria' thiocyanatum					PYM50039.1	Candidatus Rokubacteria bacterium				ETE69409.1	Ophiophagus hannah
WP_131282639.1	Hylemonella gracilis	RPI69664.1	Ignavibacteriae bacterium					OLA97475.1	Candidatus Rokubacteria bacterium 13_2_20CM_69_15_2				EMO27481.1	Leptospira interrogans serovar Bataviae str. HAI135
WP_087279667.1	Comamonas serinivorans	KXK34692.1	Chlorobi bacterium OLB6					PYN21038.1	Candidatus Rokubacteria bacterium				OGI46735.1	Candidatus Muproteobacteria bacterium RBG_16_65_34
WP_018715678.1	Brachymonas chironomi	PSR09911.1	Bacteroidetes bacterium					OGK97154.1	Candidatus Rokubacteria bacterium RBG_16_73_20				WP_135945813.1	Marinicauda pacifica
WP_091816475.1	Brachymonas denitrificans	GBD06129.1	bacterium HR20					OGK87105.1	Candidatus Rokubacteria bacterium GWA2_73_35				WP_038028528.1	Thermonema rossianum
WP_144324718.1	Tepidimonas aquatica	RZP00921.1	Flavobacteriales bacterium					PYM28229.1	Candidatus Rokubacteria bacterium				XP_020333932.1	Oncorhynchus kisutch
WP_143889925.1	Tepidimonas alkaliphilus	WP_146780676.1	Arachidicoccus ginsenosidivorans					OLB99625.1	Candidatus Rokubacteria bacterium 13_1_40CM_68_15				ABI57474.1	Alkalilimnicola ehrlichii MLHE-1
XP_018011315.1	Hyalella azteca	WP_066209756.1	Arachidicoccus sp. BS20					OGK76963.1	Candidatus Rokubacteria bacterium GWC2_70_16				RMG40007.1	Candidatus Dadabacteria bacterium
WP_141286866.1	Ideonella azotifigens	PZP52233.1	Pseudopedobacter saltans					OGO04080.1	Chloroflexi bacterium RBG_13_54_8				XP_021164330.1	Fundulus heteroclitus
WP_099861260.1	Mitsuaria sp. HWN-4	WP_131332007.1	Arachidicoccus sp. B3-10					PIU57261.1	Chloroflexi bacterium CG07_land_8_20_14_0_80_51_10				WP_002652340.1	Blastopirellula marina
WP_088387981.1	Roseateles aquatilis	WP_069673862.1	Formosa sp. Hel3_A1_48					TET39934.1	Dehalococcoidia bacterium				RMH60477.1	Zetaproteobacteria bacterium
WP_092946745.1	Roseateles sp. YR242	PJB12690.1	Flavobacteriales bacterium CG_4_9_14_3_um_filter_40_17					TET16129.1	Dehalococcoidia bacterium				XP_026886763.1	Electrophorus electricus
WP_083525549.1	Roseateles depolymerans	OFY33968.1	Bacteroidetes bacterium GWF2_38_335					OGO59194.1	Chloroflexi bacterium RBG_19FT_COMBO_47_15				XP_029977957.1	Sphaeramia orbicularis
WP_135248472.1	Ramlibacter sp. 18x22-1	OFY38901.1	Bacteroidetes bacterium GWF2_35_48					GDX44984.1	Bacteroidetes bacterium				TNN62845.1	Liparis tanakae
WP_023473200.1	Betaproteobacteria bacterium MOLA814	OFX39699.1	Bacteroidetes bacterium GWA2_40_15					RLD18185.1	Bacteroidetes bacterium				TKS90260.1	Collichthys lucidus
ODU08984.1	Rubrivivax sp. SCN 71-131	OFY40859.1	Bacteroidetes bacterium RBG_13_44_24					TET42747.1	Dehalococcoidia bacterium				OUU70998.1	Opitutae bacterium TMED67
EWS55665.1	Methylibium sp. T29	RUA24358.1	Bacteroidetes bacterium					OGN94105.1	Chloroflexi bacterium RBG_13_50_10				CDW71477.1	Stylonychia lemnae
WP_082368383.1	Ideonella sakaiensis	OYT11346.1	Bacteroidetes bacterium 4572_112					PIZ26842.1	Chloroflexi bacterium CG_4_10_14_0_8_um_filter_46_9				WP_130595773.1	Verrucomicrobia bacterium S94
KAB2869435.1	Burkholderiaceae bacterium	OIO99238.1	Bacteroidetes bacterium CG2_30_33_31					ADI17978.1	uncultured Chloroflexi bacterium HF0200_09I09				WP_145262531.1	Planctomycetes bacterium Pan216
RTL20790.1	Burkholderiales bacterium	WP_119642538.1	Firmicutes bacterium I2511					RLT26725.1	Chloroflexi bacterium				PKL86694.1	Ignavibacteriae bacterium HGW-Ignavibacteriae-1
RZJ10013.1	Rubrivivax sp.	WP_038093775.1	Tumebacillus flagellatus					PKB58002.1	SAR202 cluster bacterium Casp-Chloro-G3				RMH27275.1	Candidatus Hydrogenedentes bacterium
OHC09605.1	Polynucleobacter sp. GWA2_45_21	WP_111730813.1	Lujinxingia litoralis					PCI20606.1	SAR202 cluster bacterium				XP_029311795.1	Cottoperca gobio
WP_108508347.1	Polynucleobacter acidiphobus	SCI67562.1	uncultured Bacteroides sp.					PKB62802.1	SAR202 cluster bacterium Io17-Chloro-G1				KRP31688.1	Verrucomicrobia subdivision 6 bacterium BACL9 MAG-120820-bin42
OYU00393.1	Burkholderiales bacterium PBB1	CDD50431.1	Bacteroides sp. CAG:875					PZC45247.1	Chloroflexi bacterium				XP_021164331.1	Fundulus heteroclitus
WP_047590323.1	Methylibium sp. YR605	WP_151880468.1	Bacteroides uniformis					GBD11837.1	bacterium HR23				XP_014826847.1	Poecilia mexicana
WP_082004307.1	Methylibium sp. CF468	WP_151252663.1	Bacteroides uniformis					TMK72713.1	Actinobacteria bacterium				WP_001073498.1	Leptospira interrogans
TMH34672.1	Betaproteobacteria bacterium	WP_128809641.1	Bacteroides rodentium					TMK75247.1	Actinobacteria bacterium				WP_019894932.1	Hydrogenovibrio halophilus
TAK53979.1	Gammaproteobacteria bacterium	EDS14390.1	Bacteroides stercoris ATCC 43183					WP_081685475.1	Solirubrobacter sp. URHD0082				ROI83800.1	Anabarilius grahami
TAG26735.1	Burkholderiales bacterium	WP_042366770.1	Bacteroides neonati					WP_028064405.1	Solirubrobacter soli				XP_019938370.1	Paralichthys olivaceus
RPH40778.1	Burkholderiales bacterium	WP_122126849.1	unclassified Bacteroides					PZS14366.1	Solirubrobacterales bacterium				WP_010409855.1	Leptospira inadai
OYX59565.1	Comamonadaceae bacterium 32-67-11	WP_005845453.1	Bacteroides					PZR67690.1	Solirubrobacterales bacterium				WP_000324434.1	Leptospira interrogans
ENO74984.1	Thauera sp. 27	KAB4442582.1	Bacteroides thetaiotaomicron					TMK97134.1	Actinobacteria bacterium				EKO70581.1	Leptospira interrogans serovar Canicola str. Fiocruz LV133
ENO90814.1	Thauera sp. 28	WP_024996921.1	Bacteroides graminisolvens					WP_107567897.1	Conexibacter sp. Seoho-28				PWA14094.1	Gambusia affinis
RTL30817.1	Rhodocyclaceae bacterium	WP_087340284.1	Mediterranea sp. An20					TMK66387.1	Actinobacteria bacterium				WP_008101658.1	Verrucomicrobiae bacterium DG1235
TLS18250.1	Betaproteobacteria bacterium	WP_073402310.1	Bacteroides luti					GBD45380.1	bacterium HR41				XP_014039718.1	Salmo salar
QEL66417.1	Oryzomicrobium terrae	WP_024993210.1	Bacteroides paurosaccharolyticus					WP_022930175.1	Patulibacter americanus				TVP77290.1	Puniceicoccaceae bacterium
WP_145842286.1	Denitratisoma sp. DHT3	CDD83085.1	Bacteroides sp. CAG:462					TMD29127.1	Chloroflexi bacterium				XP_029604476.1	Salmo trutta
CUB07640.1	Tepidiphilus thermophilus	WP_006743768.1	Bacteroides coprosuis					TMC40291.1	Chloroflexi bacterium				GAU87819.1	Ramazzottius varieornatus
WP_102248352.1	Azoarcus sp. SY39	WP_019207048.1	Phocaeicola abscessus					TMF35822.1	Chloroflexi bacterium				KPK17896.1	Myxococcales bacterium SG8_38
TAJ18555.1	Rugosibacter sp.	WP_036878726.1	Prevotella oryzae					TME67758.1	Chloroflexi bacterium				WP_129351289.1	Sorangium cellulosum
WP_041101005.1	Sulfuritalea hydrogenivorans	WP_006948054.1	Prevotella marshii					TMC13275.1	Chloroflexi bacterium				OFW15784.1	Acidobacteria bacterium RIFCSPLOWO2_02_FULL_67_21
WP_121240262.1	Sulfurisoma sediminicola	CCX63546.1	Prevotella sp. CAG:1058					OLC16457.1	Actinobacteria bacterium 13_1_40CM_66_12				XP_001627791.1	Nematostella vectensis
PZU54912.1	Thauera sp.	WP_141210404.1	Prevotella sp. P2-180					TMC89134.1	Chloroflexi bacterium				WP_012238499.1	Sorangium cellulosum
WP_126447007.1	Sterolibacteriaceae bacterium J5B	WP_094381489.1	Prevotella sp. P5-92					TMG60250.1	Chloroflexi bacterium				TDI20588.1	Acidobacteria bacterium
SEO09539.1	Duganella sp. CF517	WP_027448921.1	Prevotella brevis					TMC51576.1	Chloroflexi bacterium				WP_053234926.1	Sandaracinus amylolyticus
WP_148594995.1	Aquisphaera giovannonii	WP_091813942.1	Prevotella sp. BP1-148					TML77708.1	Actinobacteria bacterium				OFY24242.1	Bacteroidetes bacterium GWF2_33_38
WP_076345305.1	Paludisphaera borealis	WP_092074042.1	Prevotella sp. tf2-5					TML45253.1	Actinobacteria bacterium				PYR81100.1	Acidobacteria bacterium
WP_082858657.1	Planctomyces sp. SH-PL62	WP_104368748.1	Prevotella sp. MGM1					OLB22652.1	Actinobacteria bacterium 13_2_20CM_68_14				OFW06169.1	Acidobacteria bacterium RIFCSPLOWO2_02_FULL_68_18
OIP10062.1	Betaproteobacteria bacterium CG2_30_68_42	CCY37023.1	Tannerella sp. CAG:118					TML38771.1	Actinobacteria bacterium				RYX81227.1	bacterium
OGA02693.1	Betaproteobacteria bacterium RIFCSPLOWO2_02_64_14	CDD90163.1	Tannerella sp. CAG:51					TML25499.1	Actinobacteria bacterium				OUV21421.1	bacterium TMED88
WP_064026374.1	Methylomonas koyamae	CCX95001.1	Bacteroides sp. CAG:20					TMK71264.1	Actinobacteria bacterium				TDJ11968.1	Deltaproteobacteria bacterium
BBD76512.1	Hydrogenophilus thermoluteolus	CDA21738.1	Bacteroides sp. CAG:144					TML85371.1	Actinobacteria bacterium				WP_013563549.1	Isosphaera pallida
TMH76785.1	Betaproteobacteria bacterium	CCZ02426.1	Paraprevotella clara CAG:116					PWU25382.1	Candidatus Rokubacteria bacterium				WP_078457437.1	Solemya velum gill symbiont
WP_136419994.1	Herbaspirillum sp. ST 5-3	WP_005469549.1	Porphyromonas catoniae					TML17785.1	Actinobacteria bacterium				PLX60640.1	Sedimenticola selenatireducens
WP_090192135.1	unclassified Duganella	WP_009432873.1	Porphyromonas					TMJ94799.1	Actinobacteria bacterium				RLD62439.1	Bacteroidetes bacterium
SFV13484.1	Massilia namucuonensis	RKW47829.1	Porphyromonas sp.					RMH01981.1	Planctomycetes bacterium				OMH82615.1	Zancudomyces culisetae
WP_093559531.1	Massilia namucuonensis	ETK01094.1	Tannerella sp. oral taxon BU063 isolate Cell 2					TAH36433.1	Planctomycetes bacterium				OFX43198.1	Bacteroidetes bacterium GWA2_40_14
WP_068806709.1	Immundisolibacter cernigliae	PNE27806.1	Tannerella sp. oral taxon 808					PCH78302.1	Planctomycetes bacterium				OMH78892.1	Zancudomyces culisetae
WP_084285102.1	Polynucleobacter sp. VK13	WP_079682156.1	Parabacteroides chartae					PCJ55173.1	Planctomycetes bacterium				OMH83010.1	Zancudomyces culisetae
WP_138858341.1	Inhella inkyongensis	WP_075559447.1	Parabacteroides timonensis					TVQ05091.1	Balneolaceae bacterium				TNF51769.1	Gammaproteobacteria bacterium
WP_100919429.1	Candidatus Thiodictyon syntrophicum	WP_085537207.1	Massilibacteroides vaginae					KPP94276.1	Bacteroidetes bacterium HLUCCA01				WP_092998959.1	Thiohalomonas denitrificans
WP_145014675.1	Pseudomonas sp. H3(2019)	WP_023936804.1	Porphyromonas crevioricanis					TVQ66096.1	Balneolaceae bacterium				GET32833.1	Prolixibacter bellariivorans
WP_114982641.1	Candidatus Cyclonatronum proteinivorum	WP_004584406.1	Porphyromonas gingivalis					TVQ71343.1	Balneolaceae bacterium				WP_089724914.1	Candidatus Thiosymbion oneisti
WP_066218596.1	Balneola sp. EhC07	WP_018360757.1	Porphyromonas macacae					OFY64425.1	Bacteroidetes bacterium RIFCSPLOWO2_02_FULL_36_8				WP_079555881.1	Alkalitalea saponilacus
RNC84394.1	Balneola sp.	TVQ52317.1	Phycisphaerales bacterium					WP_038031673.1	Thermonema rossianum				WP_010416954.1	Anaerophaga thermohalophila
TNE72619.1	bacterium	WP_101487621.1	Dysgonamonadaceae bacterium					KXK20600.1	Bacteroidetes bacterium OLB8				KPL14407.1	Bacteroides sp. SM23_62
KPP99168.1	Bacteroidetes bacterium HLUCCA01	WP_045090403.1	Porphyromonadaceae					WP_026903656.1	Pedobacter glucosidilyticus				RPI17882.1	Ignavibacteriae bacterium
TVQ14777.1	Balneolaceae bacterium	OJU50012.1	Bacteroidales bacterium 45-6					TXI14476.1	Pedobacter sp.				RLD56986.1	Bacteroidetes bacterium
OUT50162.1	Rhodospirillaceae bacterium TMED8	OKZ12792.1	Bacteroides sp. 43_108					OYU94906.1	Bacteroidetes bacterium B1(2017)				TNE51282.1	Deltaproteobacteria bacterium
OED38716.1	Chromatiales bacterium (ex Bugula neritina AB1)	WP_068961731.1	Muribaculum intestinale					OUT46429.1	Owenweeksia sp. TMED14				KRT57420.1	endosymbiont of Ridgeia piscesae
PID63860.1	Gammaproteobacteria bacterium	WP_121698062.1	Bacteria					KRO58928.1	Cryomorphaceae bacterium BACL7 MAG-120910-bin2				RLW67706.1	gamma proteobacterium symbiont of Stewartia floridana
WP_015237136.1	Deinococcus peraridilitoris	RXI23553.1	Candidatus Amulumruptor caecigallinarius					AOE06009.1	uncultured bacterium				SAM08774.1	Absidia glauca
EYB66896.1	Deinococcus phoenicis	CDE40571.1	Prevotella sp. CAG:279					KRO79805.1	Polaribacter sp. BACL8 MAG-120531-bin13				ORZ19481.1	Absidia repens
WP_081909035.1	Deinococcus sp. YIM 77859	WP_004331889.1	Porphyromonas asaccharolytica					WP_099106737.1	Lewinella marina				WP_149685709.1	gamma proteobacterium BW-2
WP_062158607.1	Deinococcus actinosclerus	WP_004332220.1	Porphyromonas endodontalis					SEQ32988.1	Lewinella agarilytica				WP_069003065.1	Candidatus Thiodiazotropha endoloripes
WP_010887703.1	Deinococcus radiodurans	WP_068341756.1	Porphyromonadaceae bacterium H1					WP_020568546.1	Lewinella persica				WP_011745916.1	Chlorobium phaeobacteroides
RMH65752.1	Calditrichaeota bacterium	OIP82088.1	Porphyromonadaceae bacterium CG2_30_38_12					WP_099006856.1	Lewinellaceae bacterium SD302				EGT40868.1	Caenorhabditis brenneri
TSA32959.1	Verrucomicrobiaceae bacterium	ADQ80632.1	Paludibacter propionicigenes WB4					GDX50443.1	Bacteroidetes bacterium				OED43083.1	Chromatiales bacterium (ex Bugula neritina AB1)
WP_069962075.1	Lacunisphaera limnophila	WP_041620407.1	Paludibacter propionicigenes					PHX77546.1	Flavobacteriales bacterium				XP_003108989.1	Caenorhabditis remanei
WP_088561779.1	Arboricoccus pini	OJX88537.1	Paludibacter sp. 47-17					PHX93168.1	Flavobacteriales bacterium				KOR27856.1	Achromatium sp. WMS3
WP_011712083.1	Magnetococcus marinus	OJV35853.1	Bacteroidales bacterium 36-12					RYD80164.1	Sphingobacteriales bacterium				PYR93099.1	Acidobacteria bacterium
CRH04357.1	magneto-ovoid bacterium MO-1	WP_036790983.1	Porphyromonas					OUT96649.1	Flammeovirgaceae bacterium TMED32				TND09544.1	Bacteroidetes bacterium
OSM07235.1	Magnetofaba australis IT-1	WP_025837442.1	Porphyromonas cangingivalis					WP_114749434.1	Negadavirga sp. SW125				POG63628.1	Rhizophagus irregularis DAOM 181602=DAOM 197198
PKP72643.1	Alphaproteobacteria bacterium HGW-Alphaproteobacteria-6	WP_072518012.1	Porphyromonadaceae bacterium FC4					OUW94763.1	Flavobacteriales bacterium TMED228				XP_025170494.1	Rhizophagus irregularis DAOM 181602=DAOM 197198
PIV73047.1	Rhodobacteraceae bacterium CG17_big_fil_post_rev_8_21_14_2_50_65_11	WP_018106749.1	Bacteroidales					OUT71741.1	Crocinitomicaceae bacterium TMED16				XP_027171327.1	Coffea eugenioides
WP_108261816.1	Mangrovicoccus ximenensis	CCY08898.1	Porphyromonas sp. CAG:1061					RME18052.1	Bacteroidetes bacterium				EXX68622.1	Rhizophagus irregularis DAOM 197198w
WP_136794723.1	Cereibacter changlensis	WP_135939946.1	Bacteroidales bacterium					OUU16982.1	Crocinitomicaceae bacterium TMED45				GBB90838.1	Rhizophagus clarus
PRD37081.1	Trichonephila clavipes	ERT57899.1	Prevotella sp. BV3P1					PZN54833.1	Bacteroidetes bacterium				RIA89943.1	Glomus cerebriforme
THF72033.1	Sulfitobacter sp. SK025	WP_008123200.1	Prevotella timonensis					WP_098060749.1	Longimonas halophila				PKC08421.1	Rhizophagus irregularis
KIN63779.1	Sulfitobacter noctilucicola	WP_060544560.1	Prevotella enoeca					RMH65696.1	Bacteroidetes bacterium				PKK63620.1	Rhizophagus irregularis
WP_085868520.1	Pseudoruegeria aquimaris	WP_025065252.1	Prevotella enoeca					WP_098073753.1	Longibacter salinarum				RHZ77386.1	Diversispora epigaea
WP_014875325.1	Phaeobacter inhibens	WP_021583865.1	Prevotella pleuritidis					PSQ75659.1	Bacteroidetes bacterium QH_7_62_13				PKY53392.1	Rhizophagus irregularis
SIS67762.1	Rhodobacter vinaykumarii	WP_025817598.1	Prevotella shahii					WP_103007226.1	Salinivenus lutea				RIB05894.1	Gigaspora rosea
WP_086052720.1	Pseudoruegeria sp. SK021	WP_009231302.1	Prevotella sp. oral taxon 317					WP_011404320.1	Salinibacter ruber				RGB26210.1	Rhizophagus diaphanus
WP_130035204.1	Rhodobacteraceae bacterium	RKW61217.1	Prevotella sp.					VDO79914.1	Schistosoma curassoni				ODG70219.1	Shigella sp. FC1661
WP_085792430.1	Roseivivax jejudonensis	GBU07893.1	Bacteroidales bacterium					PSQ91119.1	Bacteroidetes bacterium QS_4_64_154
WP_051487491.1	Roseivivax marinus	WP_028897476.1	Prevotella sp. HUN102					RCL67366.1	Rhodothermaeota bacterium MED-G64
WP_137796482.1	Aquicoccus sp. SCR17	WP_025875792.1	Prevotella corporis					PIQ62511.1	Bacteroidetes bacterium CG12_big_fil_rev_8_21_14_0_65_60_17
SMX29406.1	Tropicibacter phthalicicus	PID94574.1	Bacteroidales bacterium					PIR20449.1	Deltaproteobacteria bacterium CG11_big_fil_rev_8_21_14_0_20_47_16
KNX42695.1	Roseovarius tolerans	WP_068703010.1	Paludibacter jiangxiensis					OUU01592.1	Bacteroidetes bacterium TMED39
ABD56374.1	Jannaschia sp. CCS1	WP_116496088.1	Balneicella halophila					PCJ19798.1	Candidatus Cloacimonetes bacterium
WP_085837928.1	Aquimixticola soesokkakensis	OFX71280.1	Bacteroidetes bacterium GWE2_29_8					TDJ55384.1	Gemmatimonadetes bacterium
WP_085047208.1	Brevirhabdus pacifica	WP_109832124.1	Reichenbachiella versicolor					TFG46533.1	Gemmatimonadales bacterium
KPQ21877.1	Rhodobacteraceae bacterium HLUCCA24	WP_124397192.1	Schleiferia sp. LA					KPK00746.1	Gemmatimonas sp. SG8_28
EAP75245.1	Roseovarius nubinhibens ISM	WP_037357878.1	Schleiferia thermophila					TFG48912.1	Gemmatimonadales bacterium
WP_012179243.1	Dinoroseobacter shibae	TVQ76398.1	Flavobacteriales bacterium					TFG52705.1	Gemmatimonadales bacterium
WP_040785683.1	Rhodobacteraceae bacterium HTCC2150	OFY53025.1	Bacteroidetes bacterium GWF2_49_14					PYP69198.1	Gemmatimonadetes bacterium
EBA05457.1	Rhodobacteraceae bacterium HTCC2150	OFY08369.1	Bacteroidetes bacterium GWE2_42_42					OLC73362.1	Gemmatimonadetes bacterium 13_1_40CM_4_69_8
WP_092081021.1	Poseidonocella sedimentorum	PLW91742.1	Marinilabiliales bacterium					OLB51206.1	Gemmatimonadetes bacterium 13_2_20CM_2_65_7
CTQ48285.1	Jannaschia donghaensis	PSR07641.1	Bacteroidetes bacterium					KPJ88988.1	Gemmatimonas sp. SG8_17
TVR49727.1	Rhodobacteraceae bacterium	PTL97569.1	Bacteroidetes bacterium					GBD31077.1	bacterium HR33
SDW32685.1	Roseicitreum antarcticum	RYZ70465.1	Proteobacteria bacterium					OGT99685.1	Gemmatimonadetes bacterium GWC2_71_10
WP_114287195.1	Candidatus Halocyntiibacter alkanivorans	OUT46824.1	Owenweeksia sp. TMED14					OGT94895.1	Gemmatimonadetes bacterium GWC2_71_9
WP_039017508.1	Halocynthiibacter namhaensis	KRO73880.1	Cryomorphaceae bacterium BACL23 MAG-120924-bin60					PAA61980.1	Macrostomum lignano
WP_148470640.1	Oceaniovalibus sp. ACAM 378	KRO59386.1	Cryomorphaceae bacterium BACL7 MAG-120910-bin2					ODT03414.1	Gemmatimonadetes bacterium SCN 70-22
PIE08458.1	Rhodobacterales bacterium	KRO72430.1	Cryomorphaceae bacterium BACL18 MAG-120924-bin36					PYP53411.1	Gemmatimonadetes bacterium
WP_069300327.1	Neptunicoccus sediminis	OUU16969.1	Crocinitomicaceae bacterium TMED45					TDA67721.1	Clostridia bacterium
WP_068305713.1	Pararhodobacter sp. CCB-MM2	QBM01790.1	uncultured archaeon					PCJ11015.1	Candidatus Marinimicrobia bacterium
WP_147127377.1	Shimia sp. WX04	RPG84979.1	Crocinitomicaceae bacterium TMED209					DAC67972.1	Candidatus Poseidoniales archaeon
AII85759.1	Planktomarina temperata RCA23	RPG58212.1	Flavobacteriaceae bacterium TMED81					OIR14390.1	Marine Group III euryarchaeote CG-Bathy1
WP_124964389.1	Gemmobacter sp. YIM 102744-1	CCG00010.1	uncultured Flavobacteriia bacterium					KRT68173.1	candidate division NC10 bacterium CSP1-5
WP_131577844.1	Paracoccus sp. I-41R45	CBL87358.1	uncultured Flavobacteriia bacterium					TMB91216.1	Chloroflexi bacterium
WP_134724488.1	Paracoccus sp. CFH 10530	RMF53397.1	Bacteroidetes bacterium					PZR80432.1	Candidatus Dormibacter sp. RRmetagenome_bin12
SEB43389.1	Rhodobacter sp. 24-YEA-8	PIW36565.1	Candidatus Kerfeldbacteria bacterium CG15_BIG_FIL_POST_REV_8_21_14_020_45_12					TMC98424.1	Chloroflexi bacterium
WP_093974799.1	Boseongicola aestuarii	OGY87444.1	Candidatus Kerfeldbacteria bacterium RIFOXYA2_FULL_38_24					WP_143529179.1	Rubrobacter xylanophilus
WP_055296018.1	Loktanella sp. 1ANDIMAR09	CCX47466.1	Bacteroides sp. CAG:927					BBL78739.1	Rubrobacter xylanophilus
SHH37854.1	Cognatiyoonia sediminum	WP_123483287.1	Bacteroidales					WP_119067674.1	Rubrobacter indicoceani
WP_085847546.1	Pacificibacter marinus	WP_123403985.1	unclassified Muribaculaceae					WP_047865636.1	Rubrobacter aplysinae
SLN13212.1	Pacificibacter marinus	CDE08213.1	Prevotella sp. CAG:485					PZR88005.1	Candidatus Dormibacteraeota bacterium
WP_123793117.1	Pacificibacter maritimus	WP_123485630.1	Muribaculaceae bacterium Isolate-104 (HZI)					PZR65763.1	Candidatus Dormibacteraeota bacterium
WP_022572173.1	Rhodobacteraceae bacterium HIMB11	WP_107035316.1	Paramuribaculum intestinale					TMC41407.1	Chloroflexi bacterium
WP_142833519.1	Paenimaribius caenipelagi	WP_128714121.1	Muribaculaceae bacterium Isolate-013 (NCI)					SER48161.1	Salipaludibacillus aurantiacus
WP_051928357.1	Palleronia rufa	WP_107032776.1	Duncaniella muris					WP_110608015.1	Salipaludibacillus keqinensis
WP_039002750.1	Halocynthiibacter arcticus	WP_123613932.1	Muribaculum sp. H5					WP_090886609.1	Bacillus caseinilyticus
OUU13874.1	Rhodobacteraceae bacterium TMED38	WP_135470840.1	Duncaniella sp. TLL-A3					WP_147802843.1	Alkalicoccus halolimnae
WP_068354865.1	Rhodobacteraceae bacterium SB2	OGY83726.1	Candidatus Kerfeldbacteria bacterium RIFCSPHIGHO2_12_FULL_48_17					TVP57749.1	Gemmatimonadales bacterium
OUV43786.1	Rhodobacteraceae bacterium TMED111	EKD78613.1	uncultured bacterium					WP_110518526.1	Bacillus sp. YSP-3
WP_015501133.1	Octadecabacter antarcticus	PIP56380.1	candidate division WWE3 bacterium CG22_combo_CG10-13_8_21_14_all_39_12					WP_093071635.1	Salisediminibacterium haloalkalitolerans
RMH43604.1	Alphaproteobacteria bacterium	PYP88813.1	Blastocatellia bacterium AA13					OGS04934.1	Elusimicrobia bacterium RIFCSPLOWO2_12_FULL_59_9
WP_018303892.1	Wenxinia marina	WP_068140085.1	Limnochorda pilosa					WP_105957769.1	Bacillus urumqiensis
WP_099278389.1	Limimaricola cinnabarinus	KXK21447.1	Bacteroidetes bacterium OLB8					TEU10053.1	Candidatus Bathyarchaeota archaeon
WP_106161278.1	Hasllibacter halocynthiae	WP_025228597.1	Fimbriimonas ginsengisoli					WP_026681090.1	Bacillaceae
RMH46490.1	Alphaproteobacteria bacterium	RYH14648.1	Alphaproteobacteria bacterium					RKZ29422.1	bacterium
WP_118135121.1	Oceanicella sp. SM1341	OJU63452.1	Armatimonadetes bacterium 55-13					ADP32986.1	Bacillus atrophaeus 1942
TVQ54683.1	Rhodobacteraceae bacterium	RYG36225.1	bacterium					WP_061572880.1	Bacillus atrophaeus
WP_072747327.1	Oceanicella actignis	WP_146664627.1	Armatimonadetes bacterium Uphvl-Ar2					AKL85077.1	Bacillus atrophaeus UCMB-5137
SFI07707.1	Albimonas pacifica	KAA0236915.1	Armatimonadetes bacterium					AGA24268.1	Bacillus subtilis subsp. subtilis str. BSP1
WP_018631906.1	Neomegalonema perideroedes	WP_146668607.1	Armatimonadetes bacterium Uphvl-Ar1					WP_134981938.1	Bacillus subtilis
RMD95331.1	Alphaproteobacteria bacterium	KPK78276.1	Gemmatimonas sp. SM23_52					RPK05208.1	Bacillus subtilis
WP_116083062.1	Tropicimonas sp. IMCC34011	TVR67772.1	Gemmatimonadales bacterium					WP_128574760.1	Paenibacillus lentimorbus
WP_048599476.1	Nereida ignava	TVR53881.1	Gemmatimonadales bacterium					WP_003153235.1	Bacillus
PZQ47188.1	Rhodovulum sulfidophilum	TVP56337.1	Gemmatimonadales bacterium					WP_019391578.1	Bacillus filamentosus
EYD77651.1	Rubellimicrobium mesophilum DSM 19309	TVP43743.1	Gemmatimonadales bacterium					KPK99633.1	candidate division Zixibacteria bacterium SM23_73_3
PZR00088.1	Rhodobacter sphaeroides	PZN89425.1	bacterium					OGC84281.1	candidate division Zixibacteria bacterium RBG_16_43_9
WP_093252455.1	Rubrimonas cliftonensis	RMH21945.1	Gemmatimonadetes bacterium					KPL03831.1	candidate division Zixibacteria bacterium SM23_73_2
WP_097930356.1	Monaibacterium marinum	KPJ82304.1	Gemmatimonas sp. SG8_23					KYK35315.1	Theionarchaea archaeon DG-70
WP_112322239.1	Oceanibium sediminis	OYT75837.1	Armatimonadetes bacterium JP3_11					WP_144919671.1	Paenibacillus bovis
RZO35409.1	Rhodobacteraceae bacterium	GBC93118.1	bacterium HR15					WP_129409855.1	Marinitoga lauensis
PQM62288.1	Rhodobacteraceae bacterium	TMJ07348.1	Terrabacteria group bacterium ANGP1					WP_041638618.1	Marinitoga
AHM04151.1	Roseibacterium elongatum DSM 19469	OLD62025.1	Armatimonadetes bacterium 13_1_40CM_3_65_7					WP_091403919.1	Geotoga petraea
PPR78455.1	Alphaproteobacteria bacterium MarineAlpha2_Bin1	TMI76223.1	Terrabacteria group bacterium ANGP1					WP_109603526.1	Oceanotoga teriensis
OUU59779.1	Proteobacteria bacterium TMED61	OFX12792.1	Armatimonadetes bacterium RBG_19FT_COMBO_69_19					OGV19603.1	Lentisphaerae bacterium GWF2_38_69
PDH40355.1	Candidatus Thioglobus sp. MED-G25	KRT77198.1	Armatimonadetes bacterium CSP1-3					WP_113074349.1	Petrotoga sp. 9PW.55.5.1
WP_019391568.1	Bacillus filamentosus	RME43891.1	Chloroflexi bacterium					WP_073070767.1	Thermosipho atlanticus
TYR82484.1	Bacillus megaterium	RMF86318.1	Nitrospinae bacterium					WP_015868712.1	Kosmotoga
AEN87686.1	Bacillus megaterium WSH-002	WP_013494552.1	Thermaerobacter marianensis					KUK67741.1	Mesotoga infera
WP_083446564.1	Bacillus koreensis	PZN12095.1	Firmicutes bacterium					KUK03025.1	Thermotoga sp. 50_64
WP_039809564.1	Jeotgalibacillus malaysiensis	RLT23043.1	Chloroflexi bacterium					KUK20185.1	Pseudothermotoga lettingae
WP_134380290.1	Jeotgalibacillus salarius	ABU59826.1	Roseiflexus castenholzii DSM 13941					KUK94879.1	Thermotogales bacterium 46_20
WP_134376864.1	Jeotgalibacillus sp. R-1-5s-1	WP_097651307.1	Candidatus Chloroploca asiatica					RKX41096.1	Thermotogae bacterium
WP_104056839.1	Jeotgalibacillus proteolyticus	PIQ25299.1	bacterium (Candidatus Blackallbacteria) CG18_big_fil_WC_8_21_14_2_50_49_26					TYB81897.1	Kosmotoga sp.
WP_106388585.1	Jeotgalibacillus soli	WP_054493282.1	Ardenticatena maritima					RKX54414.1	Thermotoga sp.
WP_139892468.1	Bacillus sp. D386	TMI81577.1	Terrabacteria group bacterium ANGP1					RKX56219.1	Thermotoga sp.
WP_049670213.1	Bacillus sp. FJAT-27916	TMJ07607.1	Terrabacteria group bacterium ANGP1					PSR21147.1	Sulfobacillus acidophilus
KUP07335.1	Bacillus coahuilensis m2-6	OLD42143.1	Armatimonadetes bacterium 13_1_40CM_3_65_7					AEJ41654.1	Sulfobacillus acidophilus TPY
WP_144919669.1	Paenibacillus bovis	OFX17692.1	archaeon RBG_16_50_20					PSR33290.1	Sulfobacillus benefaciens
OGU58422.1	Ignavibacteria bacterium GWF2_33_9	WP_014399275.1	Corallococcus coralloides					OGQ18354.1	Deltaproteobacteria bacterium RIFCSPHIGHO2_02_FULL_40_11
KXK03474.1	Chlorobi bacterium OLB4	GEN06227.1	Myxococcus fulvus					OGP04528.1	Deltaproteobacteria bacterium GWA2_38_16
TVR52973.1	Puniceicoccaceae bacterium	WP_046715823.1	Myxococcus fulvus					GBE15967.1	bacterium BMS3Abin14
OUV11084.1	Alphaproteobacteria bacterium TMED87	ADO74364.1	Stigmatella aurantiaca DW4/3-1					PZN13535.1	Firmicutes bacterium
WP_066135222.1	Haematospirillum jordaniae	PZR09087.1	Archangium gephyra					TAM56251.1	bacterium
WP_145186299.1	Planctomycetes bacterium Pla163	RPH65790.1	Myxococcaceae bacterium					TAM72653.1	bacterium
PLW97520.1	Marinilabiliales bacterium	OFX23375.1	Anaeromyxobacter sp. RBG_16_69_14					PZR59447.1	Candidatus Eremiobacteraeota bacterium
PID95141.1	Bacteroidetes bacterium	WP_012098392.1	Anaeromyxobacter sp. Fw109-5					PZR62172.1	Candidatus Eremiobacter sp. RRmetagenome_bin22
OFY12077.1	Bacteroidetes bacterium GWE2_42_24	TAK16691.1	Acidobacteria bacterium					OGF55205.1	Candidatus Fraserbacteria bacterium RBG_16_55_9
OFX44688.1	Bacteroidetes bacterium GWA2_40_14	OFW46353.1	Acidobacteria bacterium RIFCSPLOWO2_12_FULL_67_14b					BAL53017.1	uncultured Acetothermia bacterium
WP_151928967.1	Bacteroides xylanisolvens	RPJ71447.1	Acidobacteria bacterium					SPF44073.1	Candidatus Sulfotelmatobacter kueseliae
SDB75873.1	Bacteroides ovatus	PYR94757.1	Acidobacteria bacterium					OLC97258.1	Acidobacteria bacterium 13_1_40CM_4_58_4
WP_024994618.1	Bacteroides paurosaccharolyticus	TDI24816.1	Acidobacteria bacterium					WP_049992908.1	Halapricum salinum
KAB3744522.1	Bacteroides vulgatus	OFW01082.1	Acidobacteria bacterium RIFCSPLOWO2_02_FULL_68_18					PYX27405.1	Acidobacteria bacterium
OFX73504.1	Bacteroidetes bacterium GWC1_47_7	ODS52725.1	Acidobacteria bacterium SCN 69-37					PYV58137.1	Acidobacteria bacterium
WP_026161825.1	Porphyromonas somerae	PZN85584.1	Acidobacteria bacterium					PYV60145.1	Acidobacteria bacterium
CCY12086.1	Porphyromonas sp. CAG:1061	OFW30218.1	Acidobacteria bacterium RIFCSPLOWO2_12_FULL_65_11					PYV51659.1	Acidobacteria bacterium
WP_080903575.1	Parabacteroides sp. Marseille-P3160	PYQ03658.1	Acidobacteria bacterium					WP_011523166.1	Candidatus Koribacter versatilis
WP_097652133.1	Porphyromonas gingivalis	PYQ18906.1	Acidobacteria bacterium					OLE14055.1	Acidobacteria bacterium 13_1_20CM_4_56_7
SUB77736.1	Porphyromonas macacae	PYQ53620.1	Acidobacteria bacterium					OAI57651.1	Acidobacteria bacterium SCGC AG-212-P17
KDU79948.1	Porphyromonas sp. KLE 1280	OGB92789.1	candidate division NC10 bacterium RIFCSPLOWO2_02_FULL_66_22					WP_026443476.1	Acidobacterium ailaaui
GBU07285.1	Bacteroidales bacterium	RPH99139.1	Zetaproteobacteria bacterium					WP_114209516.1	Acidisarcina polymorpha
CCX44937.1	Prevotella sp. CAG:1031	PYV43650.1	Acidobacteria bacterium					WP_015896181.1	Acidobacterium capsulatum
RXI24332.1	Candidatus Amulumruptor caecigallinarius	CBE69936.1	Candidatus Methylomirabilis oxyfera					WP_129206623.1	Acidipila dinghuensis
WP_068703762.1	Paludibacter jiangxiensis	KPJ96472.1	Gemmatimonas sp. SG8_17					WP_020707279.1	Acidobacteriaceae bacterium KBS 83
OIP84421.1	Porphyromonadaceae bacterium CG2_30_38_12	PYP42296.1	Gemmatimonadetes bacterium					WP_043519965.1	Acidobacteriaceae bacterium TAA166
OJV35834.1	Bacteroidales bacterium 36-12	TFG46207.1	Gemmatimonadales bacterium					WP_089840712.1	Granulicella pectinivorans
WP_013443817.1	Paludibacter propionicigenes	TFG54294.1	Gemmatimonadales bacterium					WP_013579557.1	Granulicella tundricola
WP_062079498.1	Bacteroidales bacterium 6E	GBD31563.1	bacterium HR33					OFV98184.1	Acidobacteria bacterium RIFCSPLOWO2_02_FULL_61_28
PIF05281.1	Draconibacterium sp.	KPK00891.1	Gemmatimonas sp. SG8_28					OFV95672.1	Acidobacteria bacterium RIFCSPLOWO2_12_FULL_54_10
TNF39900.1	Bacteroidetes bacterium	OGG00967.1	Candidatus Gottesmanbacteria bacterium RBG_16_38_7b					WP_035957819.1	Bryobacter aggregatus
WP_053184260.1	Sunxiuqinia dokdonensis	OGT92364.1	Gemmatimonadetes bacterium GWC2_71_9					WP_011688692.1	Candidatus Solibacter usitatus
OFX60962.1	Bacteroidetes bacterium GWB2_41_8	OGU01165.1	Gemmatimonadetes bacterium GWC2_71_10					OFV84284.1	Acidobacteria bacterium RIFCSPHIGHO2_02_FULL_67_57
GET26708.1	Prolixibacter sp. NT017	ODT03706.1	Gemmatimonadetes bacterium SCN 70-22					OGQ33601.1	Deltaproteobacteria bacterium RIFCSPHIGHO2_12_FULL_43_9
WP_087421059.1	Butyricimonas	OLB51136.1	Gemmatimonadetes bacterium 13_2_20CM_2_65_7					RUA16524.1	Clostridia bacterium
WP_054720822.1	Marinifilum fragile	PYO93424.1	Gemmatimonadetes bacterium					WP_141610461.1	Litorilinea aerophila
WP_111443944.1	Cytophaga xylanolytica	OLB15767.1	Gemmatimonadetes bacterium 13_2_20CM_70_9					RLT35955.1	Chloroflexi bacterium
SFE43422.1	Thermophagus xiamenensis	OLC08377.1	Gemmatimonadetes bacterium 13_1_40CM_70_11					OGQ92213.1	Deltaproteobacteria bacterium RIFOXYA12_FULL_58_15
WP_068472811.1	Labilibacter aurantiacus	PYP35215.1	Gemmatimonadetes bacterium					OLC19863.1	Chloroflexi bacterium 13_1_40CM_68_21
OFY26816.1	Bacteroidetes bacterium GWF2_35_48	PYP68481.1	Gemmatimonadetes bacterium					TMF64369.1	Chloroflexi bacterium
WP_131839414.1	Acetobacteroides hydrogenigenes	RYZ06898.1	Myxococcales bacterium					TME95747.1	Chloroflexi bacterium
WP_092440026.1	Williamwhitmania taraxaci	OJY29285.1	Myxococcales bacterium 68-20					TMC78480.1	Chloroflexi bacterium
KAB2871597.1	Bacteroidales bacterium	TAK18328.1	Myxococcaceae bacterium					TMC41989.1	Chloroflexi bacterium
RPH34065.1	Bacteroidales bacterium	RZO51228.1	Sandaracinaceae bacterium					TMG69306.1	Chloroflexi bacterium
OFX47189.1	Bacteroidetes bacterium GWA2_33_15	RLB52616.1	Deltaproteobacteria bacterium					TMC01361.1	Chloroflexi bacterium
OFX86577.1	Bacteroidetes bacterium GWE2_32_14	WP_053231852.1	Sandaracinus amylolyticus					TMB61860.1	Chloroflexi bacterium
OQY00005.1	Bacteroidetes bacterium 4572_117	KPK15962.1	Myxococcales bacterium SG8_38					OGN78592.1	Chloroflexi bacterium GWC2_70_10
RLD63521.1	Bacteroidetes bacterium	TDI95365.1	Deltaproteobacteria bacterium					OLC52854.1	Chloroflexi bacterium 13_1_40CM_4_68_4
PLX23383.1	Salinivirgaceae bacterium	RIK93393.1	Proteobacteria bacterium					TMD61507.1	Chloroflexi bacterium
OFX23963.1	Bacteroidetes bacterium GWA2_31_9	TMA30726.1	Deltaproteobacteria bacterium					OLC54660.1	Chloroflexi bacterium 13_1_40CM_4_68_4
OFX48210.1	Bacteroidetes bacterium GWA2_30_7	AKU90115.1	Vulgatibacter incomptus					RLT57492.1	Chloroflexi bacterium
OQX74903.1	Bacteroidetes bacterium 4484_249	WP_082342584.1	Vulgatibacter incomptus					RLT26317.1	Chloroflexi bacterium
RLD62340.1	Bacteroidetes bacterium	PZM92388.1	Proteobacteria bacterium					OGO56800.1	Chloroflexi bacterium RBG_16_70_13
PCJ86337.1	Flavobacteriales bacterium	RIK71965.1	Planctomycetes bacterium					TMG22871.1	Chloroflexi bacterium
PLX01229.1	Marinilabiliales bacterium	REK13079.1	Planctomycetes bacterium					OGO58858.1	Chloroflexi bacterium RBG_16_69_14
TFH36893.1	Bacteroidia bacterium	QDU26333.1	Planctomycetes bacterium ETA_A8					TFG67906.1	Thermomicrobiales bacterium
OFY71189.1	Bacteroidetes bacterium RBG_13_42_15	WP_012913048.1	Pirellula staleyi					TMC64457.1	Chloroflexi bacterium
OFY62195.1	Bacteroidetes bacterium RBG_13_43_22	WP_091744043.1	Propionispora vibrioides					KRT63597.1	Chloroflexi bacterium CSP1-4
OFX43020.1	Bacteroidetes bacterium GWA2_40_15	WP_145302974.1	unclassified Planctomycetes					WP_048602226.1	Rubeoparvulum massiliense
TAL81533.1	Bacteriodetes bacterium	TWU65113.1	Planctomycetes bacterium V7					OYX27605.1	Flavobacteriales bacterium 32-35-8
TFH48018.1	Bacteroidia bacterium	WP_095739104.1	Rhodopirellula sp. SM50					WP_089895590.1	Kriegella aquimaris
RKV89139.1	Bacteroidetes bacterium	WP_145391121.1	Planctomycetes bacterium Enr13					RUA10837.1	Flavobacteriia bacterium
PIE86244.1	Bacteroidia bacterium	WP_147871404.1	Planctomycetes bacterium					RKF04207.1	Tenacibaculum lutimaris
RPI45048.1	Bacteroidetes bacterium	WP_145416235.1	Planctomycetes bacterium K23_9					WP_092445821.1	Winogradskyella sp. RHA_55
TFH27371.1	Bacteroidia bacterium	EMI17863.1	Rhodopirellula maiorica SM1					WP_126161536.1	Arenibacter sp. GUO666
RLD49239.1	Bacteroidetes bacterium	RPH83354.1	Planctomycetaceae bacterium					WP_072860163.1	Arenibacter palladensis
PID91525.1	Bacteroidetes bacterium	WP_146513523.1	Planctomycetes bacterium Pla22					WP_138854264.1	Flavobacteriaceae bacterium F202Z8
OFY38045.1	Bacteroidetes bacterium GWF2_38_335	WP_068132937.1	Roseimaritima ulvae					AIJ36757.1	Flavobacterium psychrophilum
KON26513.1	miscellaneous Crenarchaeota group archaeon SMTZ-80	WP_145268940.1	Planctomycetes bacterium SV_7m_r					WP_110307313.1	Flavobacterium sp. IMCC34759
OFY21173.1	Bacteroidetes bacterium GWF2_33_38	WP_145354108.1	Planctomycetes bacterium FF011L					SFR57430.1	Maribacter stanieri
WP_083909908.1	Gracilimonas tropica	WP_146578288.1	Planctomycetes bacterium Pla100					KAA2219324.1	Maribacter flavus
WP_142453879.1	Gracilimonas mengyeensis	WP_008655992.1	Rhodopirellula europaea					KQB43454.1	Flavobacterium daejeonense
WP_138431972.1	Aliifodinibius sp. ECH52	EMI53533.1	Rhodopirellula sallentina SM41					WP_111064071.1	Crocinitomix sp. SM1701
SMO33416.1	Aliifodinibius sediminis	WP_146408902.1	Planctomycetes bacterium Poly21					WP_139066229.1	Antarcticibacterium flavum
PJA09628.1	Flavobacteriales bacterium CG_4_10_14_0_2_um_filter_32_8	WP_146389335.1	Planctomycetes bacterium CA85					WP_011711178.1	Gramella forsetii
PCJ23160.1	Flavobacteriales bacterium	RLS98101.1	Planctomycetes bacterium					TDN83484.1	Salegentibacter sp. 24
WP_147098897.1	Vicingus serpentipes	WP_146675167.1	Pirellula sp. SH-Sr6A					PKP24534.1	Bacteroidetes bacterium HGW-Bacteroidetes-2
PIQ14799.1	Flavobacteriales bacterium CG18_big_fil_WC_8_21_14_2_50_32_9	PYQ31061.1	Acidobacteria bacterium					SDW19254.1	Aequorivita viscosa
KJS07178.1	Flavobacteriales bacterium BRH_c54	PYQ58839.1	Acidobacteria bacterium					ORL45262.1	Zunongwangia atlantica 22II14-10F7
TVR17444.1	Balneolaceae bacterium	PYQ50487.1	Acidobacteria bacterium					KXK46354.1	Bacteroidetes bacterium OLB10
WP_109647619.1	Gracilimonas sp. 8A47	WP_146452379.1	Planctomycetes bacterium Pla144					EAY24574.1	Microscilla marina ATCC 23134
TVR34326.1	Balneolaceae bacterium	RIK82753.1	Planctomycetes bacterium					PIY09963.1	Flexibacter sp. CG_4_10_14_3_um_filter_32_15
WP_069132360.1	Rhodohalobacter halophilus	WP_145430434.1	Planctomycetes bacterium I41					WP_017731330.1	Nafulsella turpanensis
WP_116038142.1	Rhodohalobacter sp. SW132	WP_145061740.1	Planctomycetes bacterium HG15A2					WP_147166265.1	Phaeodactylibacter luteus
PRY16467.1	Pontibacter ummariensis	PKL78071.1	Ignavibacteriae bacterium HGW-Ignavibacteriae-4					TNE47109.1	Bacteroidetes bacterium
WP_137761306.1	Pontibacter sp. SGAir0037	OGU14083.1	Ignavibacteria bacterium GWA2_35_8					WP_143396877.1	Fulvivirga sp. M361
WP_114781496.1	Hymenobacteraceae bacterium SYSU D60016	CUS95799.1	Candidatus Kryptobacter tengchongensis					WP_112783283.1	Echinicola strongylocentroti
WP_048921222.1	Rufibacter sp. DG31D	KAB2879369.1	bacterium					WP_103287882.1	Candidatus Nitrosocaldus
WP_150902740.1	Adhaeribacter sp. M2	OGU26178.1	Ignavibacteria bacterium GWA2_54_16					WP_026968487.1	Algoriphagus terrigena
WP_115375378.1	Adhaeribacter sp. HMF7616	KAB2926060.1	Bacteriodetes bacterium					WP_024283069.1	Algoriphagus marincola
WP_121235623.1	Hymenobacter sp. YR204	TAK34643.1	Chloroflexi bacterium					SNR97489.1	Belliella buryatensis
PJJ47871.1	Hymenobacter chitinivorans DSM 11115	PIU46149.1	Ignavibacteriales bacterium CG07_land_8_20_14_0_80_59_12					WP_040303699.1	Algoriphagus machipongonensis
WP_026463283.1	Adhaeribacter aquaticus	RPI04970.1	Ignavibacteriae bacterium					EAZ80054.1	Algoriphagus machipongonensis
WP_027000208.1	Eisenibacter elegans	WP_098073816.1	Longibacter salinarum					PZX49437.1	Algoriphagus chordae
KPL16818.1	Bacteroides sp. SM23_62	PSQ76103.1	Bacteroidetes bacterium QH_7_62_13					WP_084017193.1	Moheibacter sediminis
OJJ15861.1	marine bacterium AO1-C	PSQ91523.1	Bacteroidetes bacterium QH_2_63_10					WP_151169238.1	Salibacter halophilus
WP_111630026.1	Larkinella arboricola	WP_068124968.1	Rhodothermaceae bacterium RA					OJW70961.1	Spirosoma sp. 48-14
WP_114410130.1	Larkinella sp. ZZJ9	RMF54276.1	Bacteroidetes bacterium					WP_018618172.1	Spirosoma luteum
WP_018622479.1	Spirosoma luteum	WP_098061002.1	Longimonas halophila					RAK02972.1	Larkinella arboricola
TAE31506.1	Cytophagales bacterium	WP_022834794.1	Salisaeta longa					TAE38101.1	Runella slithyformis
WP_116985071.1	Emticicia sp. C21	PSQ89567.1	Bacteroidetes bacterium QS_8_64_10					SDG86114.1	Dyadobacter soli
WP_092016751.1	Pseudarcicella hirudinis	PSQ99996.1	Bacteroidetes bacterium QS_9_68_14					WP_082215829.1	Dyadobacter psychrophilus
WP_122933470.1	Runella sp. SP2	PSQ78817.1	Bacteroidetes bacterium QH_8_67_23					WP_149242147.1	Dyadobacter sp. 32
WP_028663627.1	Runella zeae	GBD02378.1	bacterium HR18					WP_051205282.1	Salinimicrobium xinjiangense
WP_095166622.1	Flectobacillus sp. BAB-3569	WP_094547637.1	Rubricoccus marinus					PCH92256.1	Bacteroidetes bacterium
WP_091538173.1	Thermoflexibacter ruber	WP_095513564.1	Rubrivirga sp. SAORIC476					WP_094485476.1	Flavobacterium aurantiibacter
WP_069833844.1	Fabibacter misakiensis	WP_119072951.1	anaerobic bacterium MO-CFX2					WP_103790586.1	Solitalea longa
WP_090256856.1	Fabibacter pacificus	KAB2905418.1	Anaerolineae bacterium					SMO73729.1	Solitalea koreensis
PIQ48928.1	Cytophagales bacterium CG12_big_fil_rev_8_21_14_0_65_40_12	PJF44949.1	Candidatus Thermofonsia Clade 2 bacterium					WP_115867087.1	Marinoscillum furvescens
RUA06890.1	Flavobacteriia bacterium	PZN50301.1	Chloroflexi bacterium					PSR04318.1	Bacteroidetes bacterium SW_11_45_7
WP_103191977.1	Formosa algae	TVR22554.1	Anaerolineaceae bacterium					WP_103866731.1	unclassified Aquimarina
WP_053977125.1	Mangrovimonas sp. ST2L12	RMF78742.1	Chloroflexi bacterium					WP_066315533.1	Aquimarina
WP_093026493.1	Pustulibacterium marinum	KXK52373.1	Chloroflexi bacterium OLB13					TYP77045.1	Aquimarina intermedia
WP_109618780.1	Sediminitomix flava	PJF36900.1	Candidatus Thermofonsia Clade 1 bacterium					WP_137091990.1	Fabibacter pacificus
WP_014681310.1	Solitalea canadensis	PJF20774.1	Candidatus Thermofonsia Clade 2 bacterium					PKA98226.1	Flavobacteriaceae bacterium MAR_2009_75
WP_044200490.1	Flammeovirga sp. OC4	KXK15684.1	Chloroflexi bacterium OLB15					PDH45678.1	Bacteroidetes bacterium MED-G21
PWM12326.1	Flavobacteriales bacterium	RME45010.1	Chloroflexi bacterium					SCY33894.1	Nonlabens sp. Hel1_33_55
WP_009581204.1	Fulvivirga imtechensis	WP_078807047.1	Pilibacter termitis					WP_015362103.1	Nonlabens dokdonensis
WP_143399819.1	Fulvivirga sp. M361	TVR17588.1	Balneolaceae bacterium					WP_136825856.1	Pedobacter sp. AR-3-17
PTB95005.1	Marivirga lumbricoides	WP_101071521.1	Rhodohalobacter barkolensis					WP_090697678.1	Pedobacter ruber
WP_013455499.1	Marivirga tractuosa	TVQ00822.1	Balneolaceae bacterium					TDI71409.1	Bacteroidetes bacterium
WP_020526143.1	Flexithrix dorotheae	TVQ64578.1	Balneolaceae bacterium					GDX48641.1	Bacteroidetes bacterium
WP_061990619.1	Flammeovirgaceae bacterium 311	WP_116035952.1	Rhodohalobacter sp. SW132					WP_037359287.1	Schleiferia thermophila
WP_035456507.1	Algoriphagus terrigena	WP_018127854.1	Balneola vulgaris					WP_107216259.1	Pedobacter yulinensis
WP_067544797.1	Algoriphagus sp. M8-2	WP_103665833.1	Gracilimonas amylolytica					WP_092015944.1	Pseudarcicella hirudinis
WP_086541268.1	Algoriphagus antarcticus	RNC85838.1	Balneola sp.					SHF78043.1	Flavobacterium fluvii
WP_008202647.1	Algoriphagus machipongonensis	WP_073060173.1	Aliifodinibius roseus					WP_105215513.1	Aureitalea sp. RR4-38
WP_135074578.1	Algoriphagus sp. XY-J91	OUX48437.1	Bacteroidetes bacterium TMED284					WP_096192327.1	Cytophagales bacterium TFI 002
WP_035464371.1	Algoriphagus vanfongensis	WP_015878777.1	Tolumonas auensis					TVQ78595.1	Flavobacteriales bacterium
WP_008631417.1	Mariniradius saccharolyticus	WP_102532473.1	Vibrio sp. 10N.286.48.B7					WP_104813376.1	Aureitalea marina
TVP50646.1	Mongoliibacter sp.	WP_152212829.1	Silvanigrellaceae bacterium 33A1-SZDP					WP_108685565.1	Chitinophaga parva
WP_113925793.1	Aquiflexum sp. Z0201	TVQ71055.1	Balneolaceae bacterium					TDH26089.1	Segetibacter sp. 3557_3
WP_084118366.1	Aquiflexum balticum	PTM13456.1	Bacteroidetes bacterium					WP_072835586.1	Flavisolibacter ginsengisoli
WP_009054882.1	Nitritalea halalkaliphila	TNE73903.1	bacterium					WP_090655233.1	Parafilimonas terrae
WP_035071054.1	Anditalea andensis	KXK57400.1	Chlorobi bacterium OLB7					OQY96351.1	Sphingobacteriales bacterium UTBCD1
WP_138283767.1	Dyadobacter sediminis	OGU54339.1	Ignavibacteria bacterium RBG_13_36_8					TAL40489.1	Chitinophagaceae bacterium
WP_149241397.1	Dyadobacter sp. 32	OGU66687.1	Ignavibacteria bacterium GWC2_38_9					TNF24722.1	Bacteroidetes bacterium
WP_131961862.1	Dyadobacter sp. AR-3-6	PKL83286.1	Ignavibacteriae bacterium HGW-Ignavibacteriae-3					WP_150849829.1	Filimonas lacunae
WP_137338085.1	Dyadobacter sp. AR-3-8	WP_014559661.1	Ignavibacterium album					TAE17329.1	Bacteroidetes bacterium
WP_090336925.1	Dyadobacter koreensis	PIW69203.1	Ignavibacteriales bacterium CG12_big_fil_rev_8_21_14_0_65_30_8					TDS36781.1	Pedobacter sp. OK701
WP_138365464.1	Dyadobacter luticola	KAA0239865.1	Chlorobi bacterium					SDC28728.1	Pedobacter soli
WP_082217559.1	Dyadobacter psychrophilus	GBD88687.1	bacterium BMS3Abin03					RYD79464.1	Sphingobacteriales bacterium
WP_115832387.1	Dyadobacter sp. RS19	RKY94125.1	Ignavibacteriae bacterium					RZL12962.1	Pedobacter sp.
WP_149639990.1	Dyadobacter sp. UC 10	OIP63836.1	Ignavibacteria bacterium CG2_30_36_16					SDL61395.1	Pedobacter sp. ok626
WP_031529727.1	Dyadobacter crusticola	OGU42895.1	Ignavibacteria bacterium GWB2_36_8					WP_090554403.1	Pedobacter hartonius
WP_019945912.1	Dyadobacter beijingensis	GBD91601.1	bacterium BMS3Abin04					WP_039138457.1	Flavihumibacter solisilvae
WP_132116608.1	Cytophaga sp. DMA-K-7a	OIO17750.1	Ignavibacteria bacterium CG1_02_37_35					WP_026751149.1	Sediminibacterium sp. C3
WP_151088306.1	Hymenobacter sp. BRD72	PJA97428.1	Ignavibacteriales bacterium CG_4_9_14_3_um_filter_34_10					TAH14424.1	Sphingobacteriia bacterium
OFY38641.1	Bacteroidetes bacterium GWF2_40_14	WP_141736911.1	Oligoflexus tunisiensis					SEK55986.1	Chitinophaga rupis
PKP37474.1	Bacteroidetes bacterium HGW-Bacteroidetes-14	WP_014854929.1	Melioribacter roseus					WP_119078083.1	Chitinophaga sp. T22
OJV19617.1	Bacteroidetes bacterium 41-46	PIQ09028.1	Ignavibacteriales bacterium CG18_big_fil_WC_8_21_14_2_50_31_20					RYY26975.1	Chitinophagaceae bacterium
CCY34727.1	Alistipes sp. CAG:831	KAB2909186.1	Ignavibacteriaceae bacterium					OJW58116.1	Sphingobacteriales bacterium 50-39
WP_037291719.1	Rikenella microfusus	KUO60860.1	bacterium BRH_c32					OJW33020.1	Sphingobacteriales bacterium 46-32
WP_087362396.1	unclassified Alistipes	RPH53693.1	Acidobacteria bacterium					RYY99382.1	Chitinophagaceae bacterium
WP_087261521.1	Alistipes sp. An66	TLY30132.1	Ignavibacteria bacterium					RYF92134.1	Chitinophagaceae bacterium
EQA61762.1	Leptospira alexanderi serovar Manhao 3 str. L 60	RCK75846.1	Ignavibacteriae bacterium					AHM62193.1	Flammeovirgaceae bacterium 311
EKR93577.1	Leptospira santarosai str. CBC379	OGU31609.1	Ignavibacteria bacterium GWA2_55_11					RMG78656.1	Bacteroidetes bacterium
KXZ26893.1	Leptospira santarosai	PZN20941.1	Proteobacteria bacterium					WP_067197414.1	Mucilaginibacter sp. PAMC 26640
WP_004459657.1	Leptospira santarosai	WP_145280773.1	Planctomycetes bacterium Pla175					PJJ84222.1	Mucilaginibacter auburnensis
WP_020770000.1	Leptospira sp. B5-022	WP_146574505.1	Planctomycetes bacterium Pla111					WP_100341331.1	Mucilaginibacter auburnensis
RLD49523.1	Bacteroidetes bacterium	WP_145116180.1	unclassified Planctomycetes					WP_091375229.1	Mucilaginibacter mallensis
KWW25676.1	bacterium F082	WP_145070583.1	Planctomycetes bacterium MalM25					WP_090646935.1	Mucilaginibacter sp. OK283
PKP51579.1	Bacteroidetes bacterium HGW-Bacteroidetes-1	WP_146401605.1	Planctomycetes bacterium Mal64					WP_074489857.1	Mucilaginibacter polytrichastri
PKP34417.1	Bacteroidetes bacterium HGW-Bacteroidetes-17	WP_146568810.1	Planctomycetes bacterium KOR34					EHQ29299.1	Mucilaginibacter paludis DSM 18603
PKP49464.1	Bacteroidetes bacterium HGW-Bacteroidetes-11	TWT77656.1	Planctomycetes bacterium Pla123a					RKR83070.1	Mucilaginibacter gracilis
WP_089683393.1	Catalinimonas alkaloidigena	TAH36827.1	Planctomycetes bacterium					WP_106927802.1	Adhaeribacter sp. HMF7605
WP_101357725.1	Raineya orbicola	RIK60480.1	Planctomycetes bacterium					WP_112371174.1	Sinomicrobium sp. N-1-3-6
WP_054036529.1	bacterium 336/3	PIP92751.1	Bdellovibrio sp. CG22_combo_CG10-13_8_21_14_all_39_27					WP_072318185.1	Sinomicrobium oceani
WP_091511316.1	Flexibacter flexilis	PIT98971.1	Bdellovibrionales bacterium CG10_big_fil_rev_8_21_14_0_10_45_34					RLD23491.1	Bacteroidetes bacterium
SFC31420.1	Flexibacter flexilis DSM 6793	WP_127715625.1	Halobacteriovorax sp. HLS					AEA43291.1	Fluviicola taffensis DSM 16823
WP_027003435.1	Hugenholtzia roseola	PIK14249.1	Halobacteriovorax sp. JY17					OGS78549.1	Candidatus Fluviicola riflensis
PIY13007.1	Flexibacter sp. CG_4_10_14_3_um_filter_32_15	VVB57944.1	uncultured archaeon					WP_107040129.1	Brumimicrobium mesophilum
TAE75503.1	Bacteroidetes bacterium	WP_021272086.1	Bacteriovorax sp. BSW11_IV					WP_114983182.1	Candidatus Cyclonatronum proteinivorum
TAE10968.1	Bacteroidetes bacterium	RKU23322.1	Candidatus Poribacteria bacterium					WP_090251765.1	Lishizhenia tianjinensis
RLD45712.1	Bacteroidetes bacterium	RKU14764.1	Candidatus Poribacteria bacterium					WP_019036978.1	Psychroflexus tropicus
RLD43861.1	Bacteroidetes bacterium	RMH72688.1	Gemmatimonadetes bacterium					WP_093364245.1	Psychroflexus sediminis
OYT10723.1	Bacteroidetes bacterium 4572_112	KKR54773.1	Candidatus Curtissbacteria bacterium GW2011_GWA1_40_24					WP_073193256.1	Psychroflexus salarius
RLD67587.1	Bacteroidetes bacterium	TNE96134.1	Deltaproteobacteria bacterium					WP_143953372.1	Robertkochia sp. CL23
KAB2913644.1	Bacteriodetes bacterium	OGD97133.1	Candidatus Curtissbacteria bacterium RIFCSPHIGHO2_12_FULL_38_9b					RCL77035.1	Flavobacteriales bacterium
TVR41595.1	Bacteroidia bacterium	OGE09579.1	Candidatus Curtissbacteria bacterium RIFCSPLOWO2_01_FULL_42_26					TAF84761.1	Flavobacteriia bacterium
TVQ85512.1	Bacteroidetes bacterium	OGD84818.1	Candidatus Curtissbacteria bacterium RBG_13_40_7					PHR31898.1	Fluviicola sp.
OIO99770.1	Bacteroidetes bacterium CG2_30_33_31	OGD93087.1	Candidatus Curtissbacteria bacterium RIFCSPHIGHO2_01_FULL_41_44					AOE11548.1	uncultured bacterium
WP_116496695.1	Balneicella halophila	OGH10866.1	Candidatus Levybacteria bacterium RIFCSPHIGHO2_01_FULL_36_15b					PDH47589.1	Bacteroidetes bacterium MED-G13
WP_012499877.1	Chloroherpeton thalassium	KKS04633.1	Candidatus Curtissbacteria bacterium GW2011_GWA2_41_24					OUV87570.1	Flavobacteriaceae bacterium TMED145
RMF22655.1	Bacteroidetes bacterium	KKQ89647.1	Candidatus Curtissbacteria bacterium GW2011_GWC2_38_9					RZO98049.1	Flavobacteriales bacterium
TAK37748.1	Saprospiraceae bacterium	OGD87677.1	Candidatus Curtissbacteria bacterium RIFCSPHIGHO2_01_FULL_41_11					WP_034720182.1	Chryseobacterium antarcticum
RMD75844.1	Bacteroidetes bacterium	GDX65867.1	Chlorobi bacterium					WP_031503674.1	Chryseobacterium
RMG80724.1	Bacteroidetes bacterium	WP_145089884.1	Planctomycetes bacterium Poly24					ACU08091.1	Flavobacteriaceae bacterium 3519-10
WP_013764848.1	Haliscomenobacter hydrossis	QDV10637.1	Planctomycetes bacterium CA51					AJW64984.1	Elizabethkingia miricola
WP_044215732.1	Phaeodactylibacter xiamenensis	OIP67689.1	Nitrospirae bacterium CG2_30_70_394					WP_018675816.1	Riemerella columbina
WP_147168379.1	Phaeodactylibacter luteus	WP_038047622.1	Thermoanaerobaculum aquaticum					RMF30315.1	Bacteroidetes bacterium
WP_052598052.1	Aureispira sp. CCB-QB1	TAE34442.1	Candidatus Kapabacteria bacterium					WP_013408513.1	Leadbetterella byssophila
TNE67885.1	Bacteroidetes bacterium	RIJ96208.1	Armatimonadetes bacterium					WP_073095828.1	Leeuwenhoekiella marinoflava
PJE02293.1	Leptospira sp.	GBD06741.1	bacterium HR21					WP_031426980.1	Flavimarina sp. Hel_I_48
WP_109022366.1	Leptospira kobayashii	OGU59594.1	Ignavibacteria bacterium GWF2_33_9					TVR76402.1	Chitinophagaceae bacterium
WP_002975674.1	Leptospira terpstrae	ROL62109.1	Bacteroidetes/Chlorobi group bacterium ChocPot_Mid					TVQ51092.1	Saprospirales bacterium
WP_127122776.1	Cytophagaceae bacterium Ys	PKL85503.1	Ignavibacteriae bacterium HGW-Ignavibacteriae-1					TVR88859.1	Saprospirales bacterium
SKC40183.1	Ohtaekwangia koreensis	ROL56777.1	Bacteroidetes/Chlorobi group bacterium Naka2016					TAH41195.1	Bacteroidetes bacterium
WP_079684815.1	Ohtaekwangia koreensis	ROL59690.1	Bacteroidetes/Chlorobi group bacterium MS-B_bin-24					KRO56226.1	Cryomorphaceae bacterium BACL11 MAG-121001-bin54
SHG89019.1	Chryseolinea serpens	PZN73743.1	Firmicutes bacterium					WP_013597161.1	Weeksella
KIF34332.1	Hassallia byssoidea VB512170	OTA40821.1	Symbiobacterium thermophilum					WP_073124883.1	Reichenbachiella agariperforans
TAE85673.1	Bacteroidetes bacterium	WP_119321956.1	Capsulimonas corticalis					WP_110754328.1	Phyllobacterium leguminum
OJU75919.1	Bacteroidetes bacterium 47-18	WP_109429512.1	Acidibacillus sulfuroxidans					OFV84380.1	Acidobacteria bacterium RBG_16_64_8
WP_124636781.1	Taibaiella sp. KBW10	WP_067712167.1	Acidibacillus ferrooxidans					WP_112748243.1	Chryseolinea flava
WP_129020552.1	Chitinophagaceae bacterium HME-24	WP_013074567.1	Kyrpidia tusciae					PCJ85621.1	Flavobacteriales bacterium
TVR70701.1	Marinilabiliales bacterium	WP_026963760.1	Alicyclobacillus pomorum					KRP08479.1	Sphingobacteriales bacterium BACL12 MAG-120802-bin5
PDH48352.1	Bacteroidetes bacterium MED-G21	WP_021295280.1	Alicyclobacillus acidoterrestris					GDX53331.1	Bacteroidetes bacterium
TSA34615.1	Porphyromonadaceae bacterium	WP_024334893.1	Desulfotignum balticum					WP_147012537.1	Luteibaculum oceani
OFY50896.1	Bacteroidetes bacterium GWF2_49_14	PIE56452.1	Desulfobulbus propionicus					TAF34722.1	Cytophagales bacterium
PIV62927.1	Bacteroidetes bacterium CG02_land_8_20_14_3_00_31_25	ADW18057.1	Desulfobulbus propionicus DSM 2032					WP_010854745.1	Lunatimonas lonarensis
OFY22196.1	Bacteroidetes bacterium GWF2_29_10	WP_111336295.1	Bradymonas sediminis					WP_118197073.1	Pedobacter sp. SM1810
TDI92009.1	Candidatus Dadabacteria bacterium	WP_146962659.1	Bradymonadales bacterium V1718					WP_132221026.1	Pedobacter bauzanensis
WP_151166004.1	Salibacter halophilus	ABJ81138.1	Candidatus Solibacter usitatus Ellin6076					RTL47784.1	Sphingobacteriales bacterium
OPL16601.1	delta proteobacterium MLS_D	SPE31012.1	Candidatus Sulfopaludibacter sp. SbA3					WP_111293735.1	Hydrotalea sandarakina
WP_028325437.1	Desulfatirhabdium butyrativorans	PYT30570.1	Acidobacteria bacterium					WP_129004306.1	Filimonas sp. TTM-71
WP_136807092.1	Desulfopila sp. IMCC35005	WP_031497259.1	Bryobacter aggregatus					TAG99236.1	Sphingobacteriales bacterium
KAB2891874.1	Desulfobulbaceae bacterium	WP_020720259.1	Acidobacteriaceae bacterium KBS 96					RYY56794.1	Chitinophagaceae bacterium
KJR96539.1	Desulfobulbaceae bacterium BRH_c16a	SPE33577.1	Candidatus Sulfopaludibacter sp. SbA6					PWT74428.1	Bacteroidetes bacterium
OQX06236.1	Desulfobacteraceae bacterium IS3	WP_136929622.1	Polyangium fumosum					PHX74531.1	Chitinophagaceae bacterium
WP_028580676.1	Desulfobulbus japonicus	WP_012236486.1	Sorangium cellulosum					GDX43403.1	Bacteroidetes bacterium
RZW26556.1	Desulfobulbaceae bacterium	KYF59806.1	Sorangium cellulosum					WP_046367491.1	Flavihumibacter petaseus
OQX05932.1	Desulfobacteraceae bacterium IS3	AKT40495.1	Chondromyces crocatus					GBL35900.1	Filimonas sp.
PIP36500.1	Desulfobacterales bacterium CG23_combo_of_CG06-09_8_20_14_all_52_9	WP_146724540.1	Minicystis rosea					WP_088749518.1	unclassified Sphingobacteriales (miscellaneous)
PIU49071.1	Desulfobacterales bacterium CG07_land_8_20_14_0_80_52_14	PIE65231.1	Deltaproteobacteria bacterium					RYE47293.1	Sphingobacteriales bacterium
KPJ78640.1	Deltaproteobacteria bacterium SG8_13	WP_012825773.1	Haliangium ochraceum					OJU74689.1	Bacteroidetes bacterium 47-18
RJQ55671.1	Desulfobacteraceae bacterium	TMQ09863.1	Deltaproteobacteria bacterium					WP_132130166.1	Anseongella ginsenosidimutans
RLB99732.1	Deltaproteobacteria bacterium	RMH45204.1	Deltaproteobacteria bacterium					RZK95409.1	Hymenobacter sp.
RLC28879.1	Candidatus Woesebacteria bacterium	KAA0251970.1	Acidobacteria bacterium					WP_092736695.1	Hymenobacter psychrophilus
RJP79994.1	Desulfobacteraceae bacterium	PYM20432.1	Candidatus Rokubacteria bacterium					WP_119655533.1	Hymenobacter rubripertinctus
OPY05012.1	Syntrophaceae bacterium PtaB.Bin038	OGP28803.1	Deltaproteobacteria bacterium GWA2_57_13					PSR07049.1	Bacteroidetes bacterium
RPH86432.1	Deltaproteobacteria bacterium	OGQ83519.1	Deltaproteobacteria bacterium RIFCSPLOWO2_12_FULL_60_19					CCF99463.1	uncultured Flavobacteriia bacterium
PKN04562.1	Deltaproteobacteria bacterium HGW-Deltaproteobacteria-9	TMA55410.1	Deltaproteobacteria bacterium					WP_025764763.1	Dyadobacter tibetensis
OQY08137.1	Desulfobacteraceae bacterium 4572_123	TMA81286.1	Deltaproteobacteria bacterium					WP_109673437.1	Dyadobacter jejuensis
CBX28830.1	uncultured Desulfobacterium sp.	OQY69126.1	Polyangiaceae bacterium UTPRO1					CCG00052.1	uncultured Flavobacteriia bacterium
OHE21806.1	Syntrophus sp. GWC2_56_31	TMA47104.1	Deltaproteobacteria bacterium					WP_121847095.1	Euzebyella marina
RPJ72852.1	Desulfobacteraceae bacterium	TNE88309.1	Deltaproteobacteria bacterium					KRO66829.1	Cryomorphaceae bacterium BACL21 MAG-121220-bin10
THB76591.1	Desulfobacteraceae bacterium	TVQ90107.1	Deltaproteobacteria bacterium					RYD52664.1	Sphingobacteriales bacterium
OGQ88360.1	Deltaproteobacteria bacterium RIFOXYC2_FULL_48_10	CUS36845.1	Candidatus Nitrospira nitrosa					RNC92849.1	Muricauda sp.
WP_015905087.1	Desulfobacterium autotrophicum	WP_062486006.1	Candidatus Nitrospira inopinata					PJB12670.1	Flavobacteriales bacterium CG_4_9_14_3_um_filter_40_17
WP_080799934.1	Desulfamplus magnetovallimortis	WP_013249193.1	Nitrospira defluvii					WP_133553503.1	Pedobacter duraquae
OQY02221.1	Desulfobacteraceae bacterium 4572_130	TLY20102.1	Nitrospirae bacterium					RPG60265.1	Flavobacteriales bacterium TMED191
RJP94924.1	Desulfobacteraceae bacterium	OGW68958.1	Nitrospirae bacterium RIFCSPLOWO2_01_FULL_62_17					WP_028982034.1	Sporocytophaga myxococcoides
PIP40069.1	Desulfobacterales bacterium CG23_combo_of_CG06-09_8_20_14_all_51_8	RMH36084.1	Nitrospirae bacterium					PSR10995.1	Bacteroidetes bacterium
RJP38567.1	Desulfobacteraceae bacterium	RMH04267.1	Nitrospirae bacterium					SHE55084.1	Aliifodinibius roseus
WP_022666224.1	Desulfospira joergensenii	RIL05621.1	Proteobacteria bacterium					WP_116038498.1	Rhodohalobacter sp. SW132
KJS32661.1	Desulfatitalea sp. BRH_c12	RMG43726.1	Candidatus Dadabacteria bacterium					TVR17620.1	Balneolaceae bacterium
OGV18076.1	Lentisphaerae bacterium GWF2_38_69	GBC96068.1	bacterium HR16					PTM10130.1	Bacteroidetes bacterium
WP_108650297.1	Gammaproteobacteria bacterium DM2	TMQ67689.1	Candidatus Eisenbacteria bacterium					XP_003743307.1	Galendromus occidentalis
OQY68449.1	Polyangiaceae bacterium UTPRO1	TMQ49796.1	Candidatus Eisenbacteria bacterium					EPZ31127.1	Rozella allomycis CSF55
GBD27506.1	bacterium HR30	TMQ71922.1	Candidatus Eisenbacteria bacterium					RZP26901.1	Alphaproteobacteria bacterium
TMA48368.1	Deltaproteobacteria bacterium	RLS64668.1	Planctomycetes bacterium					WP_012559785.1	Rhizobium leguminosarum
OUV34980.1	bacterium TMED88	RLS86207.1	Planctomycetes bacterium					WP_080850622.1	Agrobacterium tumefaciens
RIL07109.1	Proteobacteria bacterium	PIP65050.1	Candidatus Peregrinibacteria bacterium CG22_combo_CG10-13_8_21_14_all_49_11					OJW53309.1	Alphaproteobacteria bacterium 41-28
TDJ12254.1	Deltaproteobacteria bacterium	OUX00618.1	Phycisphaeraceae bacterium TMED231					EKE09763.1	uncultured bacterium
TDI97351.1	Deltaproteobacteria bacterium	RPG09593.1	Phycisphaera sp. TMED24					RPG90438.1	Candidatus Puniceispirillum sp. TMED213
RMF62296.1	Bacteroidetes bacterium	RMF39497.1	Planctomycetes bacterium					GBG42010.1	Chara braunii
WP_068126617.1	Rhodothermaceae bacterium RA	WP_145085844.1	Planctomycetes bacterium Q31a					GAQ88906.1	Klebsormidium nitens
WP_115867929.1	Marinoscillum furvescens	WP_148597089.1	Aquisphaera giovannonii					WP_127187062.1	Arsenicitalea aurantiaca
PLX32186.1	Ignavibacteria bacterium	WP_068416650.1	Planctomyces sp. SH-PL62					WP_108845645.1	Phyllobacteriaceae bacterium Water-Bin73
WP_128466905.1	Geovibrio thiophilus	WP_015248854.1	Singulisphaera acidiphila					WP_111529122.1	Phenylobacterium sp. LX32
WP_022850295.1	Geovibrio sp. L21-Ace-BES	WP_126724461.1	Isosphaeraceae bacterium GM2012					WP_135244365.1	Polymorphobacter sp. DJ1R-1
ADD68692.1	Denitrovibrio acetiphilus DSM 12809	WP_013563117.1	Isosphaera pallida					PHS28043.1	Robiginitomaculum sp.
PLX76989.1	Desulfuromonas sp.	OUT63927.1	Planctomycetaceae bacterium TMED10					PHR76095.1	Robiginitomaculum sp.
WP_082350974.1	Desulfuromonas soudanensis	RLS81056.1	Planctomycetes bacterium					WP_091739427.1	Phenylobacterium immobile
AJF08096.1	Geoalkalibacter subterraneus	RLS32256.1	Planctomycetes bacterium					PZO08537.1	Alphaproteobacteria bacterium
WP_084212167.1	Geoalkalibacter subterraneus	OGH63520.1	Candidatus Magasanikbacteria bacterium RIFCSPHIGHO2_01_FULL_50_8					KAB7648848.1	Polymorphobacter fuscus
WP_072907710.1	Malonomonas rubra	TSC76468.1	Parcubacteria group bacterium Gr01-1014_31					OJU10205.1	Caulobacterales bacterium 68-7
WP_027389885.1	Chrysiogenes arsenatis	OGL88851.1	Candidatus Uhrbacteria bacterium RIFCSPLOWO2_02_FULL_51_9					OYX37611.1	Sphingomonas sp. 32-62-10
WP_013506948.1	Desulfurispirillum indicum	WP_013458152.1	Oceanithermus profundus					PDH69886.1	Sphingomonadaceae bacterium MED-G03
WP_013682060.1	Hippea maritima	WP_084584759.1	Thermus tengchongensis					TPG41001.1	Sphingomonas koreensis
TYB34813.1	Flexistipes sinusarabici	AEB12502.1	Marinithermus hydrothermalis DSM 14884					OYU01723.1	Sphingomonadaceae bacterium PASS1
WP_013450694.1	Calditerrivibrio nitroreducens	WP_011529809.1	Deinococcus geothermalis					GAN15540.1	Sphingomonas paucimobilis NBRC 13935
PSQ51121.1	Bacteroidetes bacterium QH_10_64_37	WP_034334793.1	Deinococcus misasensis					WP_137903228.1	Sphingomonas sp. 3F27F9
WP_103006251.1	Salinivenus lutea	WP_013178708.1	Truepera radiovictrix					WP_029941953.1	Sphingomonas astaxanthinifaciens
PSQ95729.1	Bacteroidetes bacterium SW_9_63_38	OQX70261.1	Sorangiineae bacterium NIC37A_2					WP_110871571.1	Novosphingobium sp. GV010
WP_105010796.1	Salinibacter sp. 10B	WP_048195570.1	Candidatus Nitrosotenuis uzonensis					PKP64217.1	Alphaproteobacteria bacterium HGW-Alphaproteobacteria-7
WP_098074016.1	Longibacter salinarum	TBR09700.1	Candidatus Nitrosotenuis sp.					WP_119588272.1	Erythrobacter zhengii
WP_022836785.1	Salisaeta longa	KRT60625.1	Thaumarchaeota archaeon CSP1-1					WP_114522111.1	Altererythrobacter sp. ZODW24
RMG70991.1	Bacteroidetes bacterium	RMW38384.1	Nitrosopumilus sp.					WP_055917271.1	Altererythrobacter sp. Root672
RLD39075.1	Bacteroidetes bacterium	RDJ31021.1	Crenarchaeota archaeon					WP_054530867.1	Erythrobacter sp. SG61-1L
PJB55386.1	Bacteroidetes bacterium CG_4_9_14_3_um_filter_41_19	OLB89674.1	Thaumarchaeota archaeon 13_1_40CM_38_12					WP_055846272.1	Aurantimonas sp. Leaf443
OFY47822.1	Bacteroidetes bacterium GWF2_41_31	WP_101010372.1	Candidatus Nitrosotalea sinensis					PIW29573.1	Rhodobacterales bacterium CG15_BIG_FIL_POST_REV_8_21_14_020_59_13
PLW95715.1	Marinilabiliales bacterium	AIE92759.1	uncultured marine thaumarchaeote AD1000_26_G12					WP_009800968.1	Oceanicaulis sp. HTCC2633
RLD40794.1	Bacteroidetes bacterium	TLX87405.1	Thaumarchaeota archaeon					WP_022697755.1	Euryhalocaulis caribicus
PLX08071.1	Marinilabiliales bacterium	AIC15638.1	Nitrososphaera viennensis EN76					WP_017930608.1	Robiginitomaculum antarcticum
RLD86672.1	Bacteroidetes bacterium	WP_075056048.1	Nitrososphaera viennensis					WP_094749027.1	alpha proteobacterium U9-1i
RLD26470.1	Bacteroidetes bacterium	PWU79817.1	Thaumarchaeota archaeon					RPF88359.1	Rhizobiales bacterium TMED94
RKX20583.1	candidate division Zixibacteria bacterium	RMF28612.1	Thaumarchaeota archaeon					PHS36696.1	Robiginitomaculum sp.
KRO54694.1	Cryomorphaceae bacterium BACL11 MAG-121001-bin54	ALI36829.1	Candidatus Nitrosocosmicus oleophilus					PHR93394.1	Robiginitomaculum sp.
TXI88416.1	Crocinitomicaceae bacterium	WP_134482674.1	Candidatus Nitrosocosmicus franklandus					KCZ65648.1	Hyphomonas sp. L-53-1-40
TXI85390.1	Crocinitomicaceae bacterium	OGQ08809.1	Deltaproteobacteria bacterium RIFCSPHIGHO2_02_FULL_40_28					WP_015827561.1	Hirschia baltica
PHR45367.1	Fluviicola sp.	OLC30148.1	Acidobacteria bacterium 13_1_40CM_56_16					WP_121099402.1	Litorimonas taeanensis
PWL24071.1	Fluviicola sp. XM-24bin1	OGP09577.1	Deltaproteobacteria bacterium GWA2_45_12					PHR62141.1	Robiginitomaculum sp.
PHR17046.1	Fluviicola sp.	OVE81022.1	bacterium K02(2017)					WP_148628019.1	Novosphingobium sp. BW1
PHR45417.1	Fluviicola sp.	ETW95806.1	Candidatus Entotheonella factor					OZA67176.1	Sphingomonadales bacterium 39-62-4
WP_101334041.1	Brumimicrobium salinarum	RME88145.1	Planctomycetes bacterium					WP_047821069.1	Croceicoccus naphthovorans
WP_090247387.1	Lishizhenia tianjinensis	RME03906.1	Planctomycetes bacterium					WP_039392771.1	Novosphingobium sp. MBES04
OJX34946.1	Flavobacteriia bacterium 40-80	KAA0223165.1	Planctomycetes bacterium					TGZ64832.1	Opisthorchis felineus
WP_124746985.1	Glaciecola sp. THG-3.7	RME38952.1	Planctomycetes bacterium					XP_023343340.1	Eurytemora affinis
OGS78502.1	Candidatus Fluviicola riflensis	WP_145445922.1	Planctomycetes bacterium Pan265					TPP61325.1	Fasciola gigantica
TNE53375.1	Bacteroidetes bacterium	PIQ59884.1	Bacteroidetes bacterium CG12_big_fil_rev_8_21_14_0_65_60_17					THD21869.1	Fasciola hepatica
TNE70597.1	Bacteroidetes bacterium	RIL09544.1	bacterium					XP_031025783.1	Synchytrium microbalum
WP_084274493.1	Crocinitomix catalasitica	WP_145853351.1	Actinobacteria bacterium 15TR583					OMJ27926.1	Smittium culicis
WP_083261274.1	Crocinitomix algicola	WP_133905299.1	Actinophytocola oryzae					OMJ11937.1	Smittium culicis
WP_111062799.1	Crocinitomix sp. SM1701	TMB05347.1	Deltaproteobacteria bacterium					OMJ24420.1	Smittium culicis
RLD24127.1	Bacteroidetes bacterium	REK66701.1	Brevibacillus sp.					OLY83197.1	Smittium mucronatum
WP_038032824.1	Thermonema rossianum	TMB96307.1	Chloroflexi bacterium					PVZ98321.1	Smittium angustum
KXK22136.1	Bacteroidetes bacterium OLB12	TMF14057.1	Chloroflexi bacterium					PVU99185.1	Furculomyces boomerangus
TXI68304.1	Cyclobacteriaceae bacterium	TMB68731.1	Chloroflexi bacterium					PVZ96799.1	Smittium angustum
PSH03719.1	Acidobacteria bacterium	OGO46315.1	Chloroflexi bacterium RBG_16_64_32					CBE68280.1	Candidatus Methylomirabilis oxyfera
WP_137089566.1	Fabibacter pacificus	OGO50763.1	Chloroflexi bacterium RBG_16_68_14					TDI10349.1	Acidobacteria bacterium
WP_084107316.1	Candidatus Azobacteroides pseudotrichonymphae	GBD14513.1	bacterium HR25					PYO36877.1	Candidatus Rokubacteria bacterium
KXB38001.1	Bacteroidales bacterium KA00251	OGY26928.1	Candidatus Woykebacteria bacterium RBG_19FT_COMBO_43_10					RPI41725.1	Hyphomicrobiaceae bacterium
TVQ64746.1	Balneolaceae bacterium	OGY25203.1	Candidatus Woykebacteria bacterium RBG_16_43_9					OGL16247.1	Candidatus Rokubacteria bacterium RIFCSPLOWO2_12_FULL_71_22
TVQ04435.1	Balneolaceae bacterium	OGY25695.1	Candidatus Woykebacteria bacterium RBG_16_44_10					OGK77971.1	Candidatus Rokubacteria bacterium GWC2_70_16
TAF35394.1	Cytophagales bacterium	OGY21058.1	Candidatus Woykebacteria bacterium GWA1_44_8					OHE26957.1	Syntrophus sp. RIFOXYC2_FULL_54_9
RMF04520.1	Bacteroidetes bacterium	OGY32063.1	Candidatus Woykebacteria bacterium RIFCSPLOWO2_01_FULL_41_12					RLB34438.1	Deltaproteobacteria bacterium
PSR08716.1	Bacteroidetes bacterium	OGY23389.1	Candidatus Woykebacteria bacterium RBG_13_40_15					OFZ87191.1	Betaproteobacteria bacterium RBG_16_64_18
PKP21072.1	Bacteroidetes bacterium HGW-Bacteroidetes-21	OIO92309.1	Armatimonadetes bacterium CG2_30_59_28					OPY79767.1	Syntrophorhabdus sp. PtaU1.Bin058
WP_014201847.1	Owenweeksia hongkongensis	GBC74753.1	archaeon HR06					PIV23070.1	Deltaproteobacteria bacterium CG03_land_8_20_14_0_80_45_14
PTM04769.1	Bacteroidetes bacterium	OGQ35574.1	Deltaproteobacteria bacterium RIFCSPHIGHO2_12_FULL_43_9					OGP94302.1	Deltaproteobacteria bacterium RBG_16_47_11
WP_089357271.1	Ekhidna lutea	OGQ16907.1	Deltaproteobacteria bacterium RIFCSPHIGHO2_02_FULL_40_11					RMF93466.1	Nitrospinae bacterium
PKP21842.1	Bacteroidetes bacterium HGW-Bacteroidetes-20	PIR22226.1	Deltaproteobacteria bacterium CG11_big_fil_rev_8_21_14_0_20_45_16					TVR53063.1	Gemmatimonadales bacterium
WP_060689496.1	Persicobacter sp. JZB09	TVQ77395.1	Bradymonadales bacterium					KRX94882.1	Trichinella pseudospiralis
PIX15275.1	Flavobacteriaceae bacterium CG_4_8_14_3_um_filter_31_8	RLB05622.1	Deltaproteobacteria bacterium					KPJ78345.1	Gemmatimonas sp. SG8_23
OIP48238.1	Flavobacteriaceae bacterium CG2_30_31_66	PYQ14029.1	Acidobacteria bacterium					PZN90659.1	bacterium
KRP26474.1	Cryomorphaceae bacterium BACL22 MAG-120619-bin32	PXF49332.1	Gracilariopsis chorda					WP_100408067.1	Bacillus sp. FJAT-45086
SFZ81923.1	Tenacibaculum maritimum NCIMB 2154	GBD38347.1	bacterium HR37					OUU23899.1	Planctomycetia bacterium TMED53
SEE40332.1	Tenacibaculum sp. MAR_2010_89	TFG77618.1	Thermodesulfobacteriales bacterium					TMI90751.1	Terrabacteria group bacterium ANGP1
WP_093667382.1	Tenacibaculum sp. MAR_2009_124	GBC78530.1	bacterium HR08					TMI83568.1	Terrabacteria group bacterium ANGP1
PKP14144.1	Bacteroidetes bacterium HGW-Bacteroidetes-3	OUU33197.1	Deltaproteobacteria bacterium TMED58					OFX13660.1	Armatimonadetes bacterium RBG_19FT_COMBO_69_19
WP_038264986.1	Zhouia amylolytica	OFV99722.1	Acidobacteria bacterium RIFCSPLOWO2_12_FULL_54_10					OLC41267.1	Gemmatimonadetes bacterium 13_1_40CM_4_65_7
WP_066250172.1	Bizionia	TMI07935.1	Candidatus Bathyarchaeota archaeon					TMI76549.1	Terrabacteria group bacterium ANGP1
WP_081810524.1	Flavobacterium daejeonense	TMI61025.1	Candidatus Bathyarchaeota archaeon					KPK58251.1	Gemmatimonas sp. SG8_38_2
WP_083382110.1	Flavobacterium commune	TMI39317.1	Candidatus Bathyarchaeota archaeon					TMQ51980.1	Candidatus Eisenbacteria bacterium
WP_051627546.1	Flavobacterium seoulense	OGF58411.1	Candidatus Fischerbacteria bacterium RBG_13_37_8					TMQ60702.1	Candidatus Eisenbacteria bacterium
WP_121338531.1	Flavobacterium sp. 123	OLD77919.1	Ignavibacteria bacterium 13_1_40CM_2_61_4					PYT08520.1	Acidobacteria bacterium
WP_143387792.1	unclassified Flavobacterium	TLY04941.1	Thaumarchaeota archaeon					KPJ49918.1	candidate division TA06 bacterium DG_26
TWI03252.1	Flavobacterium tiangeerense	RPJ60387.1	Acidobacteria bacterium					PYV45832.1	Acidobacteria bacterium
WP_100431696.1	Flavobacterium sp. 1	TDI08150.1	Acidobacteria bacterium					PIE77570.1	Candidatus Delongbacteria bacterium
ODS81413.1	Chryseobacterium sp. SCN 40-13	RLG19213.1	Candidatus Micrarchaeota archaeon					OGD21339.1	Candidatus Aminicenantes bacterium RBG_13_59_9
TDR26153.1	Flavobacterium cheniae	RMH17859.1	Acidobacteria bacterium					OUW38523.1	Flavobacteriaceae bacterium TMED184
WP_140998857.1	Flavobacterium sp. TP390	OGO56189.1	Chloroflexi bacterium RBG_16_69_14					OUV05566.1	bacterium TMED80
RZJ27088.1	Flavobacterium sp.	PID85025.1	Chloroflexi bacterium					RZP30031.1	bacterium
WP_082706651.1	Flavobacterium sp. TAB 87	PYQ67765.1	Acidobacteria bacterium					PCJ14150.1	Candidatus Marinimicrobia bacterium
WP_091492233.1	Flavobacterium phragmitis	TDI49358.1	Acidobacteria bacterium					RPH04540.1	bacterium TMED46
SEN82591.1	Flavobacterium sp. fv08	ABX06330.1	Herpetosiphon aurantiacus DSM 785					RPH05186.1	bacterium TMED144
WP_091139849.1	Flavobacterium caeni	WP_095041893.1	Candidatus Promineofilum breve					WP_129170567.1	Candidatus Marinimicrobia bacterium
SHF24852.1	Flavobacterium fontis	ANM30313.1	Acidobacteria bacterium Mor1					WP_129216398.1	Candidatus Marinimicrobia bacterium
WP_108903683.1	Flavobacterium pallidum	WP_146281027.1	Phycisphaerae bacterium RAS1					OUX30309.1	bacterium TMED264
WP_092577783.1	Hyunsoonleella jejuensis	KAB2965590.1	Thermoanaerobaculia bacterium					RTZ74571.1	Candidatus Marinimicrobia bacterium
WP_045371452.1	Jejuia pallidilutea	RLT39239.1	Chloroflexi bacterium					PCJ50834.1	Candidatus Marinimicrobia bacterium
WP_148545008.1	Seonamhaeicola marinus	TAK13606.1	Anaerolineae bacterium					RMF07794.1	Candidatus Marinimicrobia bacterium
RLD29544.1	Bacteroidetes bacterium	TES90141.1	Anaerolineales bacterium					TVQ80945.1	Bradymonadales bacterium
WP_111660525.1	Olleya aquimaris	TDI35537.1	Acidobacteria bacterium					WP_129162977.1	Candidatus Marinimicrobia bacterium
OWP81241.1	Flavobacterium columnare	GBD23510.1	bacterium HR29					WP_129501156.1	Candidatus Marinimicrobia bacterium
RZJ36291.1	Flavobacterium sp.	OAI42558.1	bacterium SCGC AG-212-C10					OUW21519.1	bacterium TMED161
RZJ71281.1	Flavobacterium sp.	RIL01692.1	bacterium					WP_129215355.1	Candidatus Marinimicrobia bacterium
WP_010250707.1	Myroides injenensis	WP_151967193.1	Planctomycetes bacterium SRT547					RKX31454.1	candidate division Zixibacteria bacterium
SEJ08501.1	Myroides marinus	REJ75025.1	Acidobacteria bacterium					PKK84063.1	candidate division Zixibacteria bacterium HGW-Zixibacteria-1
WP_115461752.1	Winogradskyella aurantiaca	TDI94959.1	Caldithrix sp.					RKX19824.1	candidate division Zixibacteria bacterium
WP_092447012.1	Winogradskyella sp. RHA_55	RMF65879.1	Calditrichaeota bacterium					RKX26185.1	candidate division Zixibacteria bacterium
WP_104811770.1	Aureitalea marina	TDI86545.1	Caldithrix sp.					RKX25487.1	candidate division Zixibacteria bacterium
WP_115124323.1	Marinirhabdus gelatinilytica	RMG45307.1	Acidobacteria bacterium					RME28560.1	candidate division Zixibacteria bacterium
PHR14771.1	Aequorivita sp.	PCJ18617.1	Candidatus Cloacimonetes bacterium					WP_116458131.1	candidate division GN15 bacterium
RZP04337.1	Flavobacteriales bacterium	RMG18803.1	Planctomycetes bacterium					WP_012544033.1	Coprothermobacter proteolyticus
WP_151674185.1	Ulvibacter marinus	TXH02380.1	Candidatus Moranbacteria bacterium					PSG97663.1	Thermoplasmatales archaeon SW_10_69_26
TDI68905.1	Bacteroidetes bacterium	RJQ27427.1	Candidatus Parcubacteria bacterium					PIU01184.1	Bdellovibrionales bacterium CG10_big_fil_rev_8_21_14_0_10_45_34
WP_034261510.1	Altibacter lentus	OGH38625.1	Candidatus Levybacteria bacterium RIFCSPLOWO2_01_FULL_36_10					RYZ71625.1	Proteobacteria bacterium
WP_121908280.1	Ulvibacter antarcticus	EKD86781.1	uncultured bacterium					TDI89592.1	Candidatus Dadabacteria bacterium
OIP52467.1	Flavobacteriaceae bacterium CG2_30_34_30	KKR15553.1	Candidatus Levybacteria bacterium GW2011_GWA1_39_32					KRT65311.1	Candidatus Dadabacteria bacterium CSP1-2
WP_082048564.1	Tamlana nanhaiensis	OGH48278.1	Candidatus Levybacteria bacterium RIFCSPLOWO2_01_FULL_39_10					GBD39917.1	bacterium HR37
WP_044632430.1	Tamlana sedimentorum	KKQ35367.1	Microgenomates group bacterium GW2011_GWA2_37_6					TDI96596.1	Deltaproteobacteria bacterium
WP_083961694.1	Salinimicrobium terrae	EKD85997.1	uncultured bacterium					OUU33078.1	Deltaproteobacteria bacterium TMED58
SDL42833.1	Salinimicrobium catena	RJQ38388.1	Candidatus Microgenomates bacterium					PWT90781.1	Acidobacteria bacterium
WP_093113352.1	Salinimicrobium catena	OGH21504.1	Candidatus Levybacteria bacterium RIFCSPHIGHO2_01_FULL_41_15					OQX56267.1	Candidatus Cloacimonas sp. 4484_209
SHI38428.1	Mesonia phycicola	OGH33909.1	Candidatus Levybacteria bacterium RIFCSPHIGHO2_02_FULL_42_12					WP_095565629.1	Plantactinospora sp. KBS50
WP_111125793.1	Mesonia sp. K7	KKQ37269.1	Candidatus Levybacteria bacterium GW2011_GWC2_37_7					PQM63990.1	Rhodobacteraceae bacterium
WP_147861307.1	Mesonia sp. HuA40	OGH24263.1	Candidatus Levybacteria bacterium RIFCSPHIGHO2_01_FULL_40_16					WP_017273334.1	Sinorhizobium meliloti
WP_013187575.1	Croceibacter atlanticus	OGG06736.1	Candidatus Gottesmanbacteria bacterium RIFCSPHIGHO2_01_FULL_42_12					WP_127904599.1	Tranquillimonas sp. M0103
WP_139065348.1	Antarcticibacterium flavum	OGH22284.1	Candidatus Levybacteria bacterium RIFCSPHIGHO2_12_FULL_38_12					WP_007689975.1	Agrobacterium
WP_037315368.1	Salegentibacter sp. Hel_I_6	OGH05171.1	Candidatus Levybacteria bacterium RBG_16_35_11					SFK49271.1	Methylorubrum salsuginis
WP_131398926.1	Gramella sp. KN1008	KKP80442.1	Candidatus Levybacteria bacterium GW2011_GWB1_35_5					ODT66510.1	Pelagibacterium sp. SCN 63-23
WP_084839888.1	Zunongwangia atlantica	OGH02853.1	Candidatus Levybacteria bacterium RIFCSPHIGHO2_01_FULL_37_17					ODT48210.1	Pelagibacterium sp. SCN 63-126
WP_148639334.1	Aquimarina longa	PIR79792.1	Candidatus Levybacteria bacterium CG10_big_fil_rev_8_21_14_0_10_35_13					WP_127143164.1	Pelagibacterium montanilacus
WP_103070764.1	Aquimarina sediminis	OGH10836.1	Candidatus Levybacteria bacterium RIFCSPHIGHO2_01_FULL_36_15b					PDH58828.1	SAR116 cluster bacterium MED-G06
WP_130286051.1	Aquimarina brevivitae	OIP57173.1	Candidatus Levybacteria bacterium CG2_30_37_29					WP_093534115.1	Psychrobacillus psychrotolerans
WP_008238399.1	Imtechella halotolerans	OGH18703.1	Candidatus Levybacteria bacterium RIFCSPHIGHO2_01_FULL_40_15b					PCJ90575.1	Porticoccaceae bacterium
WP_008612900.1	Joostella marina	OGG22168.1	Candidatus Gottesmanbacteria bacterium RIFCSPHIGHO2_02_FULL_40_13					TMJ91991.1	Alphaproteobacteria bacterium
WP_140990804.1	Flavobacteriaceae bacterium CWB-1	OGG14995.1	Candidatus Gottesmanbacteria bacterium RIFCSPHIGHO2_01_FULL_39_10					XP_022204999.1	Nilaparvata lugens
WP_129757077.1	Flavobacterium sp. TCH3-2	KKR33044.1	Candidatus Gottesmanbacteria bacterium GW2011_GWC2_39_8					CCG09337.1	Pararhodospirillum photometricum DSM 122
WP_091095550.1	Flavobacterium marinum	OGG13419.1	Candidatus Gottesmanbacteria bacterium RIFCSPHIGHO2_02_FULL_39_11					WP_028480903.1	Nesiotobacter exalbescens
WP_087524760.1	Gilvibacter sp. SZ-19	OGG25736.1	Candidatus Gottesmanbacteria bacterium RIFCSPLOWO2_01_FULL_39_12b					WP_039190133.1	Aureimonas altamirensis
WP_106463745.1	Mesoflavibacter aestuarii	KKS46896.1	Candidatus Gottesmanbacteria bacterium GW2011_GWA2_42_18					PNE12342.1	Beijerinckiaceae bacterium
WP_069675707.1	Formosa sp. Hel1_33_131	WP_027954552.1	Halobacillus kuroshimensis					VVB45303.1	Beijerinckiaceae bacterium RH CH11
WP_103442365.1	Arenibacter hampyeongensis	OGG03923.1	Candidatus Gottesmanbacteria bacterium RBG_16_37_8					WP_141165999.1	Pararhizobium sp. BGMRC6574
WP_126162688.1	Arenibacter sp. GUO666	KKU86558.1	Candidatus Gottesmanbacteria bacterium GW2011_GWA2_47_9					SEK58334.1	Rhizobium oryzae
WP_026809618.1	Arenibacter latericius	OGG24183.1	Candidatus Gottesmanbacteria bacterium RIFCSPLOWO2_01_FULL_43_11b					WP_131113225.1	Rhizobiales bacterium PAMC 29148
WP_141103746.1	Cellulophaga	OGG08583.1	Candidatus Gottesmanbacteria bacterium RBG_16_43_7					WP_129221619.1	bacterium RmlP001
SMC83723.1	Cellulophaga tyrosinoxydans	KKS84337.1	Candidatus Gottesmanbacteria bacterium GW2011_GWA1_43_11					ODS87788.1	Devosia sp. SCN 66-27
WP_029664911.1	Cellulophaga baltica	OGG07888.1	Candidatus Gottesmanbacteria bacterium RIFCSPHIGHO2_01_FULL_40_15					WP_047191573.1	Microvirga vignae
WP_019670262.1	Eudoraea adriatica	KKU17543.1	Candidatus Azambacteria bacterium GW2011_GWA2_45_90					WP_062203296.1	Aureimonas sp. AU12
WP_120712873.1	Pseudozobellia sp. CCMM003	KKU21800.1	Candidatus Azambacteria bacterium GW2011_GWC1_46_13					OQX91864.1	candidate division Zixibacteria bacterium 4484_95
WP_129605086.1	Muriicola sp. MMS17-SY002	KKR02220.1	Microgenomates group bacterium GW2011_GWC1_39_12					WP_054845822.1	unclassified Sulfolobus
WP_091874283.1	Pricia antarctica	OGK15845.1	Candidatus Roizmanbacteria bacterium RIFCSPHIGHO2_01_FULL_39_12c					WP_013777003.1	Acidianus hospitalis
WP_013994269.1	Zobellia galactanivorans	OGK42043.1	Candidatus Roizmanbacteria bacterium RIFCSPLOWO2_01_FULL_35_13					PVU70325.1	Sulfolobales archaeon SCGC AB-777_K20
OWW25261.1	Zobellia sp. OII3	OGK25432.1	Candidatus Roizmanbacteria bacterium RIFCSPHIGHO2_02_FULL_39_9					WP_048098934.1	Candidatus Acidianus copahuensis
WP_047245964.1	Maribacter thermophilus	OGK38766.1	Candidatus Roizmanbacteria bacterium RIFCSPHIGHO2_12_FULL_41_11					EWG06910.1	Candidatus Aramenus sulfurataquae
WP_099573714.1	Maribacter sp. 4U21	KKR26822.1	Microgenomates group bacterium GW2011_GWC1_39_7					WP_009071436.1	Metallosphaera yellowstonensis
PCJ98334.1	Flavobacteriaceae bacterium	GBC85138.1	bacterium HR11					WP_009989399.1	Saccharolobus solfataricus
WP_045800894.1	Muricauda lutaonensis	RPG11789.1	Proteobacteria bacterium TMED72					AHC51263.1	Sulfolobus acidocaldarius SUSAZ
WP_130611136.1	Muricauda sp. 176CP4-71	WP_026853439.1	Geothrix fermentans					KPV48814.1	Kouleothrix aurantiaca
WP_138834392.1	Flagellimonas sp. AsT0115	OFZ21223.1	Bdellovibrionales bacterium GWB1_55_8					RLT31940.1	Chloroflexi bacterium
PRX54124.1	Muricauda pacifica	OFY98587.1	Bdellovibrionales bacterium GWB1_52_6					WP_152294372.1	Chloroflexia bacterium SDU3-3
RNC89545.1	Muricauda sp.	TFH01003.1	Calditrichales bacterium					WP_129630920.1	Candidatus Oscillochloris fontis
WP_138853093.1	Flavobacteriaceae bacterium F202Z8	OQY27517.1	Candidatus Cloacimonetes bacterium 4572_55					ABX04649.1	Herpetosiphon aurantiacus DSM 785
WP_144667459.1	Dokdonia sp. Hel1_53	RCL65647.1	Rhodothermaeota bacterium MED-G64					PLS77863.1	Chloroflexi bacterium
WP_035327991.1	Dokdonia donghaensis	TAN57301.1	Patescibacteria group bacterium					WP_026369141.1	bacterium JKG1
WP_121916999.1	Dokdonia sp. SH27	RMD87052.1	Calditrichaeota bacterium					TMF00297.1	Chloroflexi bacterium
WP_089374007.1	Dokdonia pacifica	RMH61161.1	Calditrichaeota bacterium					PZC46964.1	Chloroflexi bacterium
PHS09025.1	Kordia sp.	WP_016483504.1	Chthonomonas calidirosea					PZN82079.1	Acidobacteria bacterium
WP_051908011.1	Flavimarina sp. Hel_I_48	WP_045669072.1	Paenibacillus beijingensis					PZS00416.1	Chloroflexi bacterium
WP_028374724.1	Leeuwenhoekiella sp. MAR_2009_132	WP_093791408.1	Sporomusa acidovorans					OUU06934.1	Gammaproteobacteria bacterium TMED34
PHR94603.1	Leeuwenhoekiella sp.	WP_070364456.1	Halodesulfurarchaeum formicicum					PDH40605.1	OM182 bacterium MED-G24
WP_009780833.1	Leeuwenhoekiella blandensis	WP_077207273.1	Halorientalis sp. IM1011					WP_015048575.1	Simiduia agarivorans
WP_084673021.1	Leeuwenhoekiella palythoae	WP_006672009.1	Halobiforma nitratireducens					WP_046008374.1	Oleispira antarctica
WP_073193315.1	Psychroflexus salarius	WP_053946997.1	Halolamina sediminis					TNE86857.1	Deltaproteobacteria bacterium
WP_019038914.1	Psychroflexus tropicus	PSP37333.1	Halobacteriales archaeon QH_7_65_31					GDX81550.1	Deltaproteobacteria bacterium
WP_112371152.1	Sinomicrobium sp. N-1-3-6	PSQ16303.1	Halobacteriales archaeon QS_8_69_26					TVQ91461.1	Deltaproteobacteria bacterium
WP_072319212.1	Sinomicrobium oceani	ERH09912.1	halophilic archaeon J07HX64					RME20463.1	Deltaproteobacteria bacterium
OIQ38269.1	Bacteroidetes bacterium MedPE-SWsnd-G1	ESS12984.1	uncultured archaeon A07HR60					WP_146532133.1	Planctomycetes bacterium Poly59
WP_070236098.1	Lutibacter sp. LPB0138	WP_050048859.1	Halanaeroarchaeum sulfurireducens					OGQ21509.1	Deltaproteobacteria bacterium RBG_16_71_12
PCI08689.1	Flavobacteriaceae bacterium	OGF55726.1	Candidatus Fraserbacteria bacterium RBG_16_55_9					TET47809.1	candidate division TA06 bacterium
OIO11301.1	Flavobacteriaceae bacterium CG1_02_35_72	PYU90049.1	Acidobacteria bacterium					RMG42613.1	Candidatus Dadabacteria bacterium
PID67725.1	Flavobacteriia bacterium	OIP80649.1	Parcubacteria group bacterium CG2_30_48_51					OGU45510.1	Ignavibacteria bacterium GWC2_56_12
WP_054559315.1	Croceitalea dokdonensis	PHR85967.1	Blastopirellula sp.					KAB2925523.1	Bacteriodetes bacterium
WP_136950890.1	Flavobacterium sp. ASW18X	WP_002651134.1	Blastopirellula marina					TLU51626.1	Chlorobium sp.
WP_097440208.1	Sediminicola luteus	TNE46916.1	Deltaproteobacteria bacterium					TLU82593.1	Chlorobium sp.
WP_008992819.1	Galbibacter marinus	WP_139380479.1	Maledivibacter halophilus					WP_011745028.1	Chlorobium phaeobacteroides
WP_136337057.1	Robertkochia marina	WP_042682919.1	Anaerosalibacter massiliensis					KZK74803.1	Pelodictyon luteolum
WP_143955407.1	Robertkochia sp. CL23	WP_011592045.1	Clostridium perfringens					WP_011890275.1	Chlorobium phaeovibrioides
PKP44026.1	Bacteroidetes bacterium HGW-Bacteroidetes-13	WP_012423248.1	Clostridium botulinum					WP_012502079.1	Chlorobaculum parvum
WP_091390695.1	Flavobacteriaceae bacterium MAR_2010_188	WP_039310662.1	Clostridium baratii					WP_011362152.1	Chlorobium chlorochromatii
SDB21359.1	Flavobacteriaceae bacterium MAR_2010_188	EGQ80223.1	Fusobacterium nucleatum subsp. animalis ATCC 51191					WP_012505459.1	Prosthecochloris aestuarii
WP_150940095.1	Tamlana sp. B1N29	PIM87872.1	Fusobacterium nucleatum subsp. animalis					WP_110023485.1	Prosthecochloris marina
WP_149275261.1	unclassified Flavobacteriaceae	WP_009430700.1	Peptoniphilus sp. oral taxon 375					WP_012499144.1	Chloroherpeton thalassium
WP_094766692.1	Pseudozobellia thermophila	WP_054251650.1	Neofamilia massiliensis					RFM24960.1	Candidatus Thermochlorobacter aerophilum
WP_100869184.1	Flavobacteriaceae bacterium MAR_2009_75	TJX67836.1	Soehngenia saccharolytica					RPJ30166.1	Nitrosopumilales archaeon
WP_138932432.1	Psychroflexus sp. WDS2C27	WP_135271427.1	Soehngenia sp. 1933P					WP_148699992.1	Candidatus Nitrososphaera evergladensis
RZP07062.1	Flavobacteriales bacterium	WP_136712767.1	Tissierella creatinini					PWU82312.1	Thaumarchaeota archaeon
RZP00918.1	Flavobacteriales bacterium	WP_080912501.1	Varibaculum timonense					WP_148686574.1	Candidatus Nitrosocosmicus exaquare
PDH48009.1	Bacteroidetes bacterium MED-G13	WP_132028252.1	Keratinibaculum paraultunense					WP_016455911.1	Propionimicrobium
RCL68803.1	Bacteroidetes bacterium	WP_071141138.1	unclassified Sporanaerobacter					RNJ75452.1	Nitrosopumilus sp. D6
WP_133644845.1	Zeaxanthinibacter enoshimensis	WP_042680668.1	Anaerosalibacter massiliensis					AIE99760.1	uncultured marine thaumarchaeote KM3_11_C04
WP_092982781.1	Robiginitalea myxolifaciens	WP_130808113.1	Senegalia massiliensis					AIE99810.1	uncultured marine thaumarchaeote KM3_11_E10
WP_088341823.1	Robiginitalea sp. O458	WP_074351245.1	Proteiniborus sp. DW1					TBR10736.1	Candidatus Nitrosotenuis sp.
WP_148214443.1	Robiginitalea biformata	WP_026894420.1	Clostridiisalibacter paucivorans					SMH70997.1	Candidatus Nitrosotalea okcheonensis
WP_066425320.1	Flavobacteriaceae bacterium CP2B	WP_120167422.1	Thermohalobacter berrensis					RNJ71412.1	Thaumarchaeota archaeon S13
WP_078055252.1	Flavobacterium crassostreae	ADO77958.1	Halanaerobium praevalens DSM 2228					RKX44926.1	Thermotogae bacterium
OCB78018.1	Flavobacterium crassostreae	PTV93131.1	Halanaerobium saccharolyticum					OHB71392.1	Planctomycetes bacterium RBG_16_43_13
WP_069673866.1	Formosa sp. Hel3_A1_48	AKL95643.1	Clostridium aceticum					RPH35588.1	Planctomycetes bacterium
WP_105000288.1	Aureicoccus marinus	WP_091539419.1	Alkaliphilus peptidifermentans					OHB74537.1	Planctomycetes bacterium RBG_16_59_8
WP_099546716.1	Maribacter sp. 4G9	WP_026476356.1	Alkaliphilus transvaalensis					EQB63888.1	candidate division Zixibacteria bacterium RBG-1
APA65262.1	Maribacter sp. 1_2014MBL_MicDiv	WP_068555973.1	Thermotalea metallivorans					OGC90170.1	candidate division Zixibacteria bacterium RBG_16_48_11
OYU85333.1	Flavobacterium sp. BFFFF2	WP_093310754.1	Tindallia californiensis					OGC77741.1	candidate division Zixibacteria bacterium RBG_16_50_21
RYG54131.1	Chitinophagaceae bacterium	WP_079489468.1	Maledivibacter halophilus					GBE28616.1	bacterium BMS3Bbin03
WP_055861327.1	Chryseobacterium sp. Leaf180	WP_151864539.1	Alkaliphilus sp. LacT					OGC90368.1	candidate division Zixibacteria bacterium RBG_16_53_22
WP_066693234.1	Chryseobacterium contaminans	WP_073025205.1	Lutispora thermophila					OIO63340.1	Candidatus Marinimicrobia bacterium CG1_02_48_14
KPH12011.1	Chryseobacterium sp. ERMR1:04	WP_013362132.1	Acetoanaerobium sticklandii					RMH59222.1	Candidatus Hydrogenedentes bacterium
SDL84095.1	Chryseobacterium taihuense	WP_019229003.1	Sedimentibacter sp. B4					KMK75899.1	Bacillus pseudalcaliphilus
WP_138982095.1	Elizabethkingia sp. JS20170427COW	WP_027639978.1	Clostridium cadaveris					WP_003322533.1	Bacillus alcalophilus
PZU80946.1	Chryseobacterium sp.	OJV66678.1	Clostridiales bacterium 38-18					KPJ53444.1	candidate division TA06 bacterium DG_24
VDH03490.1	Campylobacter insulaenigrae	WP_129487741.1	Fusibacter sp. A1					RMH38385.1	Deltaproteobacteria bacterium
TRZ76365.1	Bacteroidetes bacterium	WP_079410155.1	Clostridium					WP_146731107.1	Minicystis rosea
OFY04625.1	Bacteroidetes bacterium GWE2_42_42	CED93803.1	Romboutsia ilealis					AUX20208.1	Sorangium cellulosum
WP_147014580.1	Luteibaculum oceani	WP_092725262.1	Romboutsia lituseburensis					OJY29539.1	Myxococcales bacterium 68-20
TVR41637.1	Cryomorphaceae bacterium	WP_010020319.1	Lactobacillus farciminis					TMA25931.1	Deltaproteobacteria bacterium
WP_042279044.1	Nonlabens sediminis	WP_021128084.1	Paeniclostridium sordellii					RKY17341.1	Planctomycetes bacterium
WP_042295867.1	Nonlabens ulvanivorans	ETI92968.1	Intestinibacter bartlettii DORA_8_9					PID80163.1	bacterium DOLZORAL124_64_63
WP_104516711.1	Nonlabens xylanidelens	WP_066244452.1	Anaerosporomusa subterranea					RKZ19373.1	bacterium
KQC34115.1	Nonlabens sp. YIK11	WP_092069075.1	Dendrosporobacter quercicolus					RIL11580.1	Proteobacteria bacterium
WP_126446782.1	Nonlabens sp. MJ115	WP_016180216.1	Enterococcus					PCI39383.1	Elusimicrobia bacterium
WP_010520075.1	Croceivirga radicis	WP_010746533.1	Enterococcus					WP_145847936.1	Salarchaeum sp. JOR-1
PIE48797.1	Flavobacteriales bacterium	WP_047768422.1	Lactobacillus panis					WP_012289162.1	Halobacterium salinarum
KRO66322.1	Cryomorphaceae bacterium BACL21 MAG-121220-bin10	WP_024862646.1	Pediococcus acidilactici					AAG19015.1	Halobacterium salinarum NRC-1
RMG82804.1	Bacteroidetes bacterium	WP_057866258.1	Lactobacillus diolivorans					WP_137198958.1	halophilic archaeon SHRA6
WP_020735299.1	Sorangium cellulosum	KRM97664.1	Lactobacillus rennini DSM 20253					WP_008416328.1	Halalkalicoccus jeotgali
WP_110170120.1	Luteitalea pratensis	WP_057810062.1	Lactobacillus siliginis					WP_142980311.1	Halonotius terrestris
WP_011688587.1	Candidatus Solibacter usitatus	WP_125943471.1	Vagococcus humatus					WP_115878226.1	Haloferax sp. Atlit-12N
RPJ62998.1	Acidobacteria bacterium	WP_137618411.1	Enterococcus xiangfangensis					WP_149784452.1	Halorubrum aquaticum
PWT85987.1	Acidobacteria bacterium	WP_133363027.1	Weissella sp. 26KH-42					WP_121919400.1	Haloplanus aerogenes
WP_105487657.1	Candidatus Sulfotelmatomonas gaucii	WP_136988327.1	Biostraticola sp. BGMRC 2031					PSQ62405.1	Halobacteriales archaeon SW_8_66_22
WP_026444805.1	Acidobacteriaceae bacterium URHE0068	WP_010053954.1	Carnobacterium maltaromaticum					WP_136589050.1	unclassified Salinigranum
WP_093201234.1	Siphonobacter aquaeclarae	WP_097531795.1	Listeria monocytogenes					SEP91112.1	Natrinema salaciae
WP_109671778.1	Dyadobacter jejuensis	EFR87999.1	Listeria marthii FSL S4-120					SDJ74259.1	Halovenus aranensis
WP_025762592.1	Dyadobacter tibetensis	KAB8038849.1	Silvanigrella sp. SP-Ram-0.45-NSY-1					PSP37578.1	Halobacteriales archaeon QH_7_65_31
WP_151999675.1	Imperialibacter sp. EC-SDR9	TAM59464.1	bacterium					PSQ07096.1	Halobacteriales archaeon QS_5_70_15
KAB2930725.1	Leptonema illini	PHQ80443.1	Coxiella sp.					XP_018109936.1	Xenopus laevis
TNE81835.1	Bacteroidetes bacterium	OGT30468.1	Gammaproteobacteria bacterium RIFCSPHIGHO2_12_FULL_35_23					PSQ32519.1	Halobacteriales archaeon QS_9_70_65
RMG27832.1	Bacteroidetes bacterium	RMG67337.1	Calditrichaeota bacterium					PSP32485.1	Halobacteriales archaeon QH_10_67_22
WP_002657865.1	Saprospira grandis	RMI02828.1	Calditrichaeota bacterium					WP_014050898.1	halophilic archaeon DL31
WP_114750855.1	Negadavirga sp. SW125	WP_105116881.1	Streptococcus suis					KPJ60371.1	Latescibacteria bacterium DG_63
WP_010855376.1	Lunatimonas lonarensis	RMD81795.1	Candidatus Dadabacteria bacterium					TMC15174.1	Chloroflexi bacterium
WP_099152055.1	Lewinella nigricans	PIQ95514.1	Nitrospinae bacterium CG11_big_fil_rev_8_21_14_0_20_56_8					TMD07541.1	Chloroflexi bacterium
TAF67017.1	Cytophagales bacterium	TDJ51862.1	Nitrospina sp.					RIK46394.1	Chloroflexi bacterium
WP_121849702.1	Euzebyella marina	TDJ52824.1	Nitrospina sp.					WP_008478685.1	Nitrolancea hollandica
TDI66276.1	Bacteroidetes bacterium	OUW01236.1	Proteobacteria bacterium TMED154					WP_010888655.1	Deinococcus radiodurans
WP_098060850.1	Longimonas halophila	RTZ77389.1	SAR324 cluster bacterium					WP_013178247.1	Truepera radiovictrix
WP_096090637.1	Sphingobacteriaceae bacterium	PIQ99136.1	Nitrospinae bacterium CG11_big_fil_rev_8_21_14_0_20_45_15					RMG43290.1	Acidobacteria bacterium
WP_112748140.1	Chryseolinea flava	WP_005010413.1	Nitrospina gracilis					RMF72551.1	Acidobacteria bacterium
PZN55748.1	Bacteroidetes bacterium	WP_132314640.1	Pseudobacteriovorax antillogorgiicola					TDJ48060.1	Gemmatimonadetes bacterium
PID28614.1	Candidatus Cloacimonetes bacterium	RZA25686.1	Proteobacteria bacterium					RMF45783.1	Bacteroidetes bacterium
OGE84097.1	Candidatus Delongbacteria bacterium GWF2_40_14	WP_126806190.1	Vagococcus elongatus					OGP65732.1	Deltaproteobacteria bacterium RBG_13_53_10
WP_084374487.1	Reichenbachiella faecimaris	WP_006975684.1	Plesiocystis pacifica					TES86983.1	Candidatus Aminicenantes bacterium
WP_094082725.1	Prosthecochloris sp. GSB1	TPV96693.1	Myxococcales bacterium FL481					PVU72186.1	Vulcanisaeta sp. SCGC AB-777_J10
WP_012474593.1	Chlorobium phaeobacteroides	WP_096333428.1	Nannocystis exedens					WP_013335179.1	Vulcanisaeta distributa
WP_110023480.1	Prosthecochloris marina	RMG98250.1	Deltaproteobacteria bacterium					KJR71398.1	Vulcanisaeta sp. AZ3
WP_114607100.1	Prosthecochloris sp. ZM_2	OUT57483.1	bacterium TMED15					RKX71725.1	candidate division WOR-3 bacterium
WP_085659732.1	Prosthecochloris sp. HL-130-GSB	PIZ52278.1	Candidatus Woesearchaeota archaeon CG_4_10_14_0_2_um_filter_33_13					PIP05821.1	Syntrophobacterales bacterium CG23_combo_of_CG06-09_8_20_14_all_48_27
WP_011358025.1	Pelodictyon luteolum	CAE79481.1	Bdellovibrio bacteriovorus HD100					WP_145021300.1	Geobacter argillaceus
WP_129050645.1	Chlorobaculum sp. 24CR	RYZ69391.1	Proteobacteria bacterium					WP_006422080.1	delta proteobacterium NaphS2
TLU54395.1	Chlorobium sp.	WP_025307847.1	Bdellovibrio bacteriovorus					WP_093231051.1	Thermoflavimicrobium dichotomicum
TLU51630.1	Chlorobium sp.	OFZ29789.1	Bdellovibrionales bacterium RIFCSPHIGHO2_01_FULL_40_29					WP_084731686.1	Seinonella peptonophila
WP_011745024.1	Chlorobium phaeobacteroides	WP_015470222.1	Bdellovibrio exovorus					WP_130611778.1	Silvanigrellales bacterium RF1110005
WP_012465825.1	Chlorobium limicola	AZZ36515.1	Bdellovibrio sp. qaytius					RDB37247.1	Spirobacillus cienkowskii
WP_011362262.1	Chlorobium chlorochromatii	PIS09733.1	Bdellovibrio sp. CG10_big_fil_rev_8_21_14_0_10_47_8					KXK04972.1	Chlorobi bacterium OLB4
KWW28747.1	bacterium P3	OQW52813.1	Proteobacteria bacterium SG_bin7					TFH01746.1	Calditrichales bacterium
WP_094188060.1	Escherichia coli	PCH80970.1	Planctomycetes bacterium					KUK51798.1	candidate division TA06 bacterium 32_111
WP_117355241.1	Escherichia coli	PCJ53585.1	Planctomycetes bacterium					PJA29820.1	candidate division Zixibacteria bacterium CG_4_9_14_3_um_filter_46_8
STP70690.1	Escherichia coli	SED52425.1	Amycolatopsis tolypomycina					RJP54778.1	Deltaproteobacteria bacterium
VCV74826.1	Escherichia coli	WP_094861597.1	Amycolatopsis antarctica					WP_062478771.1	unclassified Rhizobium
AHG16269.1	Escherichia coli O145:H28 str. RM13516	WP_054710712.1	Bacillus sp. JCM 19041					WP_112733244.1	Rhizobiales bacterium
EIG93599.1	Escherichia coli 97.0246	WP_137815446.1	Gandjariella thermophila					WP_113245808.1	Rhizobiales bacterium
STG49971.1	Escherichia coli	PDO10075.1	Paenibacillaceae bacterium JTherm					WP_056696515.1	unclassified Aureimonas
WP_077882557.1	Escherichia coli	KKU57062.1	Candidatus Amesbacteria bacterium GW2011_GWA2_47_11b					WP_141150348.1	Martelella sp. BGMRC2036
WP_103818428.1	Escherichia sp. ESNIH1	WP_102245340.1	Bacteriovorax stolpii					WP_008033449.1	Rhodobacterales bacterium HTCC2255
CNF19075.1	Yersinia frederiksenii	OGC97459.1	Candidatus Amesbacteria bacterium RIFCSPHIGHO2_01_FULL_48_32					RCL76562.1	Alphaproteobacteria bacterium
WP_019081175.1	Yersinia enterocolitica	OIQ18271.1	Bacteriovorax sp. MedPE-SWde					PCH46331.1	Alphaproteobacteria bacterium
SCX41781.1	Kosakonia sacchari	TSC85247.1	Microgenomates group bacterium Gr01-1014_16					WP_075221683.1	Acuticoccus yangtzensis
WP_132922372.1	Sodalis sp. 159R	PIP91115.1	Bdellovibrionales bacterium CG22_combo_CG10-13_8_21_14_all_38_13					GBD44534.1	bacterium HR40
OYV17807.1	Methylococcaceae bacterium NSP1-1	OGM02457.1	Candidatus Woesebacteria bacterium GWA1_41_8					WP_038036475.1	Thermopetrobacter sp. TC1
TAE29348.1	Candidatus Kapabacteria bacterium	OGM25693.1	Candidatus Woesebacteria bacterium RIFCSPHIGHO2_01_FULL_39_95					PCI38553.1	Rhodospirillaceae bacterium
WP_092212924.1	Desulfoluna spongiiphila	RMG30105.1	Euryarchaeota archaeon					SBV95769.1	uncultured Alphaproteobacteria bacterium
PTM20621.1	Bacteroidetes bacterium	RSH92768.1	Saitozyma podzolica					TCN20359.1	Sinorhizobium americanum
WP_088103630.1	Bacillus sp. FJAT-45385	RIK67767.1	Planctomycetes bacterium					OWK25491.1	Rhizobium yanglingense
WP_120188929.1	Ammoniphilus oxalaticus	XP_028479460.1	Apiotrichum porosum					WP_024270073.1	unclassified Shinella
WP_112783210.1	Echinicola strongylocentroti	RIK57222.1	Nitrospira sp.					OUV50728.1	Alphaproteobacteria bacterium TMED110
WP_015263875.1	Echinicola vietnamensis	OWY70960.1	cyanobacterium TDX16					OUV09594.1	Alphaproteobacteria bacterium TMED87
RKZ16227.1	bacterium	RZP29664.1	bacterium					OUU61898.1	Candidatus Endolissoclinum sp. TMED55
TVQ90278.1	Deltaproteobacteria bacterium	RMH11715.1	Gammaproteobacteria bacterium					TDJ23384.1	Gammaproteobacteria bacterium
PPR48499.1	Alphaproteobacteria bacterium MarineAlpha6_Bin1	WP_014437933.1	Phycisphaera mikurensis					OUV26962.1	Alphaproteobacteria bacterium TMED109
PPR34771.1	Alphaproteobacteria bacterium MarineAlpha6_Bin3	TFH08063.1	Candidatus Thorarchaeota archaeon					PPR29505.1	Alphaproteobacteria bacterium MarineAlpha9_Bin1
OUV54234.1	Rickettsiales bacterium TMED127	TFG31166.1	Candidatus Thorarchaeota archaeon					PKP68604.1	Alphaproteobacteria bacterium HGW-Alphaproteobacteria-5
RPF76546.1	Rickettsiales bacterium TMED254	TFF88489.1	Candidatus Lokiarchaeota archaeon					OUW59014.1	Alphaproteobacteria bacterium TMED199
PDH55469.1	alpha proteobacterium MED-G10	TFF96311.1	Candidatus Lokiarchaeota archaeon					RTL54517.1	Bradyrhizobiaceae bacterium
RPG13384.1	Pelagibacteraceae bacterium TMED195	TAM47691.1	Acidobacteria bacterium					WP_068730877.1	Tardiphaga
OUU51240.1	Pelagibacteraceae bacterium TMED65	KWW26274.1	bacterium F082					WP_075869537.1	Bartonella apis
OUT95962.1	Gammaproteobacteria bacterium TMED36	WP_095415895.1	Thermogutta terrifontis					WP_088920040.1	Granulosicoccus antarcticus
WP_141731549.1	Oligoflexus tunisiensis	KRO79118.1	Polaribacter sp. BACL8 MAG-120531-bin13					PPR48924.1	Alphaproteobacteria bacterium MarineAlpha6_Bin1
AEZ53801.1	Spea bombifrons	PIE23833.1	Planctomycetes bacterium					PPR32344.1	Alphaproteobacteria bacterium MarineAlpha6_Bin6
OCA48543.1	Xenopus tropicalis	RPG81153.1	Crocinitomicaceae bacterium TMED114					RPG16245.1	Pelagibacteraceae bacterium TMED195
XP_017951566.1	Xenopus tropicalis	RLE35376.1	Acidobacteria bacterium					OUT44885.1	Pelagibacteraceae bacterium TMED13
XP_007496328.1	Monodelphis domestica	RPJ19823.1	Desulfobacteraceae bacterium					PPR39156.1	Alphaproteobacteria bacterium MarineAlpha7_Bin1
XP_023444017.1	Dasypus novemcinctus	WP_020877204.1	Desulfococcus multivorans					WP_066135656.1	Haematospirillum jordaniae
ELR48486.1	Bos mutus	WP_124328871.1	Desulfonema ishimotonii					PQM61143.1	Rhodobacteraceae bacterium
XP_007127470.1	Physeter catodon	WP_027355288.1	Desulfosarcina sp. BuS5					OGD27074.1	Candidatus Aminicenantes bacterium RBG_19FT_COMBO_59_29
TKC46183.1	Monodon monoceros	OQY58430.1	Desulfobacteraceae bacterium 4572_88					OGD21925.1	Candidatus Aminicenantes bacterium RBG_16_63_16
NP_001362573.1	Homo sapiens	OQY58443.1	Desulfobacteraceae bacterium 4572_88					XP_018020276.1	Hyalella azteca
XP_001501925.2	Equus caballus	WP_100393506.1	Desulfofaba hansenii					XP_001743541.1	Monosiga brevicollis MX1
XP_008990884.1	Callithrix jacchus	WP_054696326.1	Desulfosarcina cetonica					XP_009025730.1	Helobdella robusta
XP_014937092.2	Acinonyx jubatus	PIE61848.1	Desulfobacterales bacterium					XP_002158648.1	Hydra vulgaris
EHB17451.1	Heterocephalus glaber	OGC56960.1	candidate division WWE3 bacterium RIFCSPLOWO2_12_FULL_36_10					GBD03924.1	bacterium HR19
XP_011357721.1	Pteropus vampyrus	EKD96383.1	uncultured bacterium					XP_003383303.1	Amphimedon queenslandica
XP_006114747.1	Pelodiscus sinensis	OGC46961.1	candidate division WWE3 bacterium RIFCSPHIGHO2_01_FULL_38_45					XP_005097435.1	Aplysia californica
XP_028600793.1	Podarcis muralis	WP_104935811.1	Desulfobulbus oralis					RUS73479.1	Elysia chlorotica
XP_021251134.1	Numida meleagris	WP_028580682.1	Desulfobulbus japonicus					XP_013096392.1	Biomphalaria glabrata
XP_031196263.1	Mastomys coucha	PID72452.1	Desulfobulbus propionicus					PVD19941.1	Pomacea canaliculata
XP_013208917.1	Microtus ochrogaster	WP_028584319.1	Desulfobulbus mediterraneus					XP_014768715.1	Octopus bimaculoides
KFQ25024.1	Merops nubicus	PIE59369.1	Desulfobulbus propionicus					XP_004344491.1	Capsaspora owczarzaki ATCC 30864
KFV39071.1	Tyto alba	RJQ51854.1	Desulfobacteraceae bacterium					XP_028399122.1	Dendronephthya gigantea
XP_009974910.1	Tyto alba	GAK56725.1	Candidatus Vecturithrix granuli					PQM55727.1	Rhodobacteraceae bacterium
XP_009641950.1	Egretta garzetta	RPJ81805.1	Deltaproteobacteria bacterium					PQM68963.1	Rhodobacterales bacterium
XP_030348101.1	Strigops habroptila	RJP77828.1	Desulfobacteraceae bacterium					OUU63555.1	Alphaproteobacteria bacterium TMED62
XP_015716618.1	Coturnix japonica	WP_054032964.1	Desulfatitalea tepidiphila					PPR27536.1	Alphaproteobacteria bacterium MarineAlpha9_Bin4
OPJ75895.1	Patagioenas fasciata monilis	KJS32291.1	Desulfatitalea sp. BRH_c12					OUX15958.1	Rickettsiales bacterium TMED251
OPJ75894.1	Patagioenas fasciata monilis	RLB38497.1	Deltaproteobacteria bacterium					PPR78088.1	Alphaproteobacteria bacterium MarineAlpha2_Bin1
XP_025943280.1	Apteryx rowi	TPW21876.1	Elusimicrobia bacterium					XP_028921971.1	Ornithorhynchus anatinus
KYO46369.1	Alligator mississippiensis	OGR48324.1	Elusimicrobia bacterium GWA2_66_18					XP_028921969.1	Ornithorhynchus anatinus
KYO46368.1	Alligator mississippiensis	OPL15729.1	delta proteobacterium MLS_D					XP_028921970.1	Ornithorhynchus anatinus
XP_025060108.1	Alligator sinensis	WP_014804247.1	Turneriella parva					XP_009033666.1	Aureococcus anophagefferens
XP_013030542.1	Anser cygnoides domesticus	WP_066042231.1	Bacteroidales bacterium KA00251					XP_011398342.1	Auxenochlorella protothecoides
TRZ20341.1	Zosterops borbonicus	PIR43749.1	candidate division WWE3 bacterium CG10_big_fil_rev_8_21_14_0_10_32_10					PRW18297.1	Chlorella sorokiniana
RXM31067.1	Acipenser ruthenus	RME60741.1	Candidatus Dadabacteria bacterium					XP_005846555.1	Chlorella variabilis
XP_029796435.1	Suricata suricatta	WP_009538824.1	Caenispirillum salinarum					XP_002129583.1	Ciona intestinalis
XP_010595537.1	Loxodonta africana	PIE80920.1	Candidatus Delongbacteria bacterium					XP_015919747.1	Parasteatoda tepidariorum
XP_005995602.1	Latimeria chalumnae	OIO18628.1	Candidatus Magasanikbacteria bacterium CG1_02_41_34					XP_015919748.1	Parasteatoda tepidariorum
XP_029457351.1	Rhinatrema bivittatum	PIR03066.1	Candidatus Magasanikbacteria bacterium CG11_big_fil_rev_8_21_14_0_20_43_7					GBM57602.1	Araneus ventricosus
ETE67897.1	Ophiophagus hannah	OGH85861.1	Candidatus Magasanikbacteria bacterium RIFOXYC12_FULL_33_11					KFM81329.1	Stegodyphus mimosarum
XP_020447530.1	Monopterus albus	EKE07502.1	uncultured bacterium					XP_013789520.1	Limulus polyphemus
TDH16316.1	Perca flavescens	OIO18953.1	Candidatus Magasanikbacteria bacterium CG1_02_32_51					XP_029836486.1	Ixodes scapularis
XP_013877931.1	Austrofundulus limnaeus	KKW42860.1	Candidatus Magasanikbacteria bacterium GW2011_GWA2_56_11					EEC05209.1	Ixodes scapularis
XP_015245898.1	Cyprinodon variegatus	OGH64255.1	Candidatus Magasanikbacteria bacterium RIFCSPHIGHO2_01_FULL_41_23					EPY23812.1	Strigomonas culicis
XP_010886608.1	Esox lucius	OGH72325.1	Candidatus Magasanikbacteria bacterium RIFCSPLOWO2_02_FULL_43_22					KPI84236.1	Leptomonas seymouri
XP_010886607.1	Esox lucius	KKP59567.1	Candidatus Magasanikbacteria bacterium GW2011_GWC2_34_16					AYU79597.1	Leishmania donovani
TWW58774.1	Takifugu flavidus	OGH92472.1	Candidatus Magasanikbacteria bacterium RIFOXYC2_FULL_39_8					CUE86307.1	Bodo saltans
XP_028305333.1	Gouania willdenowi	PLX26383.1	Candidatus Parcubacteria bacterium					OZJ03144.1	Bifiguratus adelaidae
KAB5581383.1	Pangasianodon hypophthalmus	OGH59837.1	Candidatus Magasanikbacteria bacterium RIFCSPHIGHO2_01_FULL_33_34					RKP10994.1	Thamnocephalis sphaerospora
XP_027139571.1	Larimichthys crocea	KKR34918.1	Candidatus Magasanikbacteria bacterium GW2011_GWA2_40_10					GAU95832.1	Ramazzottius varieornatus
XP_024002341.1	Salvelinus alpinus	TSC83664.1	Parcubacteria group bacterium Gr01-1014_13					OWA51601.1	Hypsibius dujardini
XP_024865940.1	Kryptolebias marmoratus	OGH91480.1	Candidatus Magasanikbacteria bacterium RIFOXYD2_FULL_39_9					XP_005704584.1	Galdieria sulphuraria
ROL42592.1	Anabarilius grahami	OGH89644.1	Candidatus Magasanikbacteria bacterium RIFOXYD2_FULL_36_9					ANM86818.1	Stygiella incarcerata
XP_026852359.1	Electrophorus electricus	KKU25694.1	Candidatus Magasanikbacteria bacterium GW2011_GWA2_46_17					PKU41442.1	Limosa lapponica baueri
XP_028658558.1	Erpetoichthys calabaricus	OGH88351.1	Candidatus Magasanikbacteria bacterium RIFOXYC2_FULL_42_28					OWK55167.1	Lonchura striata domestica
KPP70840.1	Scleropages formosus	OGH84274.1	Candidatus Magasanikbacteria bacterium RIFOXYA2_FULL_44_8					KFQ41850.1	Nestor notabilis
XP_007897407.1	Callorhinchus milii	TAN33799.1	Patescibacteria group bacterium					XP_013812475.1	Apteryx australis mantelli
GCF40687.1	Paroedura picta	PIT87046.1	Candidatus Magasanikbacteria bacterium CG10_big_fil_rev_8_21_14_0_10_40_10					XP_010226025.1	Tinamus guttatus
XP_002600845.1	Branchiostoma floridae	WP_139939445.1	Emcibacter nanhaiensis					XP_019359889.1	Gavialis gangeticus
XP_019634452.1	Branchiostoma belcheri	OGJ54816.1	Candidatus Peribacteria bacterium RIFCSPHIGHO2_01_FULL_49_38					XP_019359890.1	Gavialis gangeticus
XP_009060880.1	Lottia gigantea	KKW38282.1	Candidatus Peribacteria bacterium GW2011_GWB1_54_5					WP_055663391.1	Jannaschia seosinensis
ELU04383.1	Capitella teleta	PIR53612.1	Candidatus Peregrinibacteria bacterium CG10_big_fil_rev_8_21_14_0_10_49_10					PQM58454.1	Rhodobacteraceae bacterium
XP_005111521.1	Aplysia californica	OGJ56276.1	Candidatus Peribacteria bacterium RIFCSPHIGHO2_01_FULL_51_35					XP_024002587.1	Salvelinus alpinus
RUS73070.1	Elysia chlorotica	WP_088561764.1	Arboricoccus pini					XP_020333953.1	Oncorhynchus kisutch
XP_011412586.1	Crassostrea gigas	OGJ66921.1	Candidatus Peribacteria bacterium RIFCSPLOWO2_01_FULL_51_18					XP_023858488.1	Salvelinus alpinus
XP_022320346.1	Crassostrea virginica	OGY79257.1	Candidatus Kerfeldbacteria bacterium RIFCSPHIGHO2_02_FULL_42_14					XP_030271217.1	Sparus aurata
OWF37250.1	Mizuhopecten yessoensis	GDX62205.1	Candidatus Levybacteria bacterium					XP_015808859.1	Nothobranchius furzeri
XP_021339191.1	Mizuhopecten yessoensis	WP_078381739.1	Bacillus halmapalus					XP_019213366.2	Oreochromis niloticus
XP_013791114.1	Limulus polyphemus	WP_066420697.1	Bacillus cohnii					XP_028299103.1	Gouania willdenowi
XP_013413130.1	Lingula anatina	WP_050350020.1	Virgibacillus pantothenticus					XP_011421874.1	Crassostrea gigas
XP_023218768.1	Centruroides sculpturatus	WP_026680513.1	Bacillus megaterium					XP_009048959.1	Lottia gigantea
KFM72415.1	Stegodyphus mimosarum	WP_095657085.1	Virgibacillus profundi					ELT97257.1	Capitella teleta
GBN98588.1	Araneus ventricosus	WP_021290573.1	Virgibacillus sp. CM-4					ORX99650.1	Basidiobolus meristosporus CBS 931.73
XP_002737939.1	Saccoglossus kowalevskii	KGX87678.1	Pontibacillus halophilus JSM 076056 = DSM 19796					KPP79874.1	Scleropages formosus
PVD34257.1	Pomacea canaliculata	WP_027964196.1	Halalkalibacillus halophilus					XP_013419515.1	Lingula anatina
XP_025085869.1	Pomacea canaliculata	WP_138420823.1	Aquibacillus sp. BH258					XP_013419516.1	Lingula anatina
RXN00970.1	Acipenser ruthenus	WP_143892179.1	Aquibacillus sp. TKL69					XP_027225236.1	Penaeus vannamei
XP_020895037.1	Exaiptasia pallida	WP_026581706.1	Bacillus sp. J33					RKP25638.1	Syncephalis pseudoplumigaleata
XP_022800747.1	Stylophora pistillata	EFV74931.1	Bacillus sp. 2_A_57_CT2					KZS21291.1	Daphnia magna
XP_009024672.1	Helobdella robusta	WP_019242918.1	Bacillus massilioanorexius					RKP34307.1	Dimargaris cristalligena
RXG53337.1	Armadillidium vulgare	WP_079505810.1	Bacillus jeotgali					XP_020640394.1	Pogona vitticeps
KAB7503905.1	Armadillidium nasatum	WP_035193829.1	Bacillus azotoformans					XP_019623753.1	Branchiostoma belcheri
XP_027207234.1	Penaeus vannamei	WP_119883935.1	Paenisporosarcina sp. K2R23-3					XP_008118154.1	Anolis carolinensis
XP_002107651.1	Trichoplax adhaerens	WP_092095806.1	Bhargavaea beijingensis					XP_015348633.1	Marmota marmota marmota
RDD36362.1	Trichoplax sp. H2	WP_144840953.1	Muricauda sp. MT-229					VTJ67293.1	Marmota monax
XP_029636635.1	Octopus vulgaris	WP_049672063.1	Bacillus sp. FJAT-27916					VTJ67291.1	Marmota monax
XP_012554620.1	Hydra vulgaris	WP_097158417.1	Bacillus oleivorans					VTJ67292.1	Marmota monax
EFX68819.1	Daphnia pulex	WP_101639635.1	Bacillus deserti					XP_017515377.1	Manis javanica
XP_022086228.1	Acanthaster planci	WP_018663882.1	Bacillus acidiproducens					XP_023565570.1	Octodon degus
XP_022086227.1	Acanthaster planci	WP_025727976.1	Bacillus ginsengihumi					XP_025126734.1	Bubalus bubalis
XP_023329579.1	Eurytemora affinis	SQI61187.1	Bacillus lentus					XP_006066479.1	Bubalus bubalis
EGT55668.1	Caenorhabditis brenneri	WP_108071281.1	Bacillus sporothermodurans					XP_025126733.1	Bubalus bubalis
A8XGZ9.2	Dictyocaulus viviparus	EAR64285.1	Bacillus sp. NRRL B-14911					XP_019480695.1	Hipposideros armiger
KJH42801.1	Oesophagostomum dentatum	WP_003353817.1	Bacillus smithii					XP_020015463.1	Castor canadensis
KHJ79580.1	Ancylostoma ceylanicum	WP_048313652.1	Anaerobacillus macyae					XP_011229211.1	Ailuropoda melanoleuca
EPB73032.1	Ancylostoma ceylanicum	WP_062353226.1	Bacillus kwashiorkori					XP_010360221.1	Rhinopithecus roxellana
EYB91778.1	Ancylostoma duodenale	WP_034768693.1	Bacillus thermoamylovorans					XP_023395416.1	Loxodonta africana
KIH54189.1	Ancylostoma caninum	WP_094924735.1	Bacillus sp. SA5d-4					PAK20948.1	Mycoplasma agassizii
RCN35371.1	Teladorsagia circumcincta	WP_062201068.1	Massilibacterium senegalense					XP_005871140.1	Myotis brandtii
PIO59885.1	Necator americanus	WP_090858131.1	Bacillus salsus					EPQ10674.1	Myotis brandtii
XP_013307407.1	Pristionchus pacificus	KYD22733.1	Caldibacillus debilis					XP_016010371.1	Rousettus aegyptiacus
PDM71179.1	Diploscapter pachys	WP_027724711.1	Tuberibacillus calidus					XP_011377425.2	Pteropus vampyrus
PAV82762.1	Enterobius vermicularis	WP_085521216.1	Tuberibacillus sp. Marseille-P3662					XP_006903003.1	Elephantulus edwardii
VDD87426.1	Toxocara canis	WP_066175355.1	Bacillus marinisedimentorum					XP_002734959.1	Saccoglossus kowalevskii
KHN82513.1	Strongyloides ratti	WP_066246057.1	Fictibacillus phosphorivorans					BAC18130.1	Corynebacterium efficiens YS-314
XP_024500445.1	Dendronephthya gigantea	WP_008588532.1	Salimicrobium					XP_022791253.1	Stylophora pistillata
XP_028407113.1	Apostichopus japonicus	WP_057989177.1	Bacillaceae					XP_029196585.1	Acropora millepora
PIK56523.1	Amphimedon queenslandica	KRG11807.1	Bacillus galactosidilyticus					WP_121901945.1	Tessaracoccus sp. JDX10
XP_019851133.1	Catenaria anguillulae PL171	RAP27801.1	Brevibacillus laterosporus					TPX35256.1	Synchytrium microbalum
ORZ40779.1	Allomyces macrogynus ATCC 38327	TPG70962.1	Brevibacillus laterosporus					KNC97311.1	Spizellomyces punctatus DAOM BR117
KNE60961.1	Allomyces macrogynus ATCC 38327	EMT50504.1	Brevibacillus borstelensis AK1					XP_016605351.1	Spizellomyces punctatus DAOM BR117
KNE73414.1	Conidiobolus coronatus NRRL 28638	GEP00279.1	Methylobacterium haplocladii					TPX66085.1	Spizellomyces sp. 'palustris'
KXN70910.1	Rhizophagus diaphanus	PYE66316.1	Paenibacillus sp. OV191					XP_020904831.1	Exaiptasia pallida
RGB40754.1	Rhizophagus irregularis	WP_028395385.1	Bacillus sp. FJAT-14578					WP_081637433.1	Exiguobacterium sp. OS-77
PKY43820.1	Rhizophagus irregularis	SDI86607.1	Aneurinibacillus migulanus					KFH68057.1	Mortierella verticillata NRRL 6337
PKK74180.1	Rhizophagus irregularis	WP_120191078.1	Ammoniphilus oxalaticus					WP_061572092.1	Bacillus atrophaeus
PKC12550.1	Rhizophagus irregularis DAOM 181602=DAOM 197198	KAB8125612.1	Gracilibacillus sp. TD8					WP_016508379.1	Exiguobacterium sp. S17
POG82393.1	Rhizophagus irregularis DAOM 181602=DAOM 197198	WP_018932600.1	Gracilibacillus lacisalsi					WP_130297169.1	Fictibacillus sp. BK138
XP_025189259.1	Rhizophagus irregularis DAOM 181602=DAOM 197198	WP_117154277.1	Paraliobacillus quinghaiensis					PVU89931.1	Smittium simulii
GBC25838.1	Rhizophagus irregularis	WP_112179970.1	unclassified Paraliobacillus					PVU97640.1	Smittium megazygosporum
PKY15781.1	Glomus cerebriforme	WP_090854947.1	Paraliobacillus sp. PM-2					XP_014161556.1	Sphaeroforma arctica JP610
RIA99771.1	Diversispora epigaea	WP_017473705.1	Amphibacillus jilinensis					WP_007817164.1	Rhizobium sp. CF142
RHZ84878.1	Bifiguratus adelaidae	WP_067840772.1	Amphibacillus sediminis					WP_113390469.1	Rhizobiales bacterium
OZJ04994.1	Mortierella verticillata NRRL 6337	WP_141191862.1	Terrilactibacillus laevilacticus					XP_007892485.1	Callorhinchus milii
KFH69578.1	Mortierella verticillata NRRL 6337	SHT64896.1	Mycobacteroides abscessus subsp. abscessus					RPH10190.1	Alphaproteobacteria bacterium TMED54
KFH69579.1	Lobosporangium transversale	WP_048600704.1	Rubeoparvulum massiliense					OUT74978.1	Rhizobiales bacterium TMED25
ORZ21054.1	Lobosporangium transversale	WP_038558834.1	Terribacillus					RPF97816.1	Rhizobiales bacterium TMED227
XP_021882963.1	Mortierella elongata AG-77	WP_133582299.1	Aureibacillus halotolerans					OUT82316.1	Rhizobiales bacterium TMED28
OAQ33011.1	Chytriomyces confervae	WP_132768689.1	Tepidibacillus fermentans					WP_003926066.1	Mycolicibacterium thermoresistibile
TPX77683.1	Synchytrium microbalum	WP_069657325.1	Vulcanibacillus modesticaldus					EHB44381.1	Mycolicibacterium rhodesiae JS60
XP_031027915.1	Synchytrium microbalum	GBF12366.1	Tepidibacillus sp. HK-1					OQX55095.1	Candidatus Aminicenantes bacterium 4484_214
TPX38200.1	Spizellomyces sp. 'palustris'	RME15188.1	Bdellovibrio sp.					OQX53462.1	Candidatus Aminicenantes bacterium 4484_214
TPX63649.1	Jimgerdemannia flammicorona	PKP78460.1	Alphaproteobacteria bacterium HGW-Alphaproteobacteria-3					KHJ48895.1	Trichuris suis
RUS32150.1	Basidiobolus meristosporus CBS 931.73	XP_005713844.1	Chondrus crispus					SIS52200.1	Virgibacillus pantothenticus
ORY05629.1	Dimargaris cristalligena	CDZ80692.1	Candidatus Rubidus massiliensis					WP_081779335.1	Oceanobacillus picturae
RKP35816.1	Thamnocephalis sphaerospora	WP_098039143.1	Estrella lausannensis					CDO01957.1	Oceanobacillus picturae
RKP06442.1	Syncephalis pseudoplumigaleata	WP_096351268.1	Variibacter gotjawalensis					WP_021291183.1	Virgibacillus
RKP26864.1	Capsaspora owczarzaki ATCC 30864	KIC74121.1	Neochlamydia sp. EPS4					WP_069701769.1	Desulfuribacillus stibiiarsenatis
XP_004349051.1	Planoprotostelium fungivorum	OJV09466.1	Chlamydiales bacterium 38-26					OIQ17062.1	Bacteriovorax sp. MedPE-SWde
PRP87610.1	Acanthamoeba castellanii str. Neff	CCB90338.1	Waddlia chondrophila 2032/99					WP_127715735.1	Halobacteriovorax sp. HLS
XP_004341796.1	Tieghemostelium lacteum	WP_068467822.1	Parachlamydia sp. C2					PIP94483.1	Bdellovibrio sp. CG22_combo_CG10-13_8_21_14_all_39_27
KYQ94137.1	Dictyostelium purpureum	WP_011175291.1	Candidatus Protochlamydia amoebophila					PIP91814.1	Bdellovibrionales bacterium CG22_combo_CG10-13_8_21_14_all_38_13
XP_003284920.1	Dictyostelium discoideum AX4	WP_088206454.1	Chlamydiales bacterium SCGC AG-110-P3					OFZ15236.1	Bdellovibrionales bacterium GWA2_49_15
XP_645706.1	Acytostelium subglobosum LB1	WP_006342321.1	Parachlamydia acanthamoebae					WP_056475274.1	Bacillus sp. FJAT-25509
XP_012748483.1	Cavenderia fasciculata	WP_090706428.1	Beijerinckia sp. 28-YEA-48					WP_098121333.1	Bacillus sp. AFS002410
XP_004356400.1	Oikopleura dioica	XP_012897121.1	Blastocystis hominis					ACV62218.1	Desulfofarcimen acetoxidans DSM 771
CBY09503.1	Sphaeroforma arctica JP610	XP_014529815.1	Blastocystis sp. subtype 4					WP_083773384.1	Desulfofarcimen acetoxidans
XP_014150907.1	Tigriopus californicus	KKS93551.1	Parcubacteria group bacterium GW2011_GWA2_43_13					WP_126450052.1	Sulfodiicoccus acidiphilus
TRY69263.1	Ixodes scapularis	PIQ77610.1	Candidatus Peregrinibacteria bacterium CG11_big_fil_rev_8_21_14_0_20_46_8					TDA63553.1	Chloroflexi bacterium
EEC10386.1	Hyalella azteca	OPX22672.1	Planctomycetales bacterium 4484_113					OGN75283.1	Chloroflexi bacterium GWB2_49_20
KAA0196047.1	Klebsormidium nitens	WP_016544570.1	Leptospira wolffii					PYH26384.1	Bacillus altitudinis
GAQ84018.1	Chara braunii	EQA52591.1	Leptospira kmetyi serovar Malaysia str. Bejo-Iso9					WP_038475269.1	Bacillus pumilus
GBG75290.1	Cafeteria roenbergensis	WP_000708716.1	Leptospira interrogans					WP_142091424.1	Salilacibacter sp. NKC3-5
KAA0165248.1	Cafeteria roenbergensis	WP_135580185.1	Leptospira perdikensis					RCL64945.1	Bacteroidetes bacterium
KAA0152630.1	Nothophytophthora sp. Chile5	WP_109019689.1	Leptospira kobayashii					RYF47856.1	Cytophagaceae bacterium
RLN74903.1	Phytophthora parasitica P1976	WP_135761405.1	Leptospira idonii					CDD10680.1	Phascolarctobacterium succinatutens CAG:287
ETO80488.1	Phytophthora parasitica P1569	WP_108973860.1	Leptospira ryugenii					WP_093729417.1	Succiniclasticum ruminis
ETI51741.1	Phytophthora parasitica P1569	PKL32039.1	Spirochaetae bacterium HGW-Spirochaetae-10					PZC40312.1	Chloroflexi bacterium
ETI51738.1	Phytophthora parasitica P1569	PIU92615.1	Armatimonadetes bacterium CG06_land_8_20_14_3_00_66_21					OGF61985.1	Candidatus Fischerbacteria bacterium RBG_13_37_8
ETI51742.1	Pythium oligandrum	WP_005907978.1	Aeromonas molluscorum					RPI47615.1	Betaproteobacteria bacterium
TMW62422.1	Aphanomyces invadans	OJW62212.1	Aeromonas sp. 62-46					RPJ46275.1	Betaproteobacteria bacterium
RHY28996.1	Aphanomyces invadans	WP_042044659.1	Aeromonas simiae					OGA25683.1	Betaproteobacteria bacterium RIFCSPLOWO2_02_FULL_67_26
XP_008876735.1	Aphanomyces astaci	WP_041073078.1	Bacillus sp. OxB-1					OLB75245.1	Alphaproteobacteria bacterium 13_2_20CM_2_64_7
XP_009838366.1	Aphanomyces astaci	WP_068455995.1	Kurthia sp. 11kri321					OUW24615.1	Rhodospirillaceae bacterium TMED167
RHY23583.1	Aphanomyces astaci	WP_104058652.1	Jeotgalibacillus proteolyticus					PPR59042.1	Alphaproteobacteria bacterium MarineAlpha3_Bin6
RLO11923.1	Aphanomyces astaci	WP_066466332.1	Caryophanon latum					PPR66265.1	Alphaproteobacteria bacterium MarineAlpha3_Bin7
RHY62670.1	Saprolegnia diclina VS20	WP_049660352.1	Bacillus sp. FJAT-27231					OUT77307.1	Rhodospirillaceae bacterium TMED23
XP_008606781.1	Blastocystis sp. ATCC 50177/Nand II	WP_121620028.1	Bacillus marisflavi					WP_123641747.1	Rhodobacteraceae bacterium B17
OAO14508.1	Hondaea fermentalgiana	WP_121680064.1	Falsibacillus sp. GY 10110					XP_030433859.1	Gopherus evgoodei
GBG31223.1	Nannochloropsis salina CCMP1776	WP_044336830.1	Bacillus aquimaris					XP_016156278.1	Ficedula albicollis
TFJ88185.1	Nannochloropsis gaditana	WP_028393365.1	Bacillus cihuensis					XP_013032883.1	Anser cygnoides domesticus
EWM29135.1	Ciona intestinalis	WP_006834933.1	Bacillus sp. SG-1					XP_009642124.1	Egretta garzetta
XP_002131117.1	Ramazzottius varieornatus	WP_101177184.1	Bacillus nealsonii					XP_009934305.1	Opisthocomus hoazin
GAV03797.1	Hypsibius dujardini	WP_034772210.1	Bacillus					XP_009909598.1	Picoides pubescens
OQV17478.1	Salpingoeca rosetta	WP_010026333.1	Sporolactobacillus inulinus					WP_010297135.1	Candidatus Odyssella thessalonicensis
XP_004992499.1	Monosiga brevicollis MX1	WP_040227578.1	Bhargavaea cecembensis					WP_032112210.1	Candidatus Paracaedibacter symbiosus
XP_001749610.1	Priapulus caudatus	WP_116554231.1	Pueribacillus theae					QEU62961.1	Kluyveromyces lactis
XP_014670408.1	Folsomia candida	WP_047184078.1	unclassified Bacilli (miscellaneous)					SDX14310.1	Litoreibacter albidus
XP_021961024.1	Folsomia candida	WP_034269336.1	Bacillus sp. Aph1					PCJ03938.1	Rhodobacteraceae bacterium
XP_021961023.1	Orchesella cincta	WP_028394408.1	Bacillus sp. FJAT-14578					SFB84133.1	Tropicimonas isoalkanivorans
ODN03926.1	Stygiella incarcerata	REJ17519.1	Bacillaceae bacterium					AII85742.1	Planktomarina temperata RCA23
ANM86851.1	Chlorella variabilis	WP_071309028.1	Anaerobacillus alkalilacustris					OUX48933.1	Bacteroidetes bacterium TMED284
XP_005849663.1	Chlorella sorokiniana	WP_012958439.1	Bacillus pseudofirmus					KUO40108.1	Hadesarchaea archaeon DG-33-1
PRW61519.1	Micractinium conductrix	WP_071312222.1	Anaerobacillus arseniciselenatis					WP_023467183.1	Exiguobacterium sp. MH3
PSC74296.1	Auxenochlorella protothecoides	EPR28969.1	Geobacillus sp. WSUCF1					WP_011246595.1	Bacillus clausii
RMZ55391.1	Alphaproteobacteria bacterium	ACJ33426.1	Anoxybacillus flavithermus WK1					RPJ37494.1	Deltaproteobacteria bacterium
TAD89206.1	Alphaproteobacteria bacterium MarineAlpha3_Bin5	WP_086411291.1	Bacillus thuringiensis					OHE16965.1	Syntrophobacterales bacterium GWC2_56_13
PPR80090.1	Gonapodya prolifera JEL478	WP_146946186.1	Bacillus litoralis					WP_126866203.1	Bacillus cavernae
KXS18193.1	Thioalkalivibrio sp. HK1	WP_123917359.1	Bacillus sp. FJAT-42376					WP_146945909.1	Bacillus litoralis
WP_025770950.1	Candidatus Magnetaquicoccus inordinatus	WP_091270984.1	Alteribacillus persepolensis					WP_078598068.1	Bacillus
WP_130471838.1	Euzebya tangerina	WP_091656520.1	Alteribacillus iranensis					KCV67785.1	Fonticula alba
WP_116716493.1	Flammeovirgaceae bacterium TMED32	WP_106587780.1	Salsuginibacillus halophilus					XP_009497816.1	Fonticula alba
OUT97577.1	Phaeocystidibacter luteus	WP_066245516.1	Fictibacillus phosphorivorans					EFE77645.1	Streptomyces filamentosus NRRL 15998
WP_151667627.1	Cytophagaceae bacterium BCCC1	CBI44282.1	Bacillus amyloliquefaciens DSM 7					OUM98560.1	Firmicutes bacterium ZCTH02-B6
OYU66785.1	Flavobacterium aurantiibacter	KYD06195.1	Bacillus atrophaeus					WP_082676216.1	Bacillus shacheensis
WP_094487465.1	Furculomyces boomerangus	WP_014665345.1	Bacillus sp. JS					WP_085884255.1	Oceanibacterium hippocampi
PVU94133.1	Smittium angustum	WP_006639045.1	Bacillus sonorensis					WP_054701581.1	Desulfosarcina cetonica
PVZ96894.1	Linderina pennispora	WP_053604111.1	Bacillus gobiensis					ORZ26882.1	Lobosporangium transversale
ORX67230.1	Flavobacteriales bacterium	WP_054951263.1	Numidum massiliense					OHT04553.1	Tritrichomonas foetus
RCL76807.1	Crocinitomicaceae bacterium TMED16	WP_101842813.1	Halobacillus sp. Marseille-P3879					XP_001325416.1	Trichomonas vaginalis G3
OUT68208.1	Schleiferia thermophila str. Yellowstone	WP_058803423.1	Sphingopyxis sp. H115					OYV64933.1	Actinobacteria bacterium 21-64-8
KFD39522.1	Flavobacteria bacterium MS024-3C	WP_026588719.1	Bacillus sp. NSP9.1					TPW15413.1	Acidimicrobiaceae bacterium
WP_008867668.1	Planctomycetes bacterium SRT547	KMK76490.1	Bacillus pseudalcaliphilus					ORY53703.1	Rhizoclosmatium globosum
WP_151971744.1	Bacteroidetes bacterium QH_8_67_23	WP_131841569.1	Bacillus sp. BK245					GDX29650.1	Actinobacteria bacterium
PSQ78976.1	Rhodobacteraceae bacterium	WP_045484221.1	Bacillus sp. TS-2					TDI51567.1	Acidobacteria bacterium
PQM55439.1	Rhodobacterales bacterium	WP_010172259.1	Bacillus coahuilensis					AQQ74550.1	uncultured bacterium
PQM70070.1	Bacteroidetes bacterium	WP_007506411.1	Caldalkalibacillus thermarum					TML91381.1	Actinobacteria bacterium
PSR10996.1	Coraliomargarita sp. CAG:312	WP_088075041.1	Bacillus alkalitelluris					TMK53778.1	Actinobacteria bacterium
CDE85711.1	Deinococcus cellulosilyticus	WP_090886757.1	Bacillus caseinilyticus					WP_003497409.1	Agrobacterium tumefaciens
WP_146884014.1	Fasciola gigantica	WP_110608101.1	Salipaludibacillus keqinensis					WP_142841468.1	Agrobacterium rhizogenes
TPP67768.1	Fasciola hepatica	RLJ77983.1	Actinophytocola xinjiangensis					WP_138795896.1	Rhizobium sp. Td3
THD22883.1	Opisthorchis felineus	WP_147804820.1	Alkalicoccus halolimnae					WP_062369857.1	Rhizobium altiplani
TGZ54796.1	Opisthorchis viverrini	WP_110935208.1	Salipaludibacillus neizhouensis					WP_113242307.1	Rhizobiales bacterium
OON18313.1	Opisthorchis viverrini	WP_078576908.1	Salipaludibacillus agaradhaerens					WP_130815682.1	Rhizobium leguminosarum
XP_009164104.1	Clonorchis sinensis	WP_105957815.1	Bacillus urumqiensis					WP_113002656.1	Rhizobiales bacterium
RJW67767.1	Schistosoma bovis	WP_078596959.1	Bacillus polygoni					XP_004622742.1	Sorex araneus
RTG85192.1	Trichinella pseudospiralis	WP_013488424.1	Bacillus cellulosilyticus					XP_022520894.1	Astyanax mexicanus
KRY68043.1	Trichinella zimbabwensis	WP_013173098.1	Bacillus					XP_004997547.1	Salpingoeca rosetta
KRZ05233.1	Trichinella sp. T6	WP_026689441.1	Bacillus aurantiacus					CRH04354.1	magneto-ovoid bacterium MO-1
KRX75382.1	Trichinella murrelli	WP_132488509.1	Paenibacillus sp. BK736					XP_021951025.1	Folsomia candida
KRX38174.1	Trichinella sp. T8	WP_090576018.1	Paenibacillus sp. OV219					OXA55437.1	Folsomia candida
KRZ85613.1	Trichinella nelsoni	SFS49961.1	Paenibacillus sp. BC26					ODM99225.1	Orchesella cincta
KRX15292.1	Trichinella nelsoni	WP_006037240.1	Paenibacillus curdlanolyticus					RIA97110.1	Glomus cerebriforme
KRX15290.1	Trichinella nelsoni	WP_082967692.1	Paenibacillus oryzae					GBC00045.1	Rhizophagus clarus
KRX15293.1	Trichinella spiralis	WP_108993830.1	Paenibacillus agaridevorans					PKC71754.1	Rhizophagus irregularis
KRY35461.1	Trichinella britovi	WP_137186862.1	Paenibacillus sp. SY21-1					POG83210.1	Rhizophagus irregularis DAOM 181602=DAOM 197198
KRY46768.1	Trichinella sp. T6	WP_028611954.1	Paenibacillus harenae					XP_025190076.1	Rhizophagus irregularis DAOM 181602=DAOM 197198
KRX75381.1	Trichinella murrelli	PPR28388.1	Alphaproteobacteria bacterium MarineAlpha9_Bin1					PKY42906.1	Rhizophagus irregularis
KRX38171.1	Trichinella spiralis	WP_028598160.1	Paenibacillus pasadenensis					RGB35871.1	Rhizophagus diaphanus
KRY35462.1	Trichinella sp. T8	CDN44270.1	Paenibacillus sp. P22					ORX74663.1	Linderina pennispora
KRZ85612.1	Trichinella nativa	WP_091232231.1	Fontibacillus panacisegetis					KNE66206.1	Allomyces macrogynus ATCC 38327
OUC41333.1	Trichinella murrelli	WP_020432715.1	Paenibacillus riograndensis					KNE57462.1	Allomyces macrogynus ATCC 38327
KRX38170.1	Trichuris trichiura	WP_036590669.1	Paenibacillus sophorae					ABK34896.1	Blastocladiella emersonii
CDW56926.1	Trichuris suis	AHM65181.1	Paenibacillus polymyxa SQR-21					ORZ34643.1	Catenaria anguillulae PL171
KFD50574.1	Trichuris suis	WP_044477612.1	Paenibacillus antibioticophila					WP_131171726.1	Propioniciclava tarda
KHJ45322.1	Macrostomum lignano	WP_110934508.1	Paenibacillus bouchesdurhonensis					RIB10396.1	Gigaspora rosea
PAA67912.1	unclassified Shewanella	EGG37659.1	Paenibacillus sp. HGF5					XP_021884629.1	Lobosporangium transversale
WP_101089189.1	Empedobacter brevis	WP_006212216.1	Paenibacillus					XP_022108691.1	Acanthaster planci
WP_019975655.1	Stentor coeruleus	WP_108464895.1	Paenibacillus sp. CAA11					OAQ30341.1	Mortierella elongata AG-77
OMJ71818.1	archaeon	WP_141449040.1	Saccharibacillus sp. ATSA2					XP_006189214.1	Camelus ferus
RYH05466.1	Bacteroidetes bacterium	WP_087799936.1	Saccharibacillus sp. O16					TPX63143.1	Chytriomyces confervae
PTL98347.1	Phaeodactylum tricornutum CCAP 1055/1	WP_094095795.1	Paenibacillus physcomitrellae					TPX68676.1	Chytriomyces confervae
XP_002180577.1	Thalassiosira pseudonana CCMP1335	WP_018756199.1	Paenibacillus terrigena					KHN80424.1	Toxocara canis
XP_002286174.1	Leadbetterella byssophila	WP_138195086.1	Paenibacillus sp. SYSU_K30003					RAH13668.1	Euryarchaeota archaeon
WP_013407282.1	Galdieria sulphuraria	WP_040950382.1	Gorillibacterium massiliense					RDD43726.1	Trichoplax sp. H2
XP_005706934.1	Thecamonas trahens ATCC 50062	WP_138790669.1	Paenibacillus thermoaerophilus					XP_002110924.1	Trichoplax adhaerens
XP_013755926.1	Euglena gracilis	WP_072331009.1	Thermoactinomyces sp. DSM 45891					KRX66383.1	Trichinella sp. T9
BAM73430.1	Euroglyphus maynei	WP_022737014.1	Thermoactinomyces vulgaris					RJU92318.1	Candidatus Poseidoniales archaeon
OTF72722.1	Brachionus plicatilis	WP_091571914.1	Melghirimyces thermohalophilus					PDH27608.1	Marine Group II euryarchaeote MED-G33
RNA10562.1	Emiliania huxleyi CCMP1516	OUM85780.1	Bacillus thermozeamaize					XP_020436406.1	Heterostelium album PN500
XP_005785867.1	Thelohanellus kitauei	WP_018132351.1	Effusibacillus pohliae					RCL78331.1	SAR116 cluster bacterium
KII71413.1	Rozella allomycis CSF55	WP_028777857.1	Shimazuella kribbensis					DAC63404.1	Candidatus Poseidoniales archaeon
EPZ35669.1	Megamonas hypermegale ART12/1	WP_108021634.1	Melghirimyces profundicolus					OUX21931.1	Euryarchaeota archaeon TMED252
CBL05796.1	Negativicoccus succinicivorans DORA_17_25	WP_091835069.1	Marininema halotolerans					TAN25041.1	Actinobacteria bacterium
ETI86284.1	Dendrosporobacter quercicolus	WP_058303215.1	Gorillibacterium timonense					KFD53665.1	Trichuris suis
SDL80648.1	Phascolarctobacterium sp. CAG:266	OGX68403.1	Paenibacillus sp. RIFOXYA1_FULL_44_5					RMG33654.1	Euryarchaeota archaeon
CDB35959.1	Clostridiales bacterium DRI-13	WP_136371610.1	Cohnella sp. CC-MHH1044					1JC5	Micromonospora narathiwatensis
WP_034423864.1	Clostridiales bacterium 38-18	WP_120976896.1	Cohnella sp. M2MS4P-1					SBT50286.1	Intoshia linei
OJV62512.1	Anaeromicrobium sediminis	OUM95405.1	Thermobacillus sp. ZCTH02-B1					OAF68618.1	Cercocebus atys
WP_095135183.1	Caminicella sporogenes	OUM99821.1	Paenibacillaceae bacterium ZCTH02-B3					XP_011902766.1	Amphimedon queenslandica
WP_072967317.1	Acidaminobacter hydrogenoformans	WP_028531858.1	unclassified Paenibacillus					XP_003383302.1	Candidatus Poseidoniales archaeon
WP_092588848.1	Fusibacter sp. A1	WP_083858862.1	Paenibacillus sp. OSY-SE					DAC30342.1	Armadillidium vulgare
WP_129486922.1	Alkaliphilus metalliredigens	WP_006286182.1	Paenibacillus popilliae					RXG52237.1	Toxocara canis
WP_012065500.1	Alkaliphilus transvaalensis	WP_028593024.1	Paenibacillus assamensis					KHN75855.1	Toxocara canis
WP_034327956.1	Natronincola peptidivorans	WP_028546058.1	Paenibacillus taiwanensis					KHN75863.1	Anisakis simplex
WP_090440810.1	Anaerosalibacter sp. Marseille-P3206	OJF17232.1	Bacillaceae bacterium G1					VDK69470.1	Smittium megazygosporum
WP_097677466.1	Alkaliphilus sp.	WP_018132714.1	Effusibacillus pohliae					PVV04222.1	Smittium megazygosporum
PHS33376.1	Senegalia massiliensis	WP_096182759.1	Effusibacillus lacus					PVV01550.1	Marmoricola ginsengisoli
WP_130808250.1	Thermoanaerobacter	WP_028562128.1	Paenibacillus pinihumi					WP_123228538.1	Candidatus Poseidoniales archaeon
WP_003870714.1	Caldanaerovirga acetigignens	WP_128894868.1	Longirhabdus pacifica					DAC12464.1	Galdieria sulphuraria
WP_073258732.1	Thermovenabulum gondwanense	GAK02370.1	Geomicrobium sp. JCM 19037					XP_005706661.1	Pelagibacterium sp. SCN 64-44
WP_068747669.1	Candidatus Atribacteria bacterium RBG_19FT_COMBO_35_14	WP_022792300.1	Marinococcus halotolerans					ODT81895.1	Haliea sp.
OGD14961.1	Clostridioides mangenotii	WP_073157141.1	Seinonella peptonophila					RZJ00257.1	Anaerolineaceae bacterium
WP_029791632.1	Pyrococcus abyssi	GAK49869.1	Candidatus Moduliflexus flocculans					TVR23390.1	Conidiobolus coronatus NRRL 28638
WP_010867373.1	Thermococcus profundus	WP_054746489.1	Lactobacillus rapi					KXN73967.1	Exiguobacterium
WP_088857551.1	Clostridia bacterium	WP_003677105.1	Lactobacillus coryniformis					WP_050678094.1	Candidatus Magnetaquicoccus inordinatus
TDA70045.1	Calderihabitans maritimus	WP_057866217.1	Lactobacillus diolivorans					WP_130471841.1	Nocardia pseudobrasiliensis
WP_088554540.1	Peptococcaceae bacterium DCMF	AYM02448.1	Lactobacillus brevis					WP_067990959.1	Strongyloides ratti
WP_148134756.1	Dethiobacter alkaliphilus	ABI26384.1	Lactobacillus reuteri					XP_024504652.1	Nippostrongylus brasiliensis
WP_008519118.1	Heliobacterium modesticaldum	WP_121979174.1	Lactobacillus raoultii					VDL76729.1	Haemonchus contortus
WP_012283762.1	Carboxydocella	WP_082603100.1	Lactobacillus odoratitofui					CDJ91937.1	Enterobius vermicularis
WP_078664458.1	Desulfotomaculum copahuensis	KRL44305.1	Lactobacillus mindensis DSM 14500					VDD94274.1	Microbispora sp. ATCC PTA-5024
WP_066668203.1	Desulfurispora thermophila	TMJ45613.1	Alphaproteobacteria bacterium					WP_084369897.1	Anisakis simplex
WP_018085044.1	Desulfallas alcoholivorax	WP_010624080.1	Lactobacillus versmoldensis					VDK41920.1	Caenorhabditis nigoni
WP_027363735.1	Desulfallas geothermicus	WP_014215824.1	Pediococcus claussenii					PIC51241.1	Priapulus caudatus
WP_092483325.1	Effusibacillus lacus	WP_045923273.1	Lactobacillus mellis					XP_014666039.1	Diversispora epigaea
WP_096181256.1	Tumebacillus permanentifrigoris	CCX55326.1	Veillonella sp. CAG:933					RHZ79060.1	Dictyostelium purpureum
WP_109685355.1	Aneurinibacillus aneurinilyticus ATCC 12856	WP_038035478.1	Thermopetrobacter sp. TC1					XP_003285679.1	Tieghemostelium lacteum
ERI07029.1	Candidatus Syntrophoarchaeum butanivorans	WP_122646066.1	Enterococcus sp. Marseille-P4358					KYQ93624.1	Marmoricola sp. 4Q3S-7
OFV65564.1	miscellaneous Crenarchaeota group-15 archaeon DG-45	WP_002345866.1	Enterococcus					WP_121804742.1	Acanthamoeba castellanii str. Neff
KON31035.1	Candidatus Bathyarchaeota archaeon	WP_061840936.1	Tetragenococcus halophilus					XP_004340124.1	Planoprotostelium fungivorum
RLI21291.1	Candidatus Bathyarchaeota archaeon	WP_099979966.1	Lactobacillus reuteri					PRP77451.1	uncultured bacterium
RLG92592.1	Thermovirga lienii	WP_003679680.1	Lactobacillus coryniformis					ART37892.1	Gammaproteobacteria bacterium
WP_014163210.1	Euryarchaeota archaeon CG01_land_8_20_14_3_00_38_12	WP_069644915.1	Enterococcus ureasiticus					RLA12098.1	Tigriopus californicus
PIV70421.1	Candidatus Melainabacteria bacterium	WP_126781997.1	Vagococcus salmoninarum					TRY73324.1	Candidatus Heimdallarchaeota archaeon LC_2
PZM81798.1	Nitrospinae bacterium RIFCSPLOWO2_12_FULL_45_22	WP_086951826.1	Vagococcus fluvialis					OLS19213.1	Deltaproteobacteria bacterium
OGW16139.1	Deltaproteobacteria bacterium	KHO12499.1	Lactobacillus curvatus					RLB34291.1	Nocardiopsis sinuspersici
RLA93906.1	Syntrophobacter fumaroxidans	WP_070791584.1	Floricoccus tropicus					WP_077693343.1	Bacillus polygoni
WP_011697329.1	Candidatus Methanolliviera hydrocarbonicum	OUU62621.1	Alphaproteobacteria bacterium TMED62					WP_088036881.1	Pontibacillus marinus BH030004 = DSM 16465
RZN71496.1	Chloroflexi bacterium CG_4_9_14_3_um_filter_45_9	PPR27467.1	Alphaproteobacteria bacterium MarineAlpha9_Bin4					KGX91452.1	Nocardiopsaceae bacterium YIM 96095
PJB49540.1	Nocardiopsis alba	RPH07389.1	Alphaproteobacteria bacterium TMED93					WP_123201361.1	Deltaproteobacteria bacterium RBG_16_48_10
WP_014909551.1	Nocardiopsis prasina	EFS03495.1	Listeria seeligeri FSL S4-171					OGP93666.1	Marinactinospora thermotolerans
WP_017546102.1	Ponticoccus gilvus	WP_118991000.1	Aerococcaceae bacterium ZY16052					WP_078761431.1	Candidatus Poseidoniales archaeon
WP_094355351.1	Streptosporangium subroseum	WP_138405537.1	Facklamia tabacinasalis					RJU95355.1	Streptomonospora sp. M2
WP_089211242.1	Phytoactinopolyspora sp. YIM 96934	WP_062468407.1	Jeotgalibaca dankookensis					WP_131097347.1	Murinocardiopsis flavida
WP_112258570.1	unclassified Nocardioides	WP_012158656.1	Alkaliphilus oremlandii					WP_106586749.1	Actinobacteria bacterium QS_8_72_14
WP_056710545.1	Nocardioides szechwanensis	WP_013669936.1	Aerococcus urinae					PSO49315.1	Ferrithrix thermotolerans
WP_091026332.1	Nocardioides sp. CF204	OUT74470.1	Rhizobiales bacterium TMED25					WP_072789804.1	Streptomyces thermoautotrophicus
WP_107699168.1	Rhodococcus sp. X156	WP_028790802.1	Tetragenococcus muriaticus					KWW99546.1	Streptomyces violaceusniger
WP_127782635.1	Actinopolymorpha alba	ALV21751.1	Carnobacterium sp. CP1					WP_014054951.1	Streptomyces sparsogenes
WP_020575261.1	Streptomyces sp. NEAU-LD23	WP_047390644.1	Carnobacterium sp. ZWU0011					WP_076970749.1	Streptomyces sp. FR-008
WP_123100111.1	Streptomyces sp. BK161	WP_007720841.1	Carnobacterium sp. AT7					ALM38538.1	Streptomyces sp. NBS 14/10
TDT23134.1	Kribbia dieselivorans	WP_034546472.1	Carnobacterium alterfunditum					WP_089513050.1	Saccharomonospora sp. 31sw
WP_068397246.1	Pseudonocardia spinosispora	WP_106011900.1	Fastidiosipila sanguinis					WP_134716506.1	Streptomyces glauciniger
WP_084216602.1	Krasilnikovia cinnamomea	WP_027107986.1	Lacticigenium naphtae					SNS77992.1	Streptomyces rimosus
WP_130508899.1	Caldithrix sp.	WP_090289366.1	Facklamia miroungae					WP_030669117.1	Streptomyces yanglinensis
TDI87753.1		WP_006309473.1	Facklamia languida					SEF92071.1	bacterium BMS3Bbin02
Q5MFW3.1		WP_003087937.1	Streptococcus ratti					GBE25444.1	Nonomuraea pusilla
		WP_151082850.1	Nocardioides sp. SB3-45					SEM19725.1	Allonocardiopsis opalescens
		WP_126831001.1	Vagococcus fessus					WP_106238156.1	Allonocardiopsis opalescens
		WP_067395526.1	Enterococcus canis					PRY01808.1	Frankia symbiont of Datisca glomerata
		WP_135347402.1	Sporolactobacillus shoreae					AEH11100.1	Ferrimicrobium acidiphilum
		WP_130032437.1	Sporolactobacillus sp. THM7-4					WP_035389252.1	Actinoallomurus bryophytorum
		WP_093673687.1	Sporolactobacillus nakayamae					WP_141957255.1	Actinobacteria bacterium 15TR583
		WP_010737492.1	Enterococcus hirae					WP_145854137.1	Pseudonocardiales bacterium
		WP_141429340.1	Enterococcus faecalis					PZS26016.1	Frankia
		WP_126792101.1	Vagococcus carniphilus					WP_006543187.1	Actinobacteria bacterium
		WP_125942922.1	Vagococcus humatus					TMK53074.1	Acidobacteria bacterium
		WP_126830977.1	Vagococcus fessus					RIK10989.1	bacterium BMS3Abin02
		WP_126791710.1	Vagococcus carniphilus					GBD85734.1	Actinospica robiniae
		EJX36492.1	actinobacterium SCGC AAA027-L06					WP_051451552.1	Euzebya tangerina
		WP_088319605.1	Kineosporia sp. R_H_3					WP_116716650.1	Euzebya rosea
		OCU01679.1	Xenopus laevis					WP_108667673.1	Actinobacteria bacterium
		OLE24668.1	Catenulispora sp. 13_1_20CM_3_70_7					TMK37469.1	Acidobacteria bacterium
		TFJ94928.1	Platysternon megacephalum					RIK04467.1	Actinobacteria bacterium
		TSR04337.1	Bagarius yarrelli					TMM41021.1	Actinobacteria bacterium IMCC26207
		XP_028396716.1	Dendronephthya gigantea					KLR61509.1	Actinobacteria bacterium
		RZS32430.1	Herbihabitans rhizosphaerae					RPI09464.1	Nocardiopsis sp. FIRDI 009
		RKP27277.1	Syncephalis pseudoplumigaleata					WP_116243914.1	Allosalinactinospora lopnorensis
		WP_013673855.1	Pseudonocardia dioxanivorans					WP_046470143.1	marine actinobacterium MedAcidi-G1
		WP_089246416.1	Asanoa hainanensis					KIE51806.1	Nocardiopsis trehalosi
		KKT81269.1	Candidatus Azambacteria bacterium GW2011_GWA1_44_9					WP_084468900.1	Actinobacteria bacterium
		WP_043577021.1	Actinopolyspora erythraea					TML39128.1	Sorangium cellulosum
		OGC92697.1	Candidatus Amesbacteria bacterium RIFCSPHIGHO2_01_FULL_48_32b					KYG05416.1	Actinobacteria bacterium
		WP_091108293.1	Geodermatophilus dictyosporus					TMK56940.1	Actinobacteria bacterium
		KKU56643.1	Candidatus Amesbacteria bacterium GW2011_GWA2_47_11					TML02329.1	Nonomuraea maritima
		SDE21252.1	Blastococcus sp. DSM 44205					WP_090762724.1	Thermoactinospora rubra
		WP_124707559.1	Gordonia sp. MMS17-SY073					WP_084960712.1	Actinobacteria bacterium
		OGM02247.1	Candidatus Woesebacteria bacterium GWA1_41_8					RPJ12227.1	Ilumatobacter coccineus
		OGM12779.1	Candidatus Woesebacteria bacterium RBG_16_40_11					PIE31721.1	Propionibacterium australiense
		EKE13000.1	uncultured bacterium					WP_119160720.1	Nocardiopsis dassonvillei subsp. dassonvillei DSM 43111
		PIP57094.1	Candidatus Woesebacteria bacterium CG22_combo_CG10-13_8_21_14_all_45_10					ADH65804.1	Chloroflexi bacterium RBG_13_52_12
		KKQ74931.1	Candidatus Woesebacteria bacterium GW2011_GWB1_38_5					OGO01456.1	Microlunatus speluncae
		OGY11565.1	Candidatus Blackburnbacteria bacterium RIFCSPHIGHO2_12_FULL_44_25					WP_152362826.1	Microlunatus sp. KUDC0627
		OGY09409.1	Candidatus Blackburnbacteria bacterium RIFCSPHIGHO2_01_FULL_43_15b					WP_143986995.1	Tsukamurella sp. HKU70
		OGY11293.1	Candidatus Blackburnbacteria bacterium RIFCSPHIGHO2_12_FULL_41_13b					WP_146436602.1	Actinobacteria bacterium RBG_19FT_COMBO_70_19
		RLI53223.1	Candidatus Thorarchaeota archaeon					OFW77934.1	Chloroflexi bacterium RBG_13_51_18
		WP_020109012.1	Nocardia sp. 348MFTsu5.1					OGN95412.1	Nitriliruptor sp.
		WP_117433073.1	Mycobacterium marinum					TVR37434.1	Acidithrix ferrooxidans
		EPQ74588.1	Mycobacterium marinum str. Europe					WP_052606905.1	Nocardiopsis halotolerans
		WP_046188802.1	Mycolicibacter arupensis					WP_051064619.1	Furculomyces boomerangus
		TFG12819.1	Candidatus Thorarchaeota archaeon					PVU85741.1	Furculomyces boomerangus
		TDZ79297.1	Mycobacteroides salmoniphilum					PVU88351.1	Smittium angustum
		RKX17357.1	candidate division Zixibacteria bacterium					PVZ96801.1	Actinosynnema sp. ALI-1.44
		WP_131839337.1	Acetobacteroides hydrogenigenes					WP_076987389.1	Euryarchaeota archaeon TMED164
		OFY23796.1	Bacteroidetes bacterium GWF2_33_38					OUW14084.1	Candidatus Poseidoniales archaeon
		KPK83482.1	Bacteroides sp. SM23_62_1					RJU99741.1	Candidatus Poseidoniales archaeon
		OFY16784.1	Bacteroidetes bacterium GWE2_42_24					DAC07670.1	Raineyella antarctica
		PLX08417.1	Marinilabiliales bacterium					WP_092609473.1	Actinobacteria bacterium
		RPG59270.1	Flavobacteriales bacterium TMED191					GDX23889.1	Candidatus Poseidoniales archaeon
		OUV55740.1	Flavobacteriales bacterium TMED113					DAC32815.1	Ornithinicoccus hortensis
		RPG52686.1	Flavobacteriales bacterium TMED84					WP_141785894.1	Kribbella sp. VKM Ac-2527
		WP_038655688.1	Mucinivorans hirudinis					TDO52543.1	Micromonospora purpureochromogenes
		WP_009134532.1	Alistipes indistinctus					WP_030498983.1	Euryarchaeota archaeon TMED132
		PIN74633.1	Candidatus Woesearchaeota archaeon CG10_big_fil_rev_8_21_14_0_10_37_12					RAH07579.1	Euryarchaeota archaeon
		WP_017606381.1	Nocardiopsis alkaliphila					RZD45401.1	Euryarchaeota archaeon
		OGC60693.1	candidate division WWE3 bacterium RIFOXYB1_FULL_40_22					PXY75819.1	Euryarchaeota archaeon
		WP_020575227.1	Actinopolymorpha alba					RZD48070.1	Actinocatenispora sera
		GDX17240.1	Actinobacteria bacterium					WP_030444415.1	Candidatus Poseidoniales archaeon
		WP_106849450.1	Blastococcus sp. Marseille-P5729					RJU96081.1	Candidatus Poseidoniales archaeon
		KKS17047.1	candidate division WWE3 bacterium GW2011_GWB1_41_6					DAC17215.1	Euryarchaeota archaeon
		OGC50227.1	candidate division WWE3 bacterium RIFCSPHIGHO2_01_FULL_40_23					RZD36793.1	Stackebrandtia nassauensis
		OLS16477.1	Candidatus Heimdallarchaeota archaeon LC_3					WP_013021197.1	Candidatus Poseidoniales archaeon
		WP_011644295.1	Maricaulis maris					DAC53065.1	Sporichthya polymorpha
		WP_019961094.1	Woodsholea maritima					WP_019876325.1	Actinobacteria bacterium
		WP_135945184.1	Marinicauda pacifica					TAK70709.1	Euryarchaeota archaeon
		WP_009802863.1	Oceanicaulis sp. HTCC2633					PXY73108.1	Candidatus Poseidoniales archaeon
		WP_022696309.1	Euryhalocaulis caribicus					DAC48732.1	Candidatus Poseidoniales archaeon
		WP_014743641.1	Tistrella mobilis					RUA04697.1	Actinoplanes utahensis
		OUU17914.1	Candidatus Endolissoclinum sp. TMED37					WP_043524767.1	Cryptosporangium sp. A-T 5661
		OUT49888.1	Rhodospirillaceae bacterium TMED8					WP_142705364.1	Janibacter sp. Marseille-P4121
		PPR61518.1	Alphaproteobacteria bacterium MarineAlpha4_Bin2					WP_106818127.1	Antricoccus suffuscus
		WP_115938615.1	Aestuariispira insulae					PRZ43421.1	Antricoccus suffuscus
		TMJ60224.1	Alphaproteobacteria bacterium					WP_106347590.1	Pimelobacter simplex
		TMQ03293.1	Deltaproteobacteria bacterium					SFM49920.1	Candidatus Poseidoniales archaeon
		WP_085579868.1	Thalassospira mesophila					DAC16351.1	Nocardioides sp. JS614
		OJU57640.1	Alphaproteobacteria bacterium 62-8					ABL81308.1	unclassified Kribbella
		WP_028878040.1	Terasakiella pusilla					WP_132190875.1	Kribbella albertanoniae
		KJS34374.1	Rhodospirillaceae bacterium BRH_c57					WP_132411089.1	Actinopolymorpha alba
		RKY20548.1	Planctomycetes bacterium					WP_020575259.1	Frankiales bacterium YIM 75000
		RIK95116.1	Proteobacteria bacterium					WP_119949094.1	Cyphomyrmex costatus
		WP_085882126.1	Oceanibacterium hippocampi					XP_018401694.1	Actinomycetales bacterium
		WP_139679440.1	Rhizobium smilacinae					RYY49301.1	Actinomycetales bacterium
		OUR76099.1	Alphaproteobacteria bacterium 46_93_T64					PID96939.1	Geodermatophilus obscurus
		WP_054168136.1	alpha proteobacterium AAP38					WP_012950102.1	Modestobacter multiseptatus
		WP_028466043.1	Nisaea denitrificans					WP_141945500.1	Euryarchaeota archaeon TMED173
		PPR72513.1	Alphaproteobacteria bacterium MarineAlpha3_Bin4					OUW22541.1	Euryarchaeota archaeon TMED97
		WP_108793640.1	Rhodospirillaceae bacterium Spongia-Bin9					OUV26095.1	Pseudonocardiales bacterium
		PCH83124.1	Rhodospirillaceae bacterium					PZS27915.1	Arsenicicoccus bolidensis
		OFX04982.1	Alphaproteobacteria bacterium RIFCSPHIGHO2_12_FULL_66_14					WP_019285631.1	Mycolicibacter heraklionensis
		WP_016353954.1	Spiribacter salinus					WP_076048951.1	Streptomyces albus subsp. albus
		WP_010627803.1	Halomonas sp. KM-1					KUJ69522.1	Friedmanniella luteola
		WP_040186559.1	Halomonas salina					WP_091413082.1	Nocardioides oleivorans
		RMD63374.1	Alphaproteobacteria bacterium					WP_129401962.1	Micrococcales bacterium
		WP_007151646.1	Marinobacter algicola					PID55238.1	Luteipulveratus mongoliensis
		WP_085120754.1	Tistlia consotensis					WP_052597274.1	Branchiibius sp. NY16-3462-2
		WP_090021815.1	Limimonas halophila					KYH45807.1	Micromonospora chersina
		WP_091644148.1	Aquisalimonas asiatica					SCL69464.1	Pseudonocardiaceae bacterium YIM PH 21723
		WP_109920496.1	Zavarzinia compransoris					WP_120093049.1	Jiangella alba
		PCI33958.1	Alphaproteobacteria bacterium					WP_069113205.1	Haloactinopolyspora alba
		WP_121939708.1	Eilatimonas milleporae					PSL06162.1	Phytoactinopolyspora endophytica
		WP_042086613.1	Alphaproteobacteria					WP_129668522.1	Frankiales bacterium
		WP_145076653.1	Planctomycetes bacterium KS4					TAL21669.1	Actinobacteria bacterium
		ANK79510.1	Rhizobiales bacterium NRL2					TXH42750.1	Dietzia cinnamea
		WP_121053365.1	Sphingosinicella microcystinivorans					TCW22818.1	Kutzneria sp. 744
		TDI61711.1	Alphaproteobacteria bacterium					EWM16154.1	Actinopolyspora
		PPR23808.1	Alphaproteobacteria bacterium MarineAlpha10_Bin2					WP_017973663.1	Halopolyspora algeriensis
		OEU73790.1	Desulfuromonadales bacterium C00003093					RCW45206.1	Actinomycetospora succinea
		RMD87601.1	Alphaproteobacteria bacterium					WP_133824660.1	Actinomycetospora cinnamomea
		GBD43141.1	bacterium HR40					PVZ14695.1	Pseudonocardia hydrocarbonoxydans
		WP_032113078.1	Candidatus Paracaedibacter symbiosus					WP_141277839.1	Pseudonocardia sp. MH-G8
		WP_010298985.1	Candidatus Odyssella thessalonicensis					WP_094923440.1	Thermocrispum agreste
		OJW51016.1	Alphaproteobacteria bacterium 41-28					WP_028846685.1	Saccharomonospora viridis
		EKE10086.1	uncultured bacterium					KHF45801.1	Luteococcus japonicus
		TDI65847.1	Alphaproteobacteria bacterium					WP_094764689.1	Nocardioidaceae bacterium Broad-1
		TXG85223.1	Sphingomonadales bacterium					EGD41393.1	Rhodococcus sp. PBTS 1
		PPR77849.1	Alphaproteobacteria bacterium MarineAlpha3_Bin5					WP_068099899.1	Ornithinimicrobium sp. KCTC 49018
		OUT80145.1	Rhodospirillaceae bacterium TMED23					WP_109473808.1	Ornithinimicrobium murale
		OJU12683.1	Alphaproteobacteria bacterium 64-11					WP_114907118.1	Actinobacteria bacterium 69-20
		WP_099097382.1	Roseomonas rhizosphaerae					OJV30119.1	Serinicoccus sp. W204
		PPR18594.1	Alphaproteobacteria bacterium MarineAlpha9_Bin7					QFG67843.1	Ornithinimicrobium sp. CNJ-824
		WP_085784512.1	Candidatus Nucleicultrix amoebiphila					WP_075957417.1	Actinoalloteichus
		WP_062140286.1	Caedimonas varicaedens					WP_075739599.1	Actinophytocola xinjiangensis
		AIL12344.1	Candidatus Paracaedimonas acanthamoebae					OLF08124.1	Actinophytocola xanthii
		PPR59161.1	Alphaproteobacteria bacterium MarineAlpha3_Bin6					WP_075124374.1	Haloechinothrix alba
		PLX44834.1	Rhizobiales bacterium					SNR34742.1	Blastococcus saxobsidens
		WP_008492330.1	Acidocella sp. MX-AZ02					RZU32838.1	Blastococcus xanthinilyticus
		OYV42977.1	Acidocella sp. 20-57-95					TYP85918.1	Kitasatospora
		WP_045391822.1	Falsirhodobacter sp. alg1					WP_043910497.1	Kitasatospora sp. CB01950
		WP_076980133.1	Brevirhabdus pacifica					WP_073812882.1	Friedmanniella sagamiharensis
		RZO39287.1	Rhodobacteraceae bacterium					WP_091079783.1	Friedmanniella sagamiharensis
		WP_107977114.1	Roseivivax pacificus					SDU89643.1	Saccharopolyspora shandongensis
		KIN65248.1	Sulfitobacter noctilucae					SDZ50152.1	Actinobacteria bacterium
		WP_067951708.1	Sulfitobacter sp. HI0129					PHX75822.1	Nakamurella sp. 12Sc4-1
		QEU60218.1	Kluyveromyces lactis					WP_111768767.1	Nakamurella sp. N5BH11
		WP_036179614.1	Palleronia rufa					WP_137450857.1	Tomitella sp. HY188
		WP_009503041.1	Salipiger aestuarii					WP_143908792.1	Millisia brevis
		TDQ63455.1	Rhodobacter veldkampii DSM 11550					WP_066904868.1	Gordonia
		PCH96763.1	Rhodobacteraceae bacterium					WP_132993795.1	Gordonia rhizosphera
		WP_115394234.1	Rhodovulum sp. 12E13					WP_006332834.1	Gordonia sputi NBRC 100414
		WP_139082126.1	Rubellimicrobium roseum					GAB37171.1	Gordonia sp.
		WP_092899262.1	Rhodobacter sp. 24-YEA-8					RUP40890.1	Gordonia sp. KTR9
		OUU13647.1	Rhodobacteraceae bacterium TMED38					AFR48523.1	Gordonia namibiensis NBRC 108229
		WP_013385343.1	Ketogulonicigenium vulgare					GAC01909.1	Micromonosporaceae bacterium CPCC 204380
		WP_101499764.1	Paracoccus sp. CBA4604					WP_117210363.1	Dietzia kunjamensis
		WP_140985888.1	Asticcacaulis sp. 3.1105					RKE66684.1	Corynebacterium amycolatum
		WP_013478024.1	Asticcacaulis excentricus					KAA9286564.1	Actinobacteria
		WP_006271678.1	Asticcacaulis biprosthecium					WP_030163870.1	unclassified Actinoplanes
		RCL77876.1	SAR116 cluster bacterium					WP_014694360.1	Corynebacterium sp. Marseille-P2417
		AZO52852.1	Mesorhizobium sp. M8A.F.Ca.ET.057.01.1.1					WP_080795375.1	Hoyosella subflava
		OJY07094.1	Rhizobiales bacterium 63-22					WP_013808033.1	Actinopolymorpha singaporensis
		AAL51274.1	Brucella melitensis bv. 1 str. 16M					WP_092656425.1	Propionibacterium sp.
		WP_049751145.1	Brucella melitensis					PIF03006.1	Propionibacteriales bacterium
		EFM58493.1	Brucella sp. BO2					PID51086.1	Nocardia acidivorans
		WP_135362461.1	Brucella abortus					WP_084515501.1	Pseudonocardiales bacterium
		WP_006351292.1	Lactobacillus amylolyticus					PZS40804.1	Nocardia niwae
		RIK87780.1	Rhizobiales bacterium					WP_063021833.1	Nakamurella multipartita
		SEP46903.1	Methylobacterium sp. ap11					WP_015748305.1	Actinobacteria bacterium IMCC26077
		PCI05934.1	Rhizobiales bacterium					WP_095529195.1	Nocardia miyunensis
		KAB2884871.1	Pseudorhodoplanes sp.					WP_084531303.1	Actinobacteria bacterium
		WP_003511317.1	Rhizobium/Agrobacterium group					GDX33111.1	unclassified Glycomyces
		WP_099865685.1	Pararhizobium haloflavum					WP_051703981.1	Pseudonocardiales bacterium
		SNZ21568.1	Cohaesibacter gelatinilyticus					PZS02456.1	actinobacterium acAMD-5
		WP_096172405.1	Cohaesibacter sp. ES.047					KGA08364.1	Streptomyces kasugaensis
		WP_133285124.1	Pseudohoeflea suaedae					WP_094794754.1	Mycolicibacterium aurum
		OJJ09576.1	Alphaproteobacteria bacterium AO1-B					VEG57047.1	Amycolatopsis albispora
		WP_054785133.1	Pseudovibrio denitrificans					WP_113693855.1	Actinoalloteichus spitiensis
		WP_107988934.1	Breoghania corrubedonensis					WP_016697226.1	Microlunatus soli
		PCJ84012.1	Rhizobiales bacterium					WP_091533267.1	Mycobacterium leprae
		PPD15658.1	Methylobacterium sp.					WP_010908171.1	Mycolicibacterium neoaurum
		WP_094076650.1	Notoacmeibacter marinus					CDQ46480.1	Acidipropionibacterium thoenii
		KUO55025.1	Alphaproteobacteria bacterium BRH_c36					WP_027587123.1	Actinobacteria bacterium 13_1_20CM_3_71_11
		WP_072385085.1	Hyphomicrobium sp. CS1BSMeth3					OLE21732.1	Aspergillus tanneri
		PCJ69711.1	Rhodobiaceae bacterium					KAA8652028.1	Mycobacterium ulcerans subsp. shinshuense
		WP_092813166.1	Afifella marina					BAV42694.1	Clostridiales bacterium
		GBE43234.1	bacterium BMS3Bbin10					PID80060.1	Frankia
		PIO52468.1	Teladorsagia circumcincta					WP_044885278.1	Rhodococcus maanshanensis
		WP_099623573.1	Caulobacter mirabilis					SEM26375.1	Mycobacteroides abscessus
		WP_092632913.1	Rhizobiales bacterium GAS113					WP_005059866.1	Mycobacteroides abscessus
		WP_133770317.1	Enterovirga rhinocerotis					CPY80345.1	Micromonospora pallida
		OZF82338.1	Caenorhabditis remanei					SCL43122.1	Dactylosporangium aurantiacum
		WP_069441584.1	Methyloceanibacter superfactus					WP_033362290.1	Actinobacteria bacterium
		WP_103011644.1	Rhodopseudomonas palustris					PZM97840.1	Actinoplanes friuliensis
		WP_008135293.1	Bradyrhizobium sp. YR681					WP_023562032.1	Chrysochloris asiatica
		WP_141168247.1	Pararhizobium sp. BGMRC6574					XP_006832130.1	Nocardia sienata
		WP_034991362.1	Beijerinckia mobilis					WP_084487495.1	Dactylosporangium aurantiacum
		WP_134486277.1	Methylocella tundrae					WP_052388374.1	Rhodococcus sp. SMB37
		WP_068298237.1	Labrys sp. WJW					WP_054719970.1	Nocardia seriolae
		KRY86763.1	Trichinella pseudospiralis					WP_081985762.1	Actinoplanes sp. TFC3
		WP_131836657.1	Ancylobacter aquaticus					WP_082772539.1	Amycolatopsis saalfeldensis
		WP_039195974.1	Aureimonas altamirensis					WP_091622154.1	Nocardia harenae
		WP_078708709.1	Consotaella salsifontis					WP_067654209.1	Rhodococcus sp. AD45
		WP_088519585.1	Rhodoblastus acidophilus					KJF21690.1	Terracoccus luteus
		WP_075221977.1	Acuticoccus yangtzensis					WP_121031204.1	Mycolicibacterium gilvum PYR-GCK
		WP_109856509.1	Ensifer adhaerens					ABP44817.1	Mycobacterium tuberculosis
		WP_073626947.1	Pseudoxanthobacter soli					WP_072523563.1	Nocardia concava
		WP_073052980.1	Kaistia soli					WP_083913225.1	Nocardia arizonensis
		TPW06581.1	bacterium					WP_054811130.1	Nocardia seriolae
		WP_012778106.1	Hirschia baltica					BAW04620.1	Oceanospirillales bacterium TMED33
		WP_137153924.1	Rhizobium sp. FKL33					RPG20787.1	Mycolicibacterium fallax
		AMS30079.1	Hyphomonadaceae bacterium UKL13-1					WP_085093342.1	Smaragdicoccus niigatensis
		ODT87288.1	Phenylobacterium sp. SCN 70-31					WP_018160994.1	Nocardia sp. BMG51109
		WP_029086645.1	Brevundimonas aveniformis					WP_084161585.1	Mycobacterium tuberculosis
		ODT74589.1	Pelagibacterium sp. SCN 64-44					AUS50420.1	Mycolicibacterium elephantis DSM 44368
		WP_137150754.1	Devosia sp. FKR38					RWA19903.1	SAR202 cluster bacterium
		OJX16433.1	Devosia sp. 67-54					KAA1293517.1	Trichinella pseudospiralis
		WP_072344334.1	Devosia enhydra					KRY93357.1	Trichinella sp. T8
		WP_035033189.1	unclassified Devosia					KRZ97476.1	Trichinella spiralis
		WP_114645921.1	Pelagibacterium sp. XYN52					KRY34735.1	Trichinella papuae
		WP_127144180.1	Pelagibacterium montanilacus					KRZ73998.1	Trichinella spiralis
		WP_029042327.1	Cucumibacter marinus					KRY34734.1	Physcomitrella patens
		WP_027836012.1	Maritalea myrionectae					XP_024361571.1	Physcomitrella patens
		WP_024276805.1	Xanthobacter sp. 126					XP_024358036.1	marine gamma proteobacterium HTCC2143
		WP_045443621.1	Tepidicaulis marinus					WP_007224570.1	Exaiptasia pallida
		TPW08565.1	Alphaproteobacteria bacterium					KXJ25924.1	Clonorchis sinensis
		WP_094748141.1	alpha proteobacterium U9-1i					RJW73403.1	Chrysochloris asiatica
		WP_031447425.1	Caulobacteraceae bacterium PMMR1					XP_006872222.1	Oikopleura dioica
		WP_108880400.1	Anderseniella sp. Alg231-50					CBY08511.1	Geobacillus stearothermophilus
		WP_111197602.1	Aestuariivirga litoralis					WP_061580540.1	Odoribacter sp. 43_10
		WP_119060408.1	Dichotomicrobium thermohalophilum					OKZ41657.1	Gemmatimonadetes bacterium
		WP_026783851.1	Pleomorphomonas koreensis					PYP40602.1	Acidimicrobiales bacterium
		WP_075869509.1	Bartonella apis					TFH19667.1	Saccharomonospora sp. LRS4.154
		WP_008037843.1	Bartonella tamiae					WP_081191657.1	Mesorhizobium amorphae CCBAU 01583
		RCL00033.1	Candidatus Tokpelaia sp. JSC188					OWK21597.1	Chloroflexi bacterium
		WP_017932484.1	Robiginitomaculum antarcticum					TAH54104.1
		PHQ60636.1	Robiginitomaculum sp.
		WP_122093066.1	Rhizobiales bacterium
		WP_022709360.1	Pseudochrobactrum sp. AO18b
		OUV50484.1	Alphaproteobacteria bacterium TMED110
		AQS40888.1	Candidatus Tokpelaia hoelldoblerii
		WP_119375519.1	Henriciella sp. JN25
		WP_005003504.1	Nitrococcus mobilis
		WP_018719063.1	Arhodomonas aquaeolei
		WP_028969804.1	Sphingomonas sp. URHD0057
		WP_107966699.1	Sphingomonas oleivorans
		WP_010184682.1	Sphingomonas sp. PAMC 26605
		WP_066646518.1	Sphingomonas sp. CCH10-B3
		PHR16613.1	Sphingopyxis sp.
		WP_047166712.1	Sphingomonas sp. Y57
		OYY69285.1	Sphingomonadales bacterium 28-55-16
		WP_066586964.1	Sphingomonas pruni
		RZV51851.1	Sphingomonadaceae bacterium
		WP_037498915.1	Sphingomonas jaspsi
		WP_114688656.1	Sphingomonas sp. WZY 27
		EFX74426.1	Daphnia pulex
		WP_116839846.1	Sphingomonas sp. CF311
		WP_055996622.1	Sphingomonas sp. Leaf67
		KAB7647539.1	Polymorphobacter fuscus
		WP_047007051.1	Erythrobacter gangjinensis
		WP_054119301.1	Porphyrobacter sp. AAP60
		WP_039333486.1	Novosphingobium subterraneum
		XP_013387366.1	Lingula anatina
		WP_129403121.1	Sphingobium sp. CHR27
		WP_033920312.1	Sphingomonas sp. 37zxx
		WP_116860627.1	Sphingomonas sp. URHD0007
		WP_072558785.1	Sphingopyxis sp. LPB0140
		PZU49960.1	Sphingomonas sp.
		PHS28169.1	Robiginitomaculum sp.
		PHR63147.1	Robiginitomaculum sp.
		WP_045776757.1	Elstera litoralis
		RCL79657.1	SAR116 cluster bacterium
		WP_013046741.1	Candidatus Puniceispirillum marinum
		RPG91732.1	Candidatus Puniceispirillum sp. TMED213
		OUV07523.1	Alphaproteobacteria bacterium TMED87
		OUU53031.1	Candidatus Puniceispirillum sp. TMED52
		WP_025300244.1	Candidatus Endolissoclinum faulkneri
		THD43939.1	Bradyrhizobium sp.
		WP_046022160.1	Magnetospira sp. QH-2
		RTL89889.1	Rhizobiales bacterium
		WP_085770703.1	Methylocystis bryophila
		TAL81826.1	Beijerinckiaceae bacterium
		XP_018290958.1	Phycomyces blakesleeanus NRRL 1555(-)
		OAD72918.1	Phycomyces blakesleeanus NRRL 1555(-)
		OUW70415.1	Rickettsiales bacterium TMED211
		OUV54526.1	Rickettsiales bacterium TMED127
		PDH56404.1	alpha proteobacterium MED-G10
		PPR40645.1	Alphaproteobacteria bacterium MarineAlpha8_Bin1
		OUU53062.1	Pelagibacteraceae bacterium TMED65
		PPR31747.1	Alphaproteobacteria bacterium MarineAlpha6_Bin6
		OUX44460.1	Rhodobacterales bacterium TMED271
		PQM61087.1	Rhodobacteraceae bacterium
		OFW76336.1	Alphaproteobacteria bacterium GWA1_45_9
		KNE60462.1	Allomyces macrogynus ATCC 38327
		WP_130153136.1	Candidatus Finniella inopinata
		PPR12800.1	Alphaproteobacteria bacterium MarineAlpha12_Bin1
		WP_066133535.1	Haematospirillum jordaniae
		PPR76127.1	Alphaproteobacteria bacterium MarineAlpha2_Bin1
		OYZ36587.1	Alphaproteobacteria bacterium 16-39-46
		PPR63474.1	Alphaproteobacteria bacterium MarineAlpha3_Bin7
		WP_068085275.1	Pseudovibrio stylochi
		RMF16363.1	Alphaproteobacteria bacterium
		TAL03420.1	Rhodospirillaceae bacterium
		RMH24021.1	Planctomycetes bacterium
		TVS05485.1	Phycisphaerales bacterium
		TVQ62344.1	Phycisphaerales bacterium
		CAG08528.1	Tetraodon nigroviridis
		GDX97751.1	Phycisphaerae bacterium
		TAJ20603.1	Planctomycetes bacterium
		RKZ14034.1	bacterium
		TVQ78552.1	Phycisphaeraceae bacterium
		WP_145380244.1	Planctomycetes bacterium Mal52
		WP_145197987.1	Planctomycetes bacterium Mal48
		GDY09342.1	Planctomycetia bacterium
		RLS51743.1	Planctomycetes bacterium
		WP_144998312.1	Planctomycetes bacterium Pla110
		WP_092049525.1	Planctomicrobium piriforme
		WP_146510739.1	Planctomycetes bacterium KOR42
		RLS79125.1	Planctomycetes bacterium
		WP_145371981.1	Planctomycetes bacterium Mal4
		RLS37814.1	Planctomycetes bacterium
		WP_075096071.1	Planctomyces sp. SH-PL14
		VTU02278.1	Gemmataceae bacterium
		QDT57156.1	Planctomycetes bacterium Pan44
		GBD37347.1	bacterium HR36
		TMQ32423.1	Planctomycetes bacterium
		OGX39924.1	Omnitrophica WOR_2 bacterium RIFCSPHIGHO2_02_FULL_68_15
		WP_145262460.1	Planctomycetes bacterium Pan216
		PYS94687.1	Acidobacteria bacterium
		WP_013112147.1	Planctopirus limnophila
[truncated: 615 more rows]

## Sheet: Supplementary Table S3
Assembly	Organism name	PMID	Strain tax ID	Species tax ID	Order / phylum
GCA_002104905.1	Basidiobolus meristosporus CBS 931.73	32727924	1314790	423460	Basidiobolales
GCA_000151295.1	Allomyces macrogynus ATCC 38327	29153401	578462	28583	Blastocladiales
GCA_002102555.1	Catenaria anguillulae PL171	32788582	765915	109876	Blastocladiales
0	Blastocladiella emersonii	0	1313167	4808	Blastocladiales
GCA_003615045.1	Caulochytrium protostelioides	30297742	1555241	1555241	Caulochytriales
GCA_002104985.1	Rhizoclosmatium globosum	24108616	329046	329046	Chytridiales
GCA_006535975.1	Chytriomyces confervae	31209237	246404	246404	Chytridiales
GCA_003614705.1	Blyttiomyces helicus	30297742	388810	388810	Chytridiales
GCA_000442015.1; GCA_003614725.1	Rozella allomycis CSF55	23932404	988480	281847	Cryptomycota
GCA_002794465.1	Paramicrosporidium saccamoebae	29171834	124658	1493516	Cryptomycota
GCA_003614675.1	Dimargaris cristalligena	30297742	215637	215637	Dimargaritales
GCA_003547095.1	Diversispora epigaea	30368822	1348612	1348612	Diversisporales
GCA_003550325.1	Gigaspora rosea	30636349	44941	44941	Diversisporales
GCA_003990745.1	Jimgerdemannia flammicorona	30485448	994334	994334	Endogonales
GCA_003990785.1	Endogone sp. FLAS-F59071	30485448	2340872	2340872	Endogonales
GCA_002261195.1	Bifiguratus adelaidae	28876195	1938954	1938954	Endogonales
GCA_001566745.1	Conidiobolus coronatus NRRL 28638	25977457	796925	34488	Entomophthorales
GCA_003203555.1	Rhizophagus clarus	29914365	94130	94130	Glomerales
GCA_000439145.3	Rhizophagus irregularis DAOM 181602=DAOM 197198	24277808	747089	588596	Glomerales
GCA_003549995.1	Rhizophagus sp. MUCL 43196	30636349	1803374	1803374	Glomerales
GCA_003550305.1	Glomus cerebriforme	30636349	658196	658196	Glomerales
GCA_001593155.1	Rhizophagus irregularis C2	29355972	588596	588596	Glomerales
GCA_000597665.1	Rhizophagus irregularis DAOM 197198w	29355972	1432141	588596	Glomerales
GCA_003086725.1	Furculomyces boomerangus	24027347	61424	61424	Harpellales
GCA_001969505.1	Zancudomyces culisetae	15689432	1213189	1213189	Harpellales
GCA_003097675.1	Smittium angustum	24027350	133377	133377	Harpellales
GCA_003086715.1	Smittium megazygosporum	24027350	133381	133381	Harpellales
GCA_001970855.1	Smittium culicis	24027350	133412	133412	Harpellales
GCA_001953115.1	Smittium mucronatum	24027350	133383	133383	Harpellales
GCA_003086735.1	Smittium simulii	24027350	133385	133385	Harpellales
GCA_002104995.1	Linderina pennispora	24027350	61395	61395	Kickxellales
GCA_002705745.1	Coemansia reversa NRRL 1564	25977457	763665	61392	Kickxellales
GCA_001574975.1	Gonapodya prolifera JEL478	25977457	1344416	1123529	Monoblepharidales
GCA_000739165.1	Mortierella verticillata NRRL 6337	28289537	1069443	78898	Mortierellales
GCA_001651415.1	Mortierella elongata AG-77	28076891	1314771	310910	Mortierellales
GCA_002105155.1	Lobosporangium transversale	28481340	64571	64571	Mortierellales
GCA_002105175.1	Absidia repens	28481340	90262	90262	Mucorales
GCA_002104935.1	Hesseltinella vesiculosa	28481340	101127	101127	Mucorales
GCA_900079185.1	Absidia glauca	28034347	4829	4829	Mucorales
GCA_000945115.1	Lichtheimia ramosa	25212617	688394	688394	Mucorales
GCA_000723665.1	Lichtheimia corymbifera JMRC:FSU:9682	25121733	1263082	42458	Mucorales
GCA_000950595.1	Mucor ambiguus	32039703	91626	91626	Mucorales
GCA_001638945.1	Mucor lusitanicus CBS 277.49	25006230	747725	29924	Mucorales
GCA_000149305.1	Rhizopus delemar RA 99-880	19578406	246409	936053	Mucorales
GCA_000938895.1	Parasitella parasitica	28034347	35722	35722	Mucorales
GCA_001683725.1	Choanephora cucurbitarum	28091548	101091	101091	Mucorales
GCA_003325435.1	Rhizopus azygosporus	29674435	86630	86630	Mucorales
GCA_002708625.1	Rhizopus microsporus ATCC 52813	27956601	1340429	58291	Mucorales
GCA_001638985.2	Phycomyces blakesleeanus NRRL 1555(-)	27238284	763407	4837	Mucorales
GCA_002105135.1	Syncephalastrum racemosum	28481340	13706	13706	Mucorales
GCA_002083735.1	Rhizopus microsporus ATCC 11559	27956601	58291	58291	Mucorales
GCA_000401635.1	Mucor circinelloides 1006PhL	32039703	1220926	36080	Mucorales
GCA_002083745.1	Rhizopus microsporus var. microsporus ATCC 52814	27956601	86635	58291	Mucorales
GCA_003325415.1	Rhizopus stolonifer	29674435	4846	4846	Mucorales
GCA_002104945.1	Piromyces finnis	26912365	1754191	1754191	Neocallimastigales
GCA_002104895.1	Anaeromyces robustus	26912365	1754192	1754192	Neocallimastigales
GCA_002104975.1	Neocallimastix californiae	26912365	1754190	1754190	Neocallimastigales
GCA_002157105.1	Piromyces sp. E2	28555641	73868	73868	Neocallimastigales
GCA_002006685.1	Batrachochytrium salamandrivorans	24003137	1357716	1357716	Rhizophydiales
GCA_000203795.1	Batrachochytrium dendrobatidis JAM81	25819009	684364	109871	Rhizophydiales
GCA_006536005.1	Powellomyces hirtus	31209237	109895	109895	Spizellomycetales
GCA_000182565.2	Spizellomyces punctatus DAOM BR117	24710297	645134	109760	Spizellomycetales
GCA_006535965.1	Spizellomyces sp. 'palustris'	31209237	117820	117820	Spizellomycetales
GCA_006535955.1	Synchytrium endobioticum	31209237	286115	286115	Synchytriales
GCA_006535985.1	Synchytrium microbalum	30200892	1806994	1806994	Synchytriales
GCA_003614145.1	Piptocephalis cylindrospora	30297742	1907219	1907219	Zoopagales
GCA_003614755.1	Syncephalis pseudoplumigaleata	30297742	1712513	1712513	Zoopagales
GCA_003614735.1	Thamnocephalis sphaerospora	30297742	78915	78915	Zoopagales
