# Supplementary material for: Utilization of Cobalamin Is Ubiquitous in Early-Branching Fungal Phyla
Source: Genome Biol Evol. 2021 Mar 3;13(4):evab043. doi: 10.1093/gbe/evab043 (PMC8085122; doi:10.1093/gbe/evab043)
Supplement: evab043_Supplementary_Data [file evab043_supplementary_data.zip › SupplementaryDatasetDS1.txt]

*****

MCEE
model	LG+G

ML full
(((magneto_ovoid_bacterium_MO_1_putative_Methylmalonyl_CoA_epimerase_CRH04354.1:0.25391079,((bacterium_HR40_2_epi_5_epi_valiolone_epimerase_GBD44534.1:0.19999468,Alphaproteobacteria_bacterium_HGW_Alphaproteobacteria_5_methylmalonyl_CoA_epimerase_PKP68604.1:0.23515341):0.06722502[0.994643],((uncultured_Alphaproteobacteria_bacterium_Lactoylglutathione_lyase_and_related_lyase_SBV95769.1:0.25393754,((Acidobacteria_bacterium_RBG_16_64_8_methylmalonyl_CoA_epimerase_OFV84380.1:0.23022186,(((Agrobacterium_MULTISPECIES_methylmalonyl_CoA_epimerase_WP_007689975.1:0.17638714,((((Alphaproteobacteria_bacterium_methylmalonyl_CoA_epimerase_TMJ91991.1:0.21250500,(Bradyrhizobiaceae_bacterium_methylmalonyl_CoA_epimerase_RTL54517.1:0.06290976,Tardiphaga_MULTISPECIES_methylmalonyl_CoA_epimerase_WP_068730877.1:0.14699460):0.11491034[1.000000]):0.04947235[0.949100],(Alphaproteobacteria_bacterium_TMED110_methylmalonyl_CoA_epimerase_OUV50728.1:0.18747974,((Rhodospirillaceae_bacterium_methylmalonyl_CoA_epimerase_PCI38553.1:0.24967582,((Alphaproteobacteria_bacterium_MarineAlpha9_Bin1_CFH31_00427_PPR29505.1:0.22839964,Alphaproteobacteria_bacterium_TMED109_methylmalonyl_CoA_epimerase_OUV26962.1:0.14625377):0.07502521[0.999739],(((Alphaproteobacteria_bacterium_methylmalonyl_CoA_epimerase_RZP26901.1:0.39611206,Alphaproteobacteria_bacterium_TMED199_methylmalonyl_CoA_epimerase_OUW59014.1:0.22316740):0.09737717[0.995569],(Alphaproteobacteria_bacterium_methylmalonyl_CoA_epimerase_RCL76562.1:0.20002798,((((Rhodobacteraceae_bacterium_methylmalonyl_CoA_epimerase_PQM55727.1:0.24254823,Rhodobacterales_bacterium_methylmalonyl_CoA_epimerase_PQM68963.1:0.20670000):0.09224567[0.997143],Rhodobacteraceae_bacterium_methylmalonyl_CoA_epimerase_PQM61143.1:0.33032396):0.00590535[0.343865],Rhodobacterales_bacterium_HTCC2255_methylmalonyl_CoA_epimerase_WP_008033449.1:0.21234703):0.03570894[0.889304],(Rhodobacteraceae_bacterium_methylmalonyl_CoA_epimerase_PQM58454.1:0.00000001,Rhodobacteraceae_bacterium_methylmalonyl_CoA_epimerase_PQM63990.1:0.00691834):0.23965718[1.000000]):0.02746021[0.913601]):0.01841984[0.965945]):0.01005770[0.655433],(Alphaproteobacteria_bacterium_MarineAlpha2_Bin1_CFH01_01186_PPR78088.1:0.39917799,(Alphaproteobacteria_bacterium_TMED62_methylmalonyl_CoA_epimerase_OUU63555.1:0.30284992,(Alphaproteobacteria_bacterium_MarineAlpha9_Bin4_CFH34_00133_PPR27536.1:0.23589032,Rickettsiales_bacterium_TMED251_methylmalonyl_CoA_epimerase_OUX15958.1:0.24595312):0.06905736[0.968566]):0.06377749[0.884515]):0.08038281[0.853422]):0.02149156[0.716069]):0.10254697[0.999787]):0.05817492[0.983028],(Alphaproteobacteria_bacterium_TMED87_methylmalonyl_CoA_epimerase_OUV09594.1:0.25396142,Nesiotobacter_exalbescens_methylmalonyl_CoA_epimerase_WP_028480903.1:0.22805835):0.01733295[0.777698]):0.02455646[0.759470]):0.03919384[0.836624]):0.04675259[0.996751],((Thermopetrobacter_sp._TC1_methylmalonyl_CoA_epimerase_WP_038036475.1:0.22889460,Nilaparvata_lugens_methylmalonyl_CoA_epimerase_mitochondrial_like_XP_022204999.1:0.13094566):0.03514656[0.982652],(Haematospirillum_jordaniae_methylmalonyl_CoA_epimerase_WP_066135656.1:0.33816279,(Candidatus_Endolissoclinum_sp._TMED55_methylmalonyl_CoA_epimerase_OUU61898.1:0.26781011,Gammaproteobacteria_bacterium_methylmalonyl_CoA_epimerase_TDJ23384.1:0.20773945):0.00206447[0.334191]):0.07231086[0.999996]):0.02857990[0.986070]):0.01012726[0.909982],(Porticoccaceae_bacterium_methylmalonyl_CoA_epimerase_PCJ90575.1:0.17411376,(((((Caulobacterales_bacterium_68_7_methylmalonyl_CoA_epimerase_OJU10205.1:0.15923394,(Phyllobacteriaceae_bacterium_Water_Bin73_methylmalonyl_CoA_epimerase_WP_108845645.1:0.14633609,Phenylobacterium_sp._LX32_methylmalonyl_CoA_epimerase_WP_111529122.1:0.16318965):0.06169532[0.995731]):0.03477465[0.895506],(Alphaproteobacteria_bacterium_methylmalonyl_CoA_epimerase_PZO08537.1:0.12500737,(((Rhizobiales_bacterium_TMED94_methylmalonyl_CoA_epimerase_RPF88359.1:0.11914169,(alpha_proteobacterium_U9_1i_methylmalonyl_CoA_epimerase_WP_094749027.1:0.11691466,((Robiginitomaculum_antarcticum_methylmalonyl_CoA_epimerase_WP_017930608.1:0.13903266,(Robiginitomaculum_sp._methylmalonyl_CoA_epimerase_PHR62141.1:0.27621394,Litorimonas_taeanensis_methylmalonyl_CoA_epimerase_WP_121099402.1:0.22395796):0.05164561[0.799883]):0.05864890[0.989137],(Robiginitomaculum_sp._methylmalonyl_CoA_epimerase_PHR93394.1:0.10349394,Robiginitomaculum_sp._methylmalonyl_CoA_epimerase_PHS36696.1:0.12601727):0.11439594[0.999998]):0.08284226[0.999991]):0.03569635[0.949236]):0.06300007[0.999896],(Hyphomonas_sp._L_53_1_40_methylmalonyl_CoA_epimerase_KCZ65648.1:0.13536001,Hirschia_baltica_methylmalonyl_CoA_epimerase_WP_015827561.1:0.18673039):0.07239687[0.993337]):0.13222966[1.000000],((Polymorphobacter_fuscus_methylmalonyl_CoA_epimerase_KAB7648848.1:0.17499609,(Phenylobacterium_immobile_methylmalonyl_CoA_epimerase_WP_091739427.1:0.25849426,Polymorphobacter_sp._DJ1R_1_methylmalonyl_CoA_epimerase_WP_135244365.1:0.14706716):0.02492970[0.405685]):0.05742720[0.966965],((Rhodobacterales_bacterium_CG15_BIG_FIL_POST_REV_8_21_14_020_59_13_methylmalonyl_CoA_epimerase_PIW29573.1:0.25849226,Oceanicaulis_sp._HTCC2633_methylmalonyl_CoA_epimerase_WP_009800968.1:0.12183224):0.09911878[1.000000],(Euryhalocaulis_caribicus_methylmalonyl_CoA_epimerase_WP_022697755.1:0.21996862,(Robiginitomaculum_sp._methylmalonyl_CoA_epimerase_PHS28043.1:0.13855535,Robiginitomaculum_sp._methylmalonyl_CoA_epimerase_PHR76095.1:0.22021518):0.07935727[0.999928]):0.05140075[0.854001]):0.07069842[0.999095]):0.04743462[0.865303]):0.03619634[0.912883]):0.05195800[0.978470]):0.02406211[0.931303],((Sphingomonas_koreensis_methylmalonyl_CoA_epimerase_TPG41001.1:0.15402118,(((Alphaproteobacteria_bacterium_HGW_Alphaproteobacteria_7_methylmalonyl_CoA_epimerase_PKP64217.1:0.02895882,(((Novosphingobium_sp._MBES04_VOC_family_protein_WP_039392771.1:0.29138708,Croceicoccus_naphthovorans_VOC_family_protein_WP_047821069.1:0.19995963):0.12461363[0.999990],(Novosphingobium_sp._GV010_methylmalonyl_CoA_epimerase_WP_110871571.1:0.19883646,Erythrobacter_zhengii_methylmalonyl_CoA_epimerase_WP_119588272.1:0.12391059):0.04095438[0.817053]):0.05657633[0.968415],(Altererythrobacter_sp._ZODW24_VOC_family_protein_WP_114522111.1:0.18163599,(Sphingomonadales_bacterium_39_62_4_methylmalonyl_CoA_epimerase_OZA67176.1:0.17598889,Novosphingobium_sp._BW1_methylmalonyl_CoA_epimerase_WP_148628019.1:0.12356198):0.13940343[1.000000]):0.02346371[0.575674]):0.03241211[0.987306]):0.07574432[0.999997],(Sphingomonas_astaxanthinifaciens_methylmalonyl_CoA_epimerase_WP_029941953.1:0.23931212,(Erythrobacter_sp._SG61_1L_methylmalonyl_CoA_epimerase_WP_054530867.1:0.16926637,Altererythrobacter_sp._Root672_methylmalonyl_CoA_epimerase_WP_055917271.1:0.12401910):0.05241238[0.999605]):0.00000001[0.000000]):0.06372080[1.000000],(Sphingomonadaceae_bacterium_PASS1_methylmalonyl_CoA_epimerase_OYU01723.1:0.10531943,(Sphingomonas_sp._32_62_10_methylmalonyl_CoA_epimerase_OYX37611.1:0.03667564,Sphingomonadaceae_bacterium_MED_G03_methylmalonyl_CoA_epimerase_PDH69886.1:0.08270475):0.04921366[0.999975]):0.01488945[0.637262]):0.07436962[0.999976]):0.03292740[0.798299],(Sphingomonas_sp._3F27F9_methylmalonyl_CoA_epimerase_WP_137903228.1:0.08066686,(Sphingomonas_paucimobilis_NBRC_13935_putative_methylmalonyl_CoA_epimerase_GAN15540.1:0.11975705,Aurantimonas_sp._Leaf443_methylmalonyl_CoA_epimerase_WP_055846272.1:0.24307615):0.09343087[0.995630]):0.06868365[0.999651]):0.05786925[0.998126]):0.19447097[1.000000],(Oceanibacterium_hippocampi_VOC_family_protein_WP_085884255.1:0.71983018,(Haliea_sp._methylmalonyl_CoA_epimerase_RZJ00257.1:0.50617672,Pelagibacterium_sp._SCN_64_44_ABS76_10170_ODT81895.1:0.38226142):0.25151960[0.942276]):0.23700491[0.999823]):0.13263826[0.999836],(Pararhizobium_sp._BGMRC6574_methylmalonyl_CoA_epimerase_WP_141165999.1:0.25818595,((Bartonella_apis_methylmalonyl_CoA_epimerase_WP_075869537.1:0.25984321,(Aureimonas_sp._AU12_methylmalonyl_CoA_epimerase_WP_062203296.1:0.21332190,(Rhizobiales_bacterium_PAMC_29148_methylmalonyl_CoA_epimerase_WP_131113225.1:0.23250853,(Alphaproteobacteria_bacterium_41_28_methylmalonyl_CoA_epimerase_OJW53309.1:0.13110080,uncultured_bacterium_Methylmalonyl_CoA_epimerase_EKE09763.1:0.21150345):0.27850528[1.000000]):0.04556948[0.656543]):0.04087763[0.954829]):0.00668950[0.346508],(Alphaproteobacteria_bacterium_methylmalonyl_CoA_epimerase_PCH46331.1:0.18408031,Candidatus_Magnetaquicoccus_inordinatus_methylmalonyl_CoA_epimerase_WP_130471841.1:0.25184905):0.11870877[0.999994]):0.01984894[0.954180]):0.01177701[0.694093]):0.02321240[0.913647]):0.01763092[0.784875]):0.03251930[0.937837]):0.02481082[0.966727],(((Acuticoccus_yangtzensis_methylmalonyl_CoA_epimerase_WP_075221683.1:0.22818944,(Beijerinckiaceae_bacterium_RH_CH11_Methylmalonyl_CoA_epimerase_VVB45303.1:0.09077738,((Phyllobacterium_leguminum_methylmalonyl_CoA_epimerase_WP_110754328.1:0.29393921,(Martelella_sp._BGMRC2036_methylmalonyl_CoA_epimerase_WP_141150348.1:0.21673077,Beijerinckiaceae_bacterium_methylmalonyl_CoA_epimerase_PNE12342.1:0.21793460):0.02908160[0.557107]):0.04265760[0.977271],(Mesorhizobium_amorphae_CCBAU_01583_methylmalonyl_CoA_epimerase_OWK21597.1:0.13849654,(Rhizobium_oryzae_methylmalonyl_CoA_epimerase_SEK58334.1:0.20063419,(Rhizobium_yanglingense_methylmalonyl_CoA_epimerase_OWK25491.1:0.04100347,Sinorhizobium_americanum_methylmalonyl_CoA_epimerase_TCN20359.1:0.02063260):0.17740446[1.000000]):0.05190967[0.937055]):0.03107303[0.954660]):0.01840567[0.985324]):0.00757269[0.494521]):0.02441780[0.935707],(Sinorhizobium_meliloti_methylmalonyl_CoA_epimerase_WP_017273334.1:0.11744725,(Granulosicoccus_antarcticus_methylmalonyl_CoA_epimerase_WP_088920040.1:0.25778771,(Rhizobium_sp._Td3_methylmalonyl_CoA_epimerase_WP_138795896.1:0.06366115,(Agrobacterium_rhizogenes_methylmalonyl_CoA_epimerase_WP_142841468.1:0.04875509,Agrobacterium_tumefaciens_methylmalonyl_CoA_epimerase_WP_003497409.1:0.05693329):0.05367419[0.999533]):0.13614951[1.000000]):0.05287653[0.898821]):0.06533208[0.967299]):0.01799779[0.727029],(((Tranquillimonas_sp._M0103_methylmalonyl_CoA_epimerase_WP_127904599.1:0.17414254,Jannaschia_seosinensis_methylmalonyl_CoA_epimerase_WP_055663391.1:0.09115927):0.04223373[0.951457],((Aureimonas_altamirensis_methylmalonyl_CoA_epimerase_WP_039190133.1:0.21364862,(Pelagibacterium_sp._SCN_63_126_methylmalonyl_CoA_epimerase_ODT48210.1:0.11790644,(Pelagibacterium_sp._SCN_63_23_methylmalonyl_CoA_epimerase_ODT66510.1:0.15576393,(Pelagibacterium_montanilacus_methylmalonyl_CoA_epimerase_WP_127143164.1:0.09626993,(Gammaproteobacteria_bacterium_methylmalonyl_CoA_epimerase_RLA12098.1:0.24804433,uncultured_bacterium_F499_ART37892.1:0.08272004):0.14449619[1.000000]):0.09303987[0.999994]):0.04809562[0.557350]):0.07449508[0.999983]):0.01746023[0.567900],(Devosia_sp._SCN_66_27_methylmalonyl_CoA_epimerase_ODS87788.1:0.08417402,Arsenicitalea_aurantiaca_methylmalonyl_CoA_epimerase_WP_127187062.1:0.35978419):0.10947124[0.999967]):0.05099372[0.999811]):0.00628365[0.362848],((Microvirga_vignae_methylmalonyl_CoA_epimerase_WP_047191573.1:0.25612994,bacterium_RmlP001_methylmalonyl_CoA_epimerase_WP_129221619.1:0.17017921):0.08866575[0.999416],(SAR116_cluster_bacterium_MED_G06_methylmalonyl_CoA_epimerase_PDH58828.1:0.10671600,Candidatus_Puniceispirillum_sp._TMED213_methylmalonyl_CoA_epimerase_RPG90438.1:0.40332108):0.08751436[0.999853]):0.02741436[0.699559]):0.04926423[0.999999]):0.01038253[0.442785]):0.04526964[1.000000],((Tropicimonas_isoalkanivorans_methylmalonyl_CoA_epimerase_ethylmalonyl_CoA_epimerase_SFB84133.1:0.06008483,(Kluyveromyces_lactis_Erg11_QEU62961.1:0.01667098,(Rhodobacteraceae_bacterium_methylmalonyl_CoA_epimerase_PCJ03938.1:0.11632228,(Planktomarina_temperata_RCA23_methylmalonyl_CoA_epimerase_AII85742.1:0.11377228,Litoreibacter_albidus_methylmalonyl_CoA_epimerase_ethylmalonyl_CoA_epimerase_SDX14310.1:0.05121780):0.01470163[0.458871]):0.01795118[0.984555]):0.01095291[0.499014]):0.06364657[0.999999],(Pararhodospirillum_photometricum_DSM_122_Lactoylglutathione_lyase_and_related_lyase_CCG09337.1:0.11778207,Methylorubrum_salsuginis_methylmalonyl_CoA_epimerase_ethylmalonyl_CoA_epimerase_SFK49271.1:0.11082581):0.06824633[1.000000]):0.00916607[0.632928]):0.03368665[0.988136]):0.02331212[0.951854],((Klebsormidium_nitens_methylmalonyl_CoA_ethylmalonyl_CoA_epimerase_GAQ88906.1:0.25834247,(Chara_braunii_CBR_g83798_GBG42010.1:0.15303627,(Physcomitrella_patens_methylmalonyl_CoA_epimerase_mitochondrial_like_XP_024358036.1:0.29081928,Physcomitrella_patens_methylmalonyl_CoA_epimerase_mitochondrial_like_XP_024361571.1:0.30897187):0.18220913[0.999989]):0.05106027[0.631512]):0.16104879[1.000000],(((unclassified_Aureimonas_MULTISPECIES_methylmalonyl_CoA_epimerase_WP_056696515.1:0.12134022,Rhizobiales_bacterium_methylmalonyl_CoA_epimerase_WP_113245808.1:0.18237955):0.13106266[1.000000],(unclassified_Rhizobium_MULTISPECIES_methylmalonyl_CoA_epimerase_WP_062478771.1:0.23659494,Rhizobiales_bacterium_methylmalonyl_CoA_epimerase_WP_112733244.1:0.18943690):0.06607108[0.853386]):0.02709460[0.501886],(Rhizobium_leguminosarum_methylmalonyl_CoA_epimerase_WP_130815682.1:0.21664251,((Rhizobiales_bacterium_methylmalonyl_CoA_epimerase_WP_113002656.1:0.12914820,(Rhizobiales_bacterium_methylmalonyl_CoA_epimerase_WP_113390469.1:0.20383116,Rhizobium_sp._CF142_methylmalonyl_CoA_epimerase_WP_007817164.1:0.26165328):0.18264798[1.000000]):0.10608460[0.999949],(Rhizobiales_bacterium_methylmalonyl_CoA_epimerase_WP_113242307.1:0.22007327,Rhizobium_altiplani_methylmalonyl_CoA_epimerase_WP_062369857.1:0.16983328):0.04269631[0.532335]):0.02029326[0.561819]):0.03894182[0.979798]):0.04727967[0.998967]):0.04473503[0.947345]):0.00000001[0.000000]):0.04014391[0.999812],(Alphaproteobacteria_bacterium_MarineAlpha7_Bin1_CFH29_00404_PPR39156.1:0.24252707,(Pelagibacteraceae_bacterium_TMED13_methylmalonyl_CoA_epimerase_OUT44885.1:0.18904438,(Pelagibacteraceae_bacterium_TMED195_methylmalonyl_CoA_epimerase_RPG16245.1:0.09970485,(Alphaproteobacteria_bacterium_MarineAlpha6_Bin1_CFH23_00180_PPR48924.1:0.17293934,Alphaproteobacteria_bacterium_MarineAlpha6_Bin6_CFH28_00022_PPR32344.1:0.18590784):0.22777528[1.000000]):0.06424341[0.673754]):0.10548974[0.999956]):0.12546148[1.000000]):0.01330975[0.675878]):0.03120584[0.999022]):0.01914973[0.872782],((Callorhinchus_milii_PREDICTED_methylmalonyl_CoA_epimerase_mitochondrial_XP_007892485.1:0.46226619,Aureococcus_anophagefferens_AURANDRAFT_21315_XP_009033666.1:0.24021570):0.02322819[0.427202],(Acanthaster_planci_methylmalonyl_CoA_epimerase_mitochondrial_like_isoform_X1_XP_022108691.1:0.22736181,((Salpingoeca_rosetta_methylmalonyl_CoA_epimerase_XP_004997547.1:0.10697366,(Galdieria_sulphuraria_methylmalonyl_CoA_epimerase_XP_005704584.1:0.20598780,(Intoshia_linei_DL_methylmalonyl_CoA_racemase_OAF68618.1:0.53135658,Galdieria_sulphuraria_methylmalonyl_CoA_epimerase_XP_005706661.1:0.47338840):0.03972693[0.733337]):0.05220970[0.901112]):0.08955100[0.999969],((((Clonorchis_sinensis_Methylmalonyl_CoA_epimerase_RJW73403.1:0.07539231,Opisthorchis_felineus_CRM22_006139_TGZ64832.1:0.00000001):0.17733160[0.999999],(Fasciola_gigantica_Methylmalonyl_CoA_epimerase_ethylmalonyl_CoA_epimerase_TPP61325.1:0.00000001,Fasciola_hepatica_Methylmalonyl_CoA_epimerase_ethylmalonyl_CoA_epimerase_THD21869.1:0.00000001):0.14554188[0.999989]):0.31664410[1.000000],((Tritrichomonas_foetus_Methylmalonyl_CoA_epimerase_mitochondrial_OHT04553.1:0.56938825,Trichomonas_vaginalis_G3_glyoxalase_XP_001325416.1:0.47364610):0.74405134[1.000000],(((Rhodobacteraceae_bacterium_B17_VOC_family_protein_WP_123641747.1:0.62696897,(Alphaproteobacteria_bacterium_13_2_20CM_2_64_7_methylmalonyl_CoA_epimerase_OLB75245.1:0.26423094,(Betaproteobacteria_bacterium_methylmalonyl_CoA_epimerase_RPJ46275.1:0.20446696,(Betaproteobacteria_bacterium_methylmalonyl_CoA_epimerase_RPI47615.1:0.28415508,Betaproteobacteria_bacterium_RIFCSPLOWO2_02_FULL_67_26_methylmalonyl_CoA_epimerase_OGA25683.1:0.19131742):0.04487495[0.889025]):0.03503000[0.481705]):0.15615474[0.999088]):0.22895883[1.000000],((SAR116_cluster_bacterium_VOC_family_protein_RCL78331.1:0.40484975,(Alphaproteobacteria_bacterium_TMED54_VOC_family_protein_RPH10190.1:0.59568905,(Rhizobiales_bacterium_TMED227_methylmalonyl_CoA_epimerase_RPF97816.1:0.24828536,(Rhizobiales_bacterium_TMED28_CBB88_06100_OUT82316.1:0.17133641,Rhizobiales_bacterium_TMED25_methylmalonyl_CoA_epimerase_OUT74978.1:0.14230010):0.12265607[0.969737]):0.15941625[0.999292]):0.24200063[0.999717]):0.12999927[0.848550],(Alphaproteobacteria_bacterium_MarineAlpha3_Bin7_CFH08_00087_PPR66265.1:0.32951104,(Rhodospirillaceae_bacterium_TMED167_methylmalonyl_CoA_epimerase_OUW24615.1:0.38730849,(Rhodospirillaceae_bacterium_TMED23_methylmalonyl_CoA_epimerase_OUT77307.1:0.60154024,Alphaproteobacteria_bacterium_MarineAlpha3_Bin6_CFH07_00445_PPR59042.1:0.14488640):0.12687018[0.987435]):0.05287704[0.617902]):0.08118928[0.871229]):0.11592795[0.993775]):0.15276352[0.999743],((Euryarchaeota_archaeon_methylmalonyl_CoA_epimerase_RMG33654.1:0.23360877,Candidatus_Heimdallarchaeota_archaeon_LC_2_HeimC2_42200_OLS19213.1:0.29275988):0.47353217[1.000000],(Candidatus_Hydrogenedentes_bacterium_methylmalonyl_CoA_epimerase_RMH59222.1:0.57063975,(Cytophagaceae_bacterium_methylmalonyl_CoA_epimerase_RYF47856.1:0.70447549,((((Chloroflexi_bacterium_54_19_methylmalonyl_CoA_epimerase_OJV89395.1:0.47013290,((((((Deltaproteobacteria_bacterium_RIFOXYA12_FULL_58_15_methylmalonyl_CoA_epimerase_OGQ92213.1:0.45435384,((Clostridia_bacterium_methylmalonyl_CoA_epimerase_RUA16524.1:0.49035372,(Chloroflexi_bacterium_methylmalonyl_CoA_epimerase_RLT35955.1:0.20096743,Litorilinea_aerophila_methylmalonyl_CoA_epimerase_WP_141610461.1:0.25733433):0.06871479[0.787708]):0.08318945[0.825213],(Nitrolancea_hollandica_methylmalonyl_CoA_epimerase_WP_008478685.1:0.38783438,Chloroflexi_bacterium_methylmalonyl_CoA_epimerase_RIK46394.1:0.45510381):0.31367519[1.000000]):0.07969088[0.884627]):0.09449012[0.900404],(Chloroflexi_bacterium_GWB2_49_20_methylmalonyl_CoA_epimerase_OGN75283.1:0.63824005,(((Deltaproteobacteria_bacterium_VOC_family_protein_RPJ37494.1:0.57828617,(Desulfosarcina_cetonica_VOC_family_protein_WP_054701581.1:0.19472470,Syntrophobacterales_bacterium_GWC2_56_13_A2X96_05945_OHE16965.1:0.21795783):0.12886010[0.945854]):0.37394476[1.000000],(SAR202_cluster_bacterium_EGP13_00385_KAA1293517.1:0.70105006,(Saccharomonospora_sp._LRS4.154__WP_081191657.1:0.45000083,Acidimicrobiales_bacterium_E4H05_04080_TFH19667.1:0.36202655):0.44514222[1.000000]):0.44149131[1.000000]):0.13421519[0.975026],((Chloroflexi_bacterium_methylmalonyl_CoA_ethylmalonyl_CoA_epimerase_PZC46964.1:0.56016733,((Chloroflexi_bacterium_methylmalonyl_CoA_ethylmalonyl_CoA_epimerase_PZC45247.1:0.35285258,SAR202_cluster_bacterium_Io17_Chloro_G1_methylmalonyl_CoA_epimerase_PKB62802.1:0.18258907):0.31681320[1.000000],(bacterium_HR23_HRbin23_01516_GBD11837.1:0.43374643,(SAR202_cluster_bacterium_methylmalonyl_CoA_epimerase_PCI20606.1:0.11028320,SAR202_cluster_bacterium_Casp_Chloro_G3_methylmalonyl_CoA_epimerase_PKB58002.1:0.18257465):0.30081048[1.000000]):0.07430371[0.887208]):0.12291438[0.948712]):0.07820439[0.931035],(((delta_proteobacterium_NaphS2_methylmalonyl_CoA_epimerase_WP_006422080.1:0.53815403,(Chloroflexi_bacterium_CG_4_10_14_0_8_um_filter_46_9_methylmalonyl_CoA_epimerase_PIZ26842.1:0.30420480,(Chloroflexi_bacterium_RBG_13_50_10_methylmalonyl_CoA_epimerase_OGN94105.1:0.11183370,Dehalococcoidia_bacterium_methylmalonyl_CoA_epimerase_TET42747.1:0.00464552):0.13465530[0.999891]):0.18724903[0.999993]):0.08170497[0.922493],(Chloroflexi_bacterium_RBG_13_54_8_methylmalonyl_CoA_epimerase_OGO04080.1:0.25351471,(Chloroflexi_bacterium_RBG_19FT_COMBO_47_15_methylmalonyl_CoA_epimerase_OGO59194.1:0.18059866,(Dehalococcoidia_bacterium_methylmalonyl_CoA_epimerase_TET16129.1:0.16158804,(Chloroflexi_bacterium_CG07_land_8_20_14_0_80_51_10_methylmalonyl_CoA_epimerase_PIU57261.1:0.15165366,(Dehalococcoidia_bacterium_methylmalonyl_CoA_epimerase_TET39934.1:0.15814726,(Chloroflexi_bacterium_RBG_13_51_18_methylmalonyl_CoA_epimerase_OGN95412.1:0.05295269,Chloroflexi_bacterium_RBG_13_52_12_methylmalonyl_CoA_epimerase_OGO01456.1:0.07589250):0.38058466[1.000000]):0.04539403[0.535849]):0.05054788[0.950184]):0.06151851[0.965915]):0.04205073[0.959450]):0.06281636[0.977759]):0.15509567[0.999788],(Chloroflexi_bacterium_Catechol_2_3_dioxygenase_PZC40312.1:0.63453392,(Dehalococcoidia_bacterium_methylmalonyl_CoA_epimerase_TAK56839.1:0.25734501,((Chloroflexi_bacterium_3753O_methylmalonyl_CoA_epimerase_QFG03913.1:0.18533443,(Chloroflexi_bacterium_methylmalonyl_CoA_epimerase_RLT26725.1:0.23143861,(Chloroflexi_bacterium_HGW_Chloroflexi_9_methylmalonyl_CoA_epimerase_PKN78041.1:0.04340107,(uncultured_Chloroflexi_bacterium_HF0200_09I09_lactoylglutathione_lyase_and_related_lyases_ADI17978.1:0.27629892,Chloroflexi_bacterium_methylmalonyl_CoA_epimerase_RLT34454.1:0.16175616):0.07053554[0.964600]):0.04364754[0.823982]):0.12350743[0.999989]):0.14319858[1.000000],((bacterium_HR25_HRbin25_00055_GBD14186.1:0.21008231,bacterium_HR24_HRbin24_00414_GBD12407.1:0.06546076):0.08506139[0.999781],(Chloroflexi_bacterium_methylmalonyl_CoA_epimerase_TMC00257.1:0.20222954,((Candidatus_Rokubacteria_bacterium_GWC2_70_16_methylmalonyl_CoA_epimerase_OGK76963.1:0.20465417,(Candidatus_Rokubacteria_bacterium_13_1_40CM_68_15_methylmalonyl_CoA_epimerase_OLB99625.1:0.20647505,(Candidatus_Rokubacteria_bacterium_methylmalonyl_CoA_epimerase_PYM28229.1:0.16118642,((Candidatus_Rokubacteria_bacterium_methylmalonyl_CoA_epimerase_PYN21038.1:0.12583445,(Candidatus_Rokubacteria_bacterium_RBG_16_73_20_methylmalonyl_CoA_epimerase_partial_OGK97154.1:0.00000001,Candidatus_Rokubacteria_bacterium_GWA2_73_35_methylmalonyl_CoA_epimerase_OGK87105.1:0.00000001):0.12191697[1.000000]):0.02211160[0.651094],(Candidatus_Rokubacteria_bacterium_methylmalonyl_CoA_epimerase_PYM50039.1:0.06234373,Candidatus_Rokubacteria_bacterium_13_2_20CM_69_15_2_methylmalonyl_CoA_epimerase_OLA97475.1:0.07959552):0.06978331[0.999990]):0.07123673[0.993753]):0.04920997[0.945349]):0.04759742[0.858498]):0.17218924[1.000000],(candidate_division_NC10_bacterium_RIFCSPLOWO2_02_FULL_66_22_methylmalonyl_CoA_epimerase_OGB93125.1:0.24837787,(Deltaproteobacteria_bacterium_methylmalonyl_CoA_epimerase_TMA81285.1:0.17823210,Deltaproteobacteria_bacterium_methylmalonyl_CoA_epimerase_TMA78161.1:0.30272608):0.03593123[0.803011]):0.01940568[0.650684]):0.08833677[0.999688]):0.05596793[0.947115]):0.04047798[0.510596]):0.04650659[0.602014]):0.15002628[0.996824]):0.08713411[0.933185]):0.07121431[0.966575]):0.04140387[0.745409]):0.04374503[0.697012]):0.01523978[0.380572]):0.00000001[0.000000],(((((Chloroflexi_bacterium_methylmalonyl_CoA_epimerase_RLC54324.1:0.17223006,Chloroflexi_bacterium_methylmalonyl_CoA_epimerase_RLC89844.1:0.34064547):0.29157001[1.000000],((Candidatus_Thermofonsia_Clade_3_bacterium_methylmalonyl_CoA_epimerase_PJF47817.1:0.41294425,(bacterium_HR22_Lactoylglutathione_lyase_GBD09990.1:0.01718611,Thermoflexus_hugenholtzii_methylmalonyl_CoA_epimerase_WP_088572175.1:0.13338758):0.19608707[1.000000]):0.08543395[0.966204],((Candidatus_Promineofilum_breve_methylmalonyl_CoA_epimerase_WP_095043051.1:0.30651946,((Candidatus_Thermofonsia_Clade_2_bacterium_methylmalonyl_CoA_epimerase_PJF38498.1:0.27175872,(((Anaerolineaceae_bacterium_methylmalonyl_CoA_epimerase_TVR23390.1:0.44840519,(Chloroflexi_bacterium_OLB15_putative_methylmalonyl_CoA_epimerase_KXK23574.1:0.20537158,(Candidatus_Thermofonsia_Clade_2_bacterium_methylmalonyl_CoA_epimerase_PJF40339.1:0.18887364,Candidatus_Thermofonsia_Clade_2_bacterium_methylmalonyl_CoA_epimerase_PJF32491.1:0.16845953):0.03381322[0.686507]):0.04260589[0.673836]):0.07301811[0.856166],(Candidatus_Thermofonsia_Clade_1_bacterium_methylmalonyl_CoA_epimerase_PJF30932.1:0.20299680,Chloroflexi_bacterium_OLB13_putative_methylmalonyl_CoA_epimerase_KXK49002.1:0.33255576):0.04788481[0.747534]):0.08127521[0.993248],(anaerobic_bacterium_MO_CFX2_methylmalonyl_CoA_epimerase_WP_119068030.1:0.18940688,(Candidatus_Thermofonsia_Clade_2_bacterium_methylmalonyl_CoA_epimerase_PJF44669.1:0.20360731,(Anaerolineae_bacterium_methylmalonyl_CoA_epimerase_KAB2905846.1:0.19139088,Anaerolineae_bacterium_methylmalonyl_CoA_epimerase_KAB2858297.1:0.16151069):0.07332743[0.941424]):0.10138620[0.983418]):0.09480297[0.998863]):0.05780448[0.999444]):0.09047425[0.999983],(uncultured_bacterium_A1Q1_fos_2111_methylmalonyl_CoA_epimerase_AGC72692.1:0.16636031,Chloroflexi_bacterium_methylmalonyl_CoA_epimerase_PIE81035.1:0.21454842):0.08337471[0.992794]):0.04616167[0.982718]):0.03288943[0.558642],((((Anaerolinea_sp._4484_236_methylmalonyl_CoA_epimerase_OQX63421.1:0.20221942,((Anaerolineae_bacterium_methylmalonyl_CoA_epimerase_RME89481.1:0.23360875,Chloroflexi_bacterium_GWB2_49_20_methylmalonyl_CoA_epimerase_OGN73307.1:0.26019465):0.05504752[0.832685],(Chloroflexi_bacterium_RBG_19FT_COMBO_47_9_methylmalonyl_CoA_epimerase_OGO66632.1:0.17839486,(Chloroflexi_bacterium_RBG_16_54_11_methylmalonyl_CoA_epimerase_OGO26070.1:0.17047716,Chloroflexi_bacterium_RBG_13_50_21_methylmalonyl_CoA_epimerase_OGN98532.1:0.20230868):0.05575775[0.584864]):0.15758777[1.000000]):0.02836455[0.717701]):0.04815214[0.999633],(Anaerolineae_bacterium_CG2_30_58_95_methylmalonyl_CoA_epimerase_OIO88154.1:0.20478294,(Chloroflexi_bacterium_RBG_16_51_16_methylmalonyl_CoA_epimerase_OGO25968.1:0.33638064,(Anaerolineae_bacterium_UTCFX1_methylmalonyl_CoA_epimerase_OQY90064.1:0.14208882,(Anaerolineae_bacterium_methylmalonyl_CoA_epimerase_PWH20021.1:0.20929784,(Apiotrichum_porosum_vacuolar_membrane_associated_protein_iml1_XP_028477464.1:0.09048929,Anaerolineaceae_bacterium_methylmalonyl_CoA_epimerase_RJP49411.1:0.14626436):0.04424595[0.942075]):0.04037876[0.917810]):0.02765506[0.464711]):0.05063063[0.673337]):0.07006449[0.983506]):0.03132946[0.936106],(Chloroflexi_bacterium_methylmalonyl_CoA_epimerase_RPI28477.1:0.17856830,(Chloroflexi_bacterium_RBG_16_57_11_methylmalonyl_CoA_epimerase_OGO35609.1:0.13124366,Chloroflexi_bacterium_RBG_19FT_COMBO_56_12_methylmalonyl_CoA_epimerase_OGO72627.1:0.24887843):0.04872309[0.998244]):0.04802846[0.998349]):0.04654580[0.976307],(((Chloroflexi_bacterium_methylmalonyl_CoA_epimerase_RLT41050.1:0.40695280,Chloroflexi_bacterium_RBG_13_66_10_methylmalonyl_CoA_epimerase_OGO11157.1:0.25329365):0.12517895[0.998616],(Anaerolineales_bacterium_methylmalonyl_CoA_epimerase_TES90660.1:0.29998959,(Chloroflexi_bacterium_methylmalonyl_CoA_epimerase_RMF26166.1:0.20666032,((Anaerolineae_bacterium_methylmalonyl_CoA_epimerase_RME07999.1:0.11816144,((Chloroflexi_bacterium_RBG_19FT_COMBO_56_12_methylmalonyl_CoA_epimerase_OGO72704.1:0.15486005,(Chloroflexi_bacterium_RBG_16_63_12_methylmalonyl_CoA_epimerase_OGO47395.1:0.14183003,Chloroflexi_bacterium_RBG_16_64_43_methylmalonyl_CoA_epimerase_OGO48442.1:0.36221627):0.08262623[0.999192]):0.01222238[0.373443],(Chloroflexi_bacterium_RBG_19FT_COMBO_62_14_methylmalonyl_CoA_epimerase_OGO69912.1:0.21266059,(Anaerolineales_bacterium_methylmalonyl_CoA_epimerase_TET36616.1:0.19689907,((Anaerolineales_bacterium_methylmalonyl_CoA_epimerase_TET86280.1:0.22801788,Anaerolineales_bacterium_methylmalonyl_CoA_epimerase_TFH36347.1:0.21007685):0.00000001[0.000000],(Chloroflexi_bacterium_RBG_16_48_8_methylmalonyl_CoA_epimerase_OGO18601.1:0.17867674,Chloroflexi_bacterium_methylmalonyl_CoA_epimerase_TDI86170.1:0.31133264):0.09625192[0.999786]):0.01788445[0.866433]):0.06163139[0.970826]):0.06788445[0.996261]):0.03711578[0.991959]):0.03256877[0.913690],(Chloroflexi_bacterium_methylmalonyl_CoA_epimerase_RMH00380.1:0.21988234,bacterium_methylmalonyl_CoA_epimerase_RIL10364.1:0.32718942):0.09791911[0.999979]):0.00000001[0.000000]):0.06180240[0.999757]):0.02655064[0.767351]):0.01344007[0.494045],(((Brevefilum_fermentans_methylmalonyl_CoA_epimerase_WP_087861964.1:0.20010578,Anaerolineae_bacterium_49_20_Putative_methylmalonyl_CoA_epimerase_KUK70804.1:0.13649832):0.08684060[0.999795],(Anaerolinea_sp._4484_236_methylmalonyl_CoA_epimerase_OQX61226.1:0.21494463,Chloroflexi_bacterium_methylmalonyl_CoA_epimerase_RLD01534.1:0.24334748):0.13175091[0.999999]):0.03408651[0.595736],((Chloroflexi_bacterium_methylmalonyl_CoA_epimerase_TDA63553.1:0.62454535,(Chloroflexi_bacterium_GWB2_54_36_methylmalonyl_CoA_epimerase_OGN76634.1:0.16903255,Chloroflexi_bacterium_HGW_Chloroflexi_7_methylmalonyl_CoA_epimerase_PKN90239.1:0.16394581):0.02574789[0.448450]):0.03863117[0.826866],(Ornatilinea_apprima_methylmalonyl_CoA_epimerase_WP_075063621.1:0.14417474,(Leptolinea_tardivitalis_methylmalonyl_CoA_epimerase_WP_062423245.1:0.25663702,Anaerolinea_thermophila_Putative_methylmalonyl_CoA_epimerase_KUK46499.1:0.24430063):0.02309237[0.852433]):0.07933543[0.999516]):0.04993624[0.998144]):0.08258064[1.000000]):0.03865919[0.999898]):0.05020079[0.999998]):0.07102524[0.999997]):0.04230429[0.969380]):0.02369470[0.561678],((Anaerolineaceae_bacterium_4572_32.1_methylmalonyl_CoA_epimerase_OQY26176.1:0.22020125,(Chloroflexi_bacterium_methylmalonyl_CoA_epimerase_RLC72154.1:0.20851281,Chloroflexi_bacterium_B3_Chlor_methylmalonyl_CoA_epimerase_TKJ28671.1:0.23874267):0.07529862[0.998348]):0.04001878[0.914881],(Caldilineae_bacterium_methylmalonyl_CoA_epimerase_RME42117.1:0.21902052,(Anaerolineaceae_bacterium_4572_78_methylmalonyl_CoA_epimerase_OQY47547.1:0.37674468,(Ardenticatenia_bacterium_methylmalonyl_CoA_epimerase_PWH13267.1:0.36031293,Chloroflexi_bacterium_methylmalonyl_CoA_epimerase_RME74506.1:0.28456533):0.02072120[0.369973]):0.05645700[0.987948]):0.09544728[0.999834]):0.07357741[0.998901]):0.01731538[0.718091],(Chloroflexi_bacterium_methylmalonyl_CoA_epimerase_TAH49730.1:0.32088844,Chloroflexi_bacterium_methylmalonyl_CoA_epimerase_RME43818.1:0.34087575):0.11275219[0.999980]):0.06398157[0.999988],(Acidobacteria_bacterium_methylmalonyl_CoA_epimerase_PWT90781.1:0.53614953,(((Chloroflexi_bacterium_GWC2_70_10_methylmalonyl_CoA_epimerase_OGN78592.1:0.14797085,((Chloroflexi_bacterium_methylmalonyl_CoA_epimerase_TMG69306.1:0.18490699,((Chloroflexi_bacterium_methylmalonyl_CoA_epimerase_TME95747.1:0.00000001,Chloroflexi_bacterium_methylmalonyl_CoA_epimerase_TMF64369.1:0.00000001):0.14897071[1.000000],(Chloroflexi_bacterium_13_1_40CM_68_21_methylmalonyl_CoA_epimerase_OLC19863.1:0.08037662,(Chloroflexi_bacterium_methylmalonyl_CoA_epimerase_TMC78480.1:0.05831948,Chloroflexi_bacterium_methylmalonyl_CoA_epimerase_TMC41989.1:0.11445720):0.09890908[1.000000]):0.05152366[0.983938]):0.03418400[0.598036]):0.06157613[0.777127],(Chloroflexi_bacterium_methylmalonyl_CoA_epimerase_TMC01361.1:0.08738757,Chloroflexi_bacterium_methylmalonyl_CoA_epimerase_TMB61860.1:0.26061928):0.19546307[1.000000]):0.11703889[0.998902]):0.11198080[0.999991],(Chloroflexi_bacterium_13_1_40CM_4_68_4_methylmalonyl_CoA_epimerase_OLC54660.1:0.22944855,(Chloroflexi_bacterium_13_1_40CM_4_68_4_methylmalonyl_CoA_epimerase_OLC52854.1:0.07080290,Chloroflexi_bacterium_methylmalonyl_CoA_epimerase_TMD61507.1:0.04875274):0.10061759[0.999981]):0.01853854[0.565552]):0.23946660[1.000000],((Chloroflexi_bacterium_methylmalonyl_CoA_epimerase_RLT57492.1:0.04685817,Chloroflexi_bacterium_methylmalonyl_CoA_epimerase_RLT26317.1:0.02849163):0.29519749[1.000000],(Chloroflexi_bacterium_CSP1_4_methylmalonyl_CoA_epimerase_methylmalonyl_CoA_ethylmalonyl_CoA_epimerase_KRT63597.1:0.15071651,(Chloroflexi_bacterium_methylmalonyl_CoA_epimerase_TMG22871.1:0.08015321,(Chloroflexi_bacterium_methylmalonyl_CoA_epimerase_TMC64457.1:0.08610326,(Chloroflexi_bacterium_RBG_16_70_13_methylmalonyl_CoA_epimerase_OGO56800.1:0.20080568,(Thermomicrobiales_bacterium_methylmalonyl_CoA_epimerase_TFG67906.1:0.08941618,Chloroflexi_bacterium_RBG_16_69_14_methylmalonyl_CoA_epimerase_OGO58858.1:0.03669302):0.04582523[0.993058]):0.03391452[0.924718]):0.10327373[1.000000]):0.02893534[0.473388]):0.10129444[0.998182]):0.12967969[0.992350]):0.20782719[0.999569]):0.04253426[0.411614]):0.03764700[0.998321]):0.06400064[1.000000],(((Acidobacteria_bacterium_methylmalonyl_CoA_epimerase_TDI35363.1:0.34639057,((Acidobacteria_bacterium_methylmalonyl_CoA_epimerase_PYQ14996.1:0.45303346,(Acidobacteria_bacterium_DMF50_03375_PYS96796.1:0.16141326,(Acidobacteria_bacterium_13_1_40CM_2_68_10_methylmalonyl_CoA_epimerase_OLD66106.1:0.15582049,Acidobacteria_bacterium_13_1_20CM_2_68_7_methylmalonyl_CoA_epimerase_OLE66572.1:0.15312403):0.05489351[0.770661]):0.16959622[0.999914]):0.09196718[0.988005],((Candidatus_Marinimicrobia_bacterium_methylmalonyl_CoA_epimerase_PCJ11015.1:0.19253380,(Candidatus_Poseidoniales_archaeon_TPA_methylmalonyl_CoA_epimerase_DAC67972.1:0.24990120,Marine_Group_III_euryarchaeote_CG_Bathy1_methylmalonyl_CoA_epimerase_OIR14390.1:0.35403367):0.19765575[0.999588]):0.25452516[1.000000],(Acidobacteria_bacterium_methylmalonyl_CoA_epimerase_RMF72551.1:0.38691619,Acidobacteria_bacterium_methylmalonyl_CoA_epimerase_RMG43290.1:0.39479432):0.09206849[0.838154]):0.09847858[0.998979]):0.10723534[0.999681]):0.06362531[0.935060],((Clostridia_bacterium_methylmalonyl_CoA_epimerase_TDA67721.1:0.45301946,Firmicutes_bacterium_methylmalonyl_CoA_epimerase_RJQ10052.1:0.33855057):0.17853895[0.999884],((Planctomycetes_bacterium_methylmalonyl_CoA_epimerase_RMG15522.1:0.36782731,Acidobacteria_bacterium_methylmalonyl_CoA_epimerase_PYT08520.1:0.53539696):0.09174214[0.830833],(bacterium_HR09_HRbin09_00276_GBC79062.1:0.38548846,(((Gemmatimonadetes_bacterium_SCN_70_22_methylmalonyl_CoA_epimerase_ODT03414.1:0.12552804,Gemmatimonadetes_bacterium_methylmalonyl_CoA_epimerase_PYP53411.1:0.23593382):0.16401835[1.000000],((Gemmatimonadetes_bacterium_GWC2_71_9_methylmalonyl_CoA_epimerase_OGT94895.1:0.17544647,Gemmatimonadetes_bacterium_GWC2_71_10_methylmalonyl_CoA_epimerase_OGT99685.1:0.22079897):0.13745476[0.999998],((Gemmatimonadales_bacterium_methylmalonyl_CoA_epimerase_TFG46533.1:0.14697101,(bacterium_HR33_HRbin33_00024_GBD31077.1:0.30627098,(Gemmatimonadetes_bacterium_13_1_40CM_4_69_8_methylmalonyl_CoA_epimerase_OLC73362.1:0.12058018,(Gemmatimonadetes_bacterium_13_2_20CM_2_65_7_methylmalonyl_CoA_epimerase_OLB51206.1:0.13966170,(Gemmatimonadetes_bacterium_methylmalonyl_CoA_epimerase_PYP69198.1:0.18616010,Gemmatimonas_sp._SG8_17_AMS18_12915_KPJ88988.1:0.27016844):0.05362235[0.978689]):0.03522437[0.877302]):0.03582393[0.772312]):0.04436963[0.901047]):0.01784022[0.693937],((Gemmatimonas_sp._SG8_28_AMS20_15065_KPK00746.1:0.19723430,(Gemmatimonadetes_bacterium_methylmalonyl_CoA_epimerase_PYP40602.1:0.31204513,Gemmatimonadales_bacterium_methylmalonyl_CoA_epimerase_TFG52705.1:0.17951873):0.06206772[0.981994]):0.01934075[0.649821],(Gemmatimonadetes_bacterium_methylmalonyl_CoA_epimerase_TDJ55384.1:0.27469746,Gemmatimonadales_bacterium_methylmalonyl_CoA_epimerase_TFG48912.1:0.12914488):0.07147696[0.996012]):0.03965220[0.973687]):0.01392732[0.357992]):0.14027980[0.999972]):0.15801121[1.000000],(((bacterium_DOLZORAL124_64_63_methylmalonyl_CoA_epimerase_PID80163.1:0.09791207,bacterium_methylmalonyl_CoA_epimerase_RKZ19373.1:0.11874039):0.51434766[1.000000],(bacterium_methylmalonyl_CoA_epimerase_RKZ14099.1:0.41055115,Gemmatimonas_sp._SG8_38_2_AMS21_10740_KPK58251.1:0.48639622):0.00000002[0.000000]):0.04432172[0.942920],(Acidobacteria_bacterium_methylmalonyl_CoA_epimerase_TDI46985.1:0.38085309,Gemmatimonadetes_bacterium_methylmalonyl_CoA_epimerase_TDJ48060.1:0.65264336):0.07778339[0.878346]):0.06447342[0.979990]):0.04442490[0.766002]):0.04313411[0.994404]):0.01688084[0.628125]):0.01772814[0.408168]):0.03178697[0.997162],(Chloroflexi_bacterium_methylmalonyl_CoA_epimerase_TAK36391.1:0.43815115,((Chloroflexi_bacterium_methylmalonyl_CoA_epimerase_PWT71868.1:0.31932602,(Tengunoibacter_tsumagoiensis_methylmalonyl_CoA_epimerase_WP_126579003.1:0.12727335,Thermosporothrix_sp._COM3_methylmalonyl_CoA_epimerase_BBH89327.1:0.15504297):0.12439627[0.999891]):0.20277213[1.000000],(((Anaeromyxobacter_sp._RBG_16_69_14_methylmalonyl_CoA_epimerase_OFX25207.1:0.07728249,Anaeromyxobacter_sp._Fw109_5_methylmalonyl_CoA_epimerase_WP_011984670.1:0.07780992):0.15531924[1.000000],(Myxococcaceae_bacterium_methylmalonyl_CoA_epimerase_RPH66864.1:0.25185127,Hyalangium_minutum_methylmalonyl_CoA_epimerase_WP_044196754.1:0.08220319):0.09563162[0.999884]):0.22140844[1.000000],(((Candidatus_Rokubacteria_bacterium_GWC2_70_16_A2X52_23015_OGK77971.1:0.19002796,Candidatus_Rokubacteria_bacterium_RIFCSPLOWO2_12_FULL_71_22_A3F92_05730_OGL16247.1:0.25580717):0.10779888[0.980984],(Hyphomicrobiaceae_bacterium_methylmalonyl_CoA_epimerase_RPI41725.1:0.28195185,Candidatus_Rokubacteria_bacterium_methylmalonyl_CoA_epimerase_partial_PYO36877.1:0.10496405):0.24322894[1.000000]):0.27574350[1.000000],(Candidatus_Methylomirabilis_oxyfera_Methylmalonyl_CoA_epimerase_CBE68280.1:0.43345417,candidate_division_NC10_bacterium_CSP1_5_methylmalonyl_CoA_epimerase_KRT68173.1:0.27923115):0.19347087[0.999580]):0.06212730[0.846607]):0.01738151[0.497925]):0.04168704[0.939968]):0.02584903[0.870674]):0.03412201[0.988979]):0.03861874[0.980370],(((Planctomycetia_bacterium_TMED53_methylmalonyl_CoA_epimerase_OUU23899.1:0.55807199,(Planctomycetes_bacterium_methylmalonyl_CoA_epimerase_RKY17341.1:0.58519726,(((Acidobacteria_bacterium_methylmalonyl_CoA_epimerase_PYS92635.1:0.16082383,(Acidobacteria_bacterium_methylmalonyl_CoA_epimerase_PWT82260.1:0.22819363,Blastocatellia_bacterium_methylmalonyl_CoA_epimerase_PWT90330.1:0.19939314):0.09413254[0.999368]):0.03147820[0.773818],((Acidobacteria_bacterium_methylmalonyl_CoA_epimerase_PYS75615.1:0.16528766,(Acidobacteria_bacterium_methylmalonyl_CoA_epimerase_PYS85729.1:0.10362454,Acidobacteria_bacterium_methylmalonyl_CoA_epimerase_PYS39852.1:0.11634728):0.03321727[0.713477]):0.07507259[0.999931],(Acidobacteria_bacterium_methylmalonyl_CoA_epimerase_RMG09506.1:0.23465389,Pyrinomonas_methylaliphatogenes_methylmalonyl_CoA_epimerase_WP_041973260.1:0.26373124):0.06321138[0.932979]):0.02123995[0.956837]):0.06974280[0.999999],((bacterium_HR08_HRbin08_00604_GBC77135.1:0.32930952,(((Acidobacteria_bacterium_methylmalonyl_CoA_epimerase_RMG56299.1:0.24755770,(Acidobacteria_bacterium_methylmalonyl_CoA_epimerase_PYV19254.1:0.12091899,(Acidobacteria_bacterium_methylmalonyl_CoA_epimerase_PYV34808.1:0.20036522,(Acidobacteria_bacterium_methylmalonyl_CoA_epimerase_TAM82517.1:0.26026286,(Acidobacteria_bacterium_methylmalonyl_CoA_epimerase_PYU95295.1:0.04390488,Acidobacteria_bacterium_methylmalonyl_CoA_epimerase_PYU93057.1:0.03869253):0.04553704[0.983591]):0.07728070[0.996834]):0.05765444[0.697182]):0.32491653[1.000000]):0.05099600[0.628716],(Candidatus_Fraserbacteria_bacterium_RBG_16_55_9_methylmalonyl_CoA_epimerase_OGF55205.1:0.40927053,uncultured_Acetothermia_bacterium_methylmalonyl_CoA_epimerase_BAL53017.1:0.24604673):0.28359054[1.000000]):0.02074935[0.557251],(Acidobacteria_bacterium_RIFCSPHIGHO2_02_FULL_67_57_methylmalonyl_CoA_epimerase_OFV84284.1:0.39090021,(((Acidobacteria_bacterium_methylmalonyl_CoA_epimerase_PYV58137.1:0.14880276,(Acidobacteria_bacterium_13_1_40CM_4_58_4_methylmalonyl_CoA_epimerase_OLC97258.1:0.03101930,(Acidobacteria_bacterium_methylmalonyl_CoA_epimerase_PYX24691.1:0.04279992,(Candidatus_Sulfotelmatobacter_kueseliae_methylmalonyl_CoA_epimerase_SPF44073.1:0.07033218,(Acidobacteria_bacterium_methylmalonyl_CoA_epimerase_PYV60145.1:0.16246421,(Acidobacteria_bacterium_methylmalonyl_CoA_epimerase_PYV51659.1:0.22951976,Acidobacteria_bacterium_methylmalonyl_CoA_epimerase_PYX27405.1:0.11087267):0.05345629[0.983647]):0.06077943[0.992873]):0.00314468[0.354881]):0.02010361[0.965848]):0.06657939[0.996721]):0.12801408[1.000000],(Acidobacteria_bacterium_SCGC_AG_212_P17_methylmalonyl_CoA_epimerase_OAI57651.1:0.16635165,(Candidatus_Koribacter_versatilis_methylmalonyl_CoA_epimerase_WP_011523166.1:0.13677063,(Acidobacteria_bacterium_13_1_20CM_4_56_7_methylmalonyl_CoA_epimerase_OLE14055.1:0.14654126,(Acidobacterium_ailaaui_methylmalonyl_CoA_epimerase_WP_026443476.1:0.12553799,((Acidobacteriaceae_bacterium_KBS_83_methylmalonyl_CoA_epimerase_WP_020707279.1:0.17775043,(Acidobacterium_capsulatum_methylmalonyl_CoA_epimerase_WP_015896181.1:0.11255724,(Acidobacteriaceae_bacterium_TAA166_methylmalonyl_Co_A_mutase_associated_GTPase_MeaB_WP_043519965.1:0.17277807,(Granulicella_tundricola_methylmalonyl_CoA_epimerase_WP_013579557.1:0.28470973,Granulicella_pectinivorans_methylmalonyl_CoA_epimerase_WP_089840712.1:0.20733317):0.10843017[0.997644]):0.09546287[0.997763]):0.08669988[0.999843]):0.01914511[0.668895],(Acidipila_dinghuensis_methylmalonyl_CoA_epimerase_WP_129206623.1:0.24219466,Acidisarcina_polymorpha_methylmalonyl_CoA_epimerase_WP_114209516.1:0.16292510):0.02523453[0.478753]):0.05450373[0.964297]):0.07301850[0.999922]):0.06191974[0.970490]):0.06342593[0.998108]):0.03795711[0.871129]):0.13295513[1.000000],((Bryobacter_aggregatus_methylmalonyl_Co_A_mutase_associated_GTPase_MeaB_WP_035957819.1:0.16094180,Candidatus_Solibacter_usitatus_methylmalonyl_Co_A_mutase_associated_GTPase_MeaB_WP_011688692.1:0.16488992):0.13175457[0.999996],(Acidobacteria_bacterium_RIFCSPLOWO2_12_FULL_54_10_methylmalonyl_CoA_epimerase_OFV95672.1:0.20691281,Acidobacteria_bacterium_RIFCSPLOWO2_02_FULL_61_28_methylmalonyl_CoA_epimerase_OFV98184.1:0.14243985):0.11000130[0.999999]):0.02721593[0.846337]):0.10592009[0.999898]):0.04433470[0.991063]):0.02132509[0.812084]):0.06668866[0.928556],((Acidobacteria_bacterium_methylmalonyl_Co_A_mutase_associated_GTPase_MeaB_PYR81080.1:0.00000001,Acidobacteria_bacterium_13_1_40CM_56_16_methylmalonyl_CoA_epimerase_OLC38655.1:0.02536201):0.13943075[1.000000],(Acidobacteria_bacterium_methylmalonyl_CoA_epimerase_partial_PYS18403.1:0.10901615,Acidobacteria_bacterium_methylmalonyl_CoA_epimerase_PYR99568.1:0.07300949):0.10348615[0.999892]):0.11811704[0.999993]):0.08389734[0.999747]):0.03164052[0.946994]):0.01416989[0.693921]):0.01874924[0.739064],((((((Halovenus_aranensis_methylmalonyl_CoA_epimerase_SDJ74259.1:0.18533345,(Halobacteriales_archaeon_SW_8_66_22_methylmalonyl_CoA_epimerase_PSQ62405.1:0.15846802,(((Haloferax_sp._Atlit_12N_methylmalonyl_CoA_epimerase_WP_115878226.1:0.23931547,(Haloplanus_aerogenes_methylmalonyl_CoA_epimerase_WP_121919400.1:0.16139332,Halorubrum_aquaticum_methylmalonyl_CoA_epimerase_WP_149784452.1:0.20449130):0.04328962[0.664381]):0.02435887[0.736653],((Halalkalicoccus_jeotgali_methylmalonyl_CoA_epimerase_WP_008416328.1:0.16623202,Halonotius_terrestris_methylmalonyl_CoA_epimerase_WP_142980311.1:0.23390227):0.03259559[0.586940],(halophilic_archaeon_SHRA6_methylmalonyl_CoA_epimerase_WP_137198958.1:0.22104702,Halobacteriales_archaeon_QH_10_67_22_methylmalonyl_CoA_epimerase_PSP32485.1:0.29500501):0.03490899[0.759466]):0.04929457[0.993526]):0.04808126[0.999950],(Halobacteriales_archaeon_QS_9_70_65_methylmalonyl_CoA_epimerase_PSQ32519.1:0.29642231,(Natrinema_salaciae_methylmalonyl_CoA_epimerase_SEP91112.1:0.19900386,((Halapricum_salinum_methylmalonyl_CoA_epimerase_WP_049992908.1:0.26754572,(halophilic_archaeon_DL31_methylmalonyl_CoA_epimerase_WP_014050898.1:0.26547574,(Halobacteriales_archaeon_QH_7_65_31_methylmalonyl_CoA_epimerase_PSP37578.1:0.18735229,Halobacteriales_archaeon_QS_5_70_15_methylmalonyl_CoA_epimerase_PSQ07096.1:0.21924153):0.03356622[0.589787]):0.05387522[0.971059]):0.05329382[0.917762],(unclassified_Salinigranum_MULTISPECIES_methylmalonyl_CoA_epimerase_WP_136589050.1:0.22709171,(Salarchaeum_sp._JOR_1_methylmalonyl_CoA_epimerase_WP_145847936.1:0.26068941,(Halobacterium_salinarum_NRC_1_conserved_AAG19015.1:0.00000001,Halobacterium_salinarum_methylmalonyl_CoA_epimerase_WP_012289162.1:0.00000001):0.16885405[1.000000]):0.02673924[0.890789]):0.05163864[0.994649]):0.03643890[0.744250]):0.01944478[0.709446]):0.02935751[0.793566]):0.02962419[0.557370]):0.08052660[0.961266]):0.45951867[1.000000],(((Minicystis_rosea_methylmalonyl_CoA_epimerase_WP_146731107.1:0.21123186,(Myxococcales_bacterium_68_20_methylmalonyl_CoA_epimerase_OJY29539.1:0.12690293,Sorangium_cellulosum_glyoxalase_AUX20208.1:0.11556580):0.02951602[0.461671]):0.26213193[1.000000],(Deltaproteobacteria_bacterium_methylmalonyl_CoA_epimerase_RMH38385.1:0.38114821,Deltaproteobacteria_bacterium_methylmalonyl_CoA_epimerase_TMA25931.1:0.32104925):0.19877428[0.999998]):0.18914533[1.000000],(((Planctomycetes_bacterium_methylmalonyl_CoA_epimerase_TAH36433.1:0.15131703,(Planctomycetes_bacterium_methylmalonyl_CoA_epimerase_RMH01981.1:0.23814242,((Planctomycetes_bacterium_methylmalonyl_CoA_epimerase_PCH78302.1:0.18765571,Planctomycetes_bacterium_methylmalonyl_CoA_epimerase_PCJ55173.1:0.21724303):0.00872080[0.000000],(Planctomycetes_bacterium_Pla163_methylmalonyl_CoA_epimerase_WP_145190127.1:0.25383811,(Planctomycetes_bacterium_methylmalonyl_CoA_epimerase_TDJ67713.1:0.19902936,(unclassified_Planctomycetes_MULTISPECIES_methylmalonyl_CoA_epimerase_WP_145068469.1:0.18325061,Planctomycetes_bacterium_Poly30_methylmalonyl_CoA_epimerase_WP_145196893.1:0.27111698):0.06936741[0.663604]):0.12926090[0.987464]):0.23987400[1.000000]):0.09049966[0.989435]):0.06000184[0.761367]):0.23494449[1.000000],((candidate_division_Zixibacteria_bacterium_CG_4_9_14_3_um_filter_46_8_methylmalonyl_CoA_epimerase_PJA29820.1:0.63884913,Chloroflexi_bacterium_methylmalonyl_CoA_epimerase_TMC41407.1:0.34705286):0.11702329[0.854544],((((Conexibacter_sp._Seoho_28_methylmalonyl_CoA_epimerase_WP_107567897.1:0.18273224,(Solirubrobacterales_bacterium_methylmalonyl_CoA_epimerase_PZR67690.1:0.21122258,((Solirubrobacter_sp._URHD0082_methylmalonyl_CoA_epimerase_WP_081685475.1:0.06374667,Solirubrobacter_soli_methylmalonyl_CoA_epimerase_WP_028064405.1:0.09499958):0.15647310[1.000000],(Actinobacteria_bacterium_methylmalonyl_CoA_epimerase_TMK97134.1:0.15920041,Solirubrobacterales_bacterium_methylmalonyl_CoA_epimerase_PZS14366.1:0.22227149):0.06938137[0.968277]):0.02958055[0.480423]):0.04240338[0.886036]):0.02120476[0.435382],((bacterium_HR41_HRbin41_00181_GBD45380.1:0.19795097,Patulibacter_americanus_methylmalonyl_CoA_epimerase_WP_022930175.1:0.24585823):0.03144598[0.909659],(Actinobacteria_bacterium_methylmalonyl_CoA_epimerase_TMK66387.1:0.17368828,(Actinobacteria_bacterium_methylmalonyl_CoA_epimerase_TMK75247.1:0.16524456,Actinobacteria_bacterium_methylmalonyl_CoA_epimerase_TMK72713.1:0.12292816):0.10713684[0.999997]):0.06451009[0.901404]):0.02224198[0.906864]):0.17238675[1.000000],((Actinobacteria_bacterium_methylmalonyl_CoA_epimerase_TMJ94799.1:0.30982536,(Actinobacteria_bacterium_methylmalonyl_CoA_epimerase_TML77708.1:0.18454189,((Actinobacteria_bacterium_methylmalonyl_CoA_epimerase_TML25499.1:0.02869428,Actinobacteria_bacterium_methylmalonyl_CoA_epimerase_TMK71264.1:0.16792202):0.08289328[0.999715],(Actinobacteria_bacterium_methylmalonyl_CoA_epimerase_TML85371.1:0.12388427,((Actinobacteria_bacterium_methylmalonyl_CoA_epimerase_TML38771.1:0.02633973,(Actinobacteria_bacterium_13_2_20CM_68_14_methylmalonyl_CoA_epimerase_OLB22652.1:0.05024601,Actinobacteria_bacterium_methylmalonyl_CoA_epimerase_TML45253.1:0.02256639):0.01188686[0.442061]):0.11203211[0.999998],(Candidatus_Rokubacteria_bacterium_methylmalonyl_CoA_epimerase_PWU25382.1:0.18865626,Actinobacteria_bacterium_methylmalonyl_CoA_epimerase_TML17785.1:0.23583761):0.10532516[0.999634]):0.04801195[0.961117]):0.05595919[0.959061]):0.04210899[0.939560]):0.06724395[0.856328]):0.22388003[1.000000],(((Chloroflexi_bacterium_methylmalonyl_CoA_epimerase_TMC40291.1:0.00201934,(Chloroflexi_bacterium_methylmalonyl_CoA_epimerase_TMF35822.1:0.09405775,Chloroflexi_bacterium_methylmalonyl_CoA_epimerase_TMD29127.1:0.09600090):0.03990486[0.985124]):0.09654520[1.000000],(Chloroflexi_bacterium_methylmalonyl_CoA_epimerase_TME67758.1:0.10640705,((Chloroflexi_bacterium_methylmalonyl_CoA_epimerase_TMC51576.1:0.01453946,Chloroflexi_bacterium_methylmalonyl_CoA_epimerase_TMG60250.1:0.01848589):0.19422516[0.999999],(Chloroflexi_bacterium_methylmalonyl_CoA_epimerase_TMD07541.1:0.17766151,Chloroflexi_bacterium_VOC_family_protein_TMC15174.1:0.27436817):0.49681125[1.000000]):0.07275361[0.690167]):0.06607818[0.977541]):0.05310816[0.819642],(Actinobacteria_bacterium_13_1_40CM_66_12_methylmalonyl_CoA_epimerase_OLC16457.1:0.14490486,(Chloroflexi_bacterium_methylmalonyl_CoA_epimerase_TMC13275.1:0.18990001,Chloroflexi_bacterium_methylmalonyl_CoA_epimerase_TMC89134.1:0.15192449):0.08197640[0.985806]):0.06082846[0.960908]):0.16154561[1.000000]):0.09869352[0.999972]):0.07388404[0.975189],(((((bacterium_BMS3Bbin02_glyoxalase_Bleomycin_resistance_protein_Dioxygenase_superfamily_protein_GBE25444.1:0.25034842,(bacterium_BMS3Abin02_glyoxalase_Bleomycin_resistance_protein_Dioxygenase_superfamily_protein_GBD85734.1:0.26640530,(uncultured_bacterium__AQQ74550.1:0.13110623,Acidobacteria_bacterium_methylmalonyl_CoA_epimerase_TDI51567.1:0.15051803):0.05918420[0.839559]):0.06395920[0.906990]):0.21498276[1.000000],(Actinobacteria_bacterium_methylmalonyl_CoA_epimerase_TML02329.1:0.21336177,((Actinobacteria_bacterium_methylmalonyl_CoA_epimerase_TMK56940.1:0.08190200,Actinobacteria_bacterium_methylmalonyl_CoA_epimerase_TMK37469.1:0.00000001):0.24072809[1.000000],(Actinobacteria_bacterium_methylmalonyl_CoA_epimerase_RPJ12227.1:0.19302144,Actinobacteria_bacterium_RBG_19FT_COMBO_70_19_methylmalonyl_CoA_epimerase_OFW77934.1:0.17880569):0.01928896[0.769251]):0.04964569[0.966127]):0.12943513[0.999998]):0.08755138[0.995605],(Actinobacteria_bacterium_methylmalonyl_CoA_epimerase_TMK53074.1:0.33024471,Actinobacteria_bacterium_methylmalonyl_CoA_epimerase_TMK53778.1:0.41568993):0.04317477[0.611849]):0.01196479[0.565091],(((Sporichthya_polymorpha_methylmalonyl_CoA_epimerase_WP_019876325.1:0.10485785,(Actinobacteria_bacterium_methylmalonyl_CoA_epimerase_TXH42750.1:0.15696878,(Actinobacteria_bacterium_methylmalonyl_CoA_epimerase_TAK70709.1:0.07145257,(Frankiales_bacterium_methylmalonyl_CoA_epimerase_TAL21669.1:0.18527390,(Actinobacteria_bacterium_methylmalonyl_CoA_epimerase_GDX33111.1:0.18080989,((((Actinomycetales_bacterium_methylmalonyl_CoA_epimerase_RYY49301.1:0.06309113,Cyphomyrmex_costatus_PREDICTED_uncharacterized_protein_YqjC_like_XP_018401694.1:0.09426593):0.06950539[0.999997],(Kribbella_sp._VKM_Ac_2527_methylmalonyl_CoA_epimerase_TDO52543.1:0.04047532,(unclassified_Kribbella_MULTISPECIES_methylmalonyl_CoA_epimerase_WP_132190875.1:0.03466641,Kribbella_albertanoniae_methylmalonyl_CoA_epimerase_WP_132411089.1:0.06595635):0.04736692[0.999712]):0.11028702[1.000000]):0.02596127[0.945408],((Actinomycetales_bacterium_methylmalonyl_CoA_epimerase_PID96939.1:0.09899179,(Nocardioides_oleivorans_methylmalonyl_CoA_epimerase_WP_129401962.1:0.15939298,Janibacter_sp._Marseille_P4121_methylmalonyl_CoA_epimerase_WP_106818127.1:0.07950333):0.03451552[0.824720]):0.04677854[0.999802],(Pimelobacter_simplex_methylmalonyl_CoA_epimerase_SFM49920.1:0.06847359,(Antricoccus_suffuscus_methylmalonyl_CoA_epimerase_PRZ43421.1:0.00000001,Antricoccus_suffuscus_methylmalonyl_CoA_epimerase_WP_106347590.1:0.00000001):0.15631063[1.000000]):0.02853284[0.988888]):0.02401767[0.994882]):0.01853529[0.538921],((Luteipulveratus_mongoliensis_methylmalonyl_CoA_epimerase_WP_052597274.1:0.14249040,(Nocardioides_sp._JS614_methylmalonyl_CoA_epimerase_ABL81308.1:0.07574817,(Nocardioidaceae_bacterium_Broad_1_methylmalonyl_CoA_epimerase_EGD41393.1:0.12271770,(Micrococcales_bacterium_methylmalonyl_CoA_epimerase_PID55238.1:0.17084026,(((Propionimicrobium_MULTISPECIES_methylmalonyl_CoA_epimerase_WP_016455911.1:0.17416586,Propionibacterium_australiense_methylmalonyl_CoA_epimerase_WP_119160720.1:0.14084854):0.34650092[1.000000],(Luteococcus_japonicus_methylmalonyl_CoA_epimerase_WP_094764689.1:0.09121156,((Propionibacteriales_bacterium_methylmalonyl_CoA_epimerase_PID51086.1:0.04635050,(Propionibacterium_sp._methylmalonyl_CoA_epimerase_PIF03006.1:0.03606472,Tessaracoccus_sp._JDX10_methylmalonyl_CoA_epimerase_WP_121901945.1:0.10669466):0.03531117[0.995460]):0.04716544[0.972786],(Propioniciclava_tarda_methylmalonyl_CoA_epimerase_WP_131171726.1:0.22787543,(Raineyella_antarctica_methylmalonyl_CoA_epimerase_WP_092609473.1:0.22006012,Acidipropionibacterium_thoenii_methylmalonyl_CoA_epimerase_WP_027587123.1:0.44903479):0.07736041[0.780473]):0.10540700[0.999922]):0.03802079[0.825906]):0.07045459[0.667672]):0.12026544[0.999874],(Arsenicicoccus_bolidensis_methylmalonyl_CoA_epimerase_WP_019285631.1:0.06750797,actinobacterium_acAMD_5_methylmalonyl_CoA_epimerase_KGA08364.1:0.39477597):0.05688722[0.996574]):0.04357733[0.925306]):0.02453193[0.743553]):0.07400748[0.999982]):0.02625557[0.881083]):0.03922798[0.998963],(((Pseudonocardiales_bacterium_methylmalonyl_CoA_epimerase_PZS27915.1:0.15886061,(Phytoactinopolyspora_endophytica_methylmalonyl_CoA_epimerase_WP_129668522.1:0.11836664,(Jiangella_alba_methylmalonyl_CoA_epimerase_WP_069113205.1:0.07318400,Haloactinopolyspora_alba_methylmalonyl_CoA_epimerase_PSL06162.1:0.12373895):0.06944610[0.999896]):0.07832742[0.999960]):0.02828306[0.828253],(Pseudonocardiales_bacterium_methylmalonyl_CoA_epimerase_PZS02456.1:0.20787688,(Frankiales_bacterium_YIM_75000_methylmalonyl_CoA_epimerase_WP_119949094.1:0.16071049,(Actinopolymorpha_alba_methylmalonyl_CoA_epimerase_WP_020575259.1:0.06455514,Actinopolymorpha_singaporensis_methylmalonyl_CoA_epimerase_WP_092656425.1:0.24354147):0.07750982[0.999993]):0.03298758[0.990854]):0.04774415[0.992688]):0.03742966[0.998541],(((Modestobacter_multiseptatus_methylmalonyl_CoA_epimerase_WP_141945500.1:0.03526651,(Blastococcus_xanthinilyticus_methylmalonyl_CoA_epimerase_TYP85918.1:0.03525504,(Blastococcus_saxobsidens_methylmalonyl_CoA_epimerase_RZU32838.1:0.01481290,Geodermatophilus_obscurus_methylmalonyl_CoA_epimerase_WP_012950102.1:0.03156055):0.02208673[0.998815]):0.01683216[0.930887]):0.05545284[0.999998],(Dactylosporangium_aurantiacum_methylmalonyl_CoA_epimerase_WP_052388374.1:0.18347239,Terracoccus_luteus_methylmalonyl_CoA_epimerase_WP_121031204.1:0.12915945):0.01738503[0.459955]):0.05919545[1.000000],(((((Smaragdicoccus_niigatensis_methylmalonyl_CoA_epimerase_WP_018160994.1:0.10219813,(Tsukamurella_sp._HKU70_methylmalonyl_CoA_epimerase_WP_146436602.1:0.25542435,Hoyosella_subflava_methylmalonyl_CoA_epimerase_WP_013808033.1:0.13254169):0.04044186[0.931535]):0.05927639[0.998692],((Actinomycetospora_succinea_methylmalonyl_CoA_epimerase_WP_133824660.1:0.02264817,Actinomycetospora_cinnamomea_methylmalonyl_CoA_epimerase_PVZ14695.1:0.03120442):0.08447138[1.000000],((Millisia_brevis_methylmalonyl_CoA_epimerase_WP_066904868.1:0.18944724,((Rhodococcus_sp._AD45_4_hydroxyphenylpyruvate_dioxygenase_KJF21690.1:0.07733570,(Rhodococcus_sp._SMB37_methylmalonyl_CoA_epimerase_WP_054719970.1:0.05435720,(Rhodococcus_maanshanensis_methylmalonyl_CoA_ethylmalonyl_CoA_epimerase_SEM26375.1:0.00755887,Tomitella_sp._HY188_methylmalonyl_CoA_epimerase_WP_143908792.1:0.20242793):0.04568479[0.978700]):0.02990971[0.988518]):0.03354903[0.998713],(Rhodococcus_sp._PBTS_1_methylmalonyl_CoA_epimerase_WP_068099899.1:0.21915808,((((Gordonia_MULTISPECIES_methylmalonyl_CoA_epimerase_WP_132993795.1:0.11576527,(Corynebacterium_amycolatum_methylmalonyl_CoA_epimerase_KAA9286564.1:0.19884958,(Corynebacterium_efficiens_YS_314_conserved_BAC18130.1:0.07988769,Corynebacterium_sp._Marseille_P2417_methylmalonyl_CoA_epimerase_WP_080795375.1:0.01073286):0.22703365[1.000000]):0.08991034[0.999872]):0.03367844[0.546573],(Actinobacteria_MULTISPECIES_methylmalonyl_CoA_epimerase_WP_030163870.1:0.12922507,(Gordonia_rhizosphera_methylmalonyl_CoA_epimerase_WP_006332834.1:0.05443772,(Gordonia_sputi_NBRC_100414_putative_methylmalonyl_CoA_epimerase_GAB37171.1:0.07004163,(Gordonia_sp._KTR9_methylmalonyl_CoA_epimerase_AFR48523.1:0.00000001,(Gordonia_sp._methylmalonyl_CoA_epimerase_RUP40890.1:0.10722828,Gordonia_namibiensis_NBRC_108229_putative_methylmalonyl_CoA_epimerase_GAC01909.1:0.00619243):0.02066088[0.798514]):0.04206176[0.999386]):0.05191043[0.999340]):0.04676877[0.987612]):0.05670376[0.999391]):0.03413054[0.997375],(Dietzia_cinnamea_methylmalonyl_CoA_epimerase_TCW22818.1:0.01728781,Dietzia_kunjamensis_methylmalonyl_CoA_epimerase_RKE66684.1:0.03077600):0.06853031[1.000000]):0.11288870[1.000000],((Mycolicibacterium_fallax_methylmalonyl_CoA_epimerase_WP_085093342.1:0.22587234,Mycolicibacterium_neoaurum_methylmalonyl_CoA_epimerase_CDQ46480.1:0.01612544):0.01281824[0.494537],(Mycolicibacterium_elephantis_DSM_44368_glyoxalase_RWA19903.1:0.03471095,((Mycolicibacterium_gilvum_PYR_GCK_methylmalonyl_CoA_epimerase_ABP44817.1:0.01314844,Mycolicibacter_heraklionensis_methylmalonyl_CoA_epimerase_WP_076048951.1:0.07798714):0.00636800[0.739980],((Mycobacteroides_abscessus_methylmalonyl_CoA_epimerase_WP_005059866.1:0.00000001,Mycobacteroides_abscessus_Conserved_Glyoxalase_Bleomycin_resistance_protein?_CPY80345.1:0.00000001):0.22006739[1.000000],(Mycolicibacterium_thermoresistibile_methylmalonyl_CoA_epimerase_WP_003926066.1:0.08642017,(Mycolicibacterium_aurum_glyoxalase_bleomycin_resistance_protein_dioxygenase_VEG57047.1:0.05268251,(Mycolicibacterium_rhodesiae_JS60_methylmalonyl_CoA_epimerase_EHB44381.1:0.07294496,(Aspergillus_tanneri_Suppressor_of_Sensor_Kinase_SLN1_KAA8652028.1:0.07597735,(Mycobacterium_leprae_methylmalonyl_CoA_epimerase_WP_010908171.1:0.12463726,(Mycobacterium_ulcerans_subsp._shinshuense_glyoxalase_BAV42694.1:0.08815909,(Mycobacterium_tuberculosis_Glyoxalase_Bleomycin_resistance_protein_Dioxygenase_superfamily_protein_AUS50420.1:0.00000001,Mycobacterium_tuberculosis_methylmalonyl_CoA_epimerase_WP_072523563.1:0.00000001):0.06083229[1.000000]):0.03854054[0.937997]):0.03366023[0.921634]):0.03342058[0.738534]):0.06158582[0.999951]):0.03300107[0.994496]):0.00000001[0.000000]):0.01775346[0.992772]):0.01234281[0.904986]):0.03671515[0.999999]):0.07296930[1.000000]):0.01486566[0.655855]):0.03007012[0.996655]):0.00000001[0.000000]):0.03280246[0.818959],(Nocardia_sienata_methylmalonyl_CoA_epimerase_WP_084487495.1:0.06491646,(((Nocardia_harenae_methylmalonyl_CoA_epimerase_WP_067654209.1:0.08138421,(Nocardia_acidivorans_methylmalonyl_CoA_epimerase_WP_084515501.1:0.08973296,(Nocardia_concava_methylmalonyl_CoA_epimerase_WP_083913225.1:0.00000001,(Nocardia_seriolae_methylmalonyl_CoA_epimerase_WP_081985762.1:0.00000001,Nocardia_seriolae_glyoxalase_BAW04620.1:0.00000001):0.01947618[0.993653]):0.04058009[0.991057]):0.04397613[0.995209]):0.01254714[0.494489],(Nocardia_sp._BMG51109_methylmalonyl_CoA_epimerase_WP_084161585.1:0.12269624,Nocardia_miyunensis_methylmalonyl_CoA_epimerase_WP_084531303.1:0.05072497):0.03708819[0.977780]):0.01666645[0.928063],(Nocardia_arizonensis_methylmalonyl_CoA_epimerase_WP_054811130.1:0.03420752,Nocardia_niwae_methylmalonyl_CoA_epimerase_WP_063021833.1:0.03459165):0.02061114[0.919366]):0.05114665[0.999633]):0.05307190[0.999812]):0.04279041[0.996674]):0.04627657[0.989348]):0.04467159[0.926982],((Pseudonocardia_hydrocarbonoxydans_methylmalonyl_CoA_epimerase_WP_141277839.1:0.15211235,Pseudonocardia_sp._MH_G8_methylmalonyl_CoA_epimerase_WP_094923440.1:0.04896657):0.04524063[0.932224],(Saccharopolyspora_shandongensis_methylmalonyl_CoA_epimerase_SDZ50152.1:0.07878475,(Halopolyspora_algeriensis_methylmalonyl_CoA_epimerase_RCW45206.1:0.01954933,Actinopolyspora_MULTISPECIES_methylmalonyl_CoA_epimerase_WP_017973663.1:0.17085577):0.10399097[0.999993]):0.05025214[0.999974]):0.04170993[0.999496]):0.01968849[0.647675],(Amycolatopsis_albispora_methylmalonyl_CoA_epimerase_WP_113693855.1:0.17129320,((Actinoalloteichus_spitiensis_methylmalonyl_CoA_epimerase_WP_016697226.1:0.17450828,(Pseudonocardiaceae_bacterium_YIM_PH_21723_methylmalonyl_CoA_epimerase_WP_120093049.1:0.15926575,(Actinosynnema_sp._ALI_1.44_methylmalonyl_CoA_epimerase_WP_076987389.1:0.22099765,(Actinophytocola_xinjiangensis_methylmalonyl_CoA_epimerase_OLF08124.1:0.15438330,Actinophytocola_xanthii_methylmalonyl_CoA_epimerase_WP_075124374.1:0.15961906):0.04942279[0.966634]):0.02500508[0.539291]):0.02990158[0.747230]):0.03634162[0.989126],((Thermocrispum_agreste_methylmalonyl_CoA_epimerase_WP_028846685.1:0.14490119,Haloechinothrix_alba_methylmalonyl_CoA_epimerase_SNR34742.1:0.08327309):0.06415713[0.999600],(Pseudonocardiales_bacterium_methylmalonyl_CoA_epimerase_PZS40804.1:0.18220526,((Saccharomonospora_sp._31sw_methylmalonyl_CoA_epimerase_WP_134716506.1:0.08279800,Saccharomonospora_viridis_glyoxalase_KHF45801.1:0.02436997):0.06451028[0.999999],(Actinoalloteichus_MULTISPECIES_methylmalonyl_CoA_epimerase_WP_075739599.1:0.13857591,(Kutzneria_sp._744_methylmalonyl_CoA_epimerase_EWM16154.1:0.05963829,Amycolatopsis_saalfeldensis_methylmalonyl_CoA_epimerase_WP_091622154.1:0.09488249):0.03311165[0.981021]):0.03214833[0.996070]):0.03123181[0.946514]):0.01586829[0.751189]):0.00900735[0.538753]):0.02475122[0.989706]):0.00648228[0.383301]):0.07736496[1.000000],(((Branchiibius_sp._NY16_3462_2_methylmalonyl_CoA_epimerase_KYH45807.1:0.17994606,((Ornithinimicrobium_sp._CNJ_824_methylmalonyl_CoA_epimerase_WP_075957417.1:0.05899899,Serinicoccus_sp._W204_methylmalonyl_CoA_epimerase_QFG67843.1:0.11437802):0.03611831[0.998597],(Ornithinicoccus_hortensis_methylmalonyl_CoA_epimerase_WP_141785894.1:0.07264040,(Ornithinimicrobium_murale_methylmalonyl_CoA_epimerase_WP_114907118.1:0.03934521,(Ornithinimicrobium_sp._KCTC_49018_methylmalonyl_CoA_epimerase_WP_109473808.1:0.00221746,(Friedmanniella_luteola_methylmalonyl_CoA_epimerase_WP_091413082.1:0.11498230,(Friedmanniella_sagamiharensis_methylmalonyl_CoA_epimerase_SDU89643.1:0.00000001,Friedmanniella_sagamiharensis_methylmalonyl_CoA_epimerase_WP_091079783.1:0.00000001):0.15231370[1.000000]):0.15545545[1.000000]):0.03751637[0.992993]):0.08049171[1.000000]):0.03809836[0.986381]):0.04466129[0.999981]):0.01562908[0.770538],((unclassified_Glycomyces_MULTISPECIES_methylmalonyl_CoA_epimerase_WP_051703981.1:0.33591817,(Nakamurella_sp._N5BH11_methylmalonyl_CoA_epimerase_WP_137450857.1:0.13905663,((Nakamurella_sp._12Sc4_1_methylmalonyl_CoA_epimerase_WP_111768767.1:0.15616134,(Actinobacteria_bacterium_69_20_methylmalonyl_CoA_epimerase_OJV30119.1:0.16538262,(Microlunatus_speluncae_methylmalonyl_CoA_epimerase_WP_152362826.1:0.19605995,(Microlunatus_soli_methylmalonyl_CoA_epimerase_WP_091533267.1:0.16267018,Microlunatus_sp._KUDC0627_methylmalonyl_CoA_epimerase_WP_143986995.1:0.17575032):0.08809832[0.999775]):0.12221610[1.000000]):0.04691455[0.983156]):0.02463444[0.829180],(Nakamurella_multipartita_methylmalonyl_CoA_epimerase_WP_015748305.1:0.07491022,(Actinobacteria_bacterium_IMCC26077_methylmalonyl_CoA_epimerase_WP_095529195.1:0.18971264,Actinobacteria_bacterium_LBMAG10_05540_GDX23889.1:0.51563069):0.13994572[0.967810]):0.06797768[0.999752]):0.03103678[0.992542]):0.04064745[0.848827]):0.03605120[0.987825],(Actinobacteria_bacterium_methylmalonyl_CoA_epimerase_PHX75822.1:0.30344184,(Marmoricola_ginsengisoli_methylmalonyl_CoA_epimerase_WP_123228538.1:0.14623841,Marmoricola_sp._4Q3S_7_methylmalonyl_CoA_epimerase_WP_121804742.1:0.10365846):0.06494542[0.967869]):0.00905412[0.355270]):0.02608641[0.863008]):0.01011119[0.455981],(((Actinoplanes_friuliensis_methylmalonyl_CoA_epimerase_WP_023562032.1:0.06724820,(Actinoplanes_utahensis_methylmalonyl_CoA_epimerase_WP_043524767.1:0.05839114,unclassified_Actinoplanes_MULTISPECIES_methylmalonyl_CoA_epimerase_WP_014694360.1:0.03865780):0.04629836[0.999997]):0.01507718[0.708237],(Cryptosporangium_sp._A_T_5661_methylmalonyl_CoA_epimerase_WP_142705364.1:0.18671912,Actinoplanes_sp._TFC3_methylmalonyl_CoA_epimerase_WP_082772539.1:0.10152110):0.02811465[0.881265]):0.04374276[0.999999],(Actinocatenispora_sera_methylmalonyl_CoA_epimerase_WP_030444415.1:0.16061354,(Actinobacteria_bacterium_methylmalonyl_CoA_epimerase_PZM97840.1:0.08084122,((Actinobacteria_bacterium_13_1_20CM_3_71_11_methylmalonyl_CoA_epimerase_OLE21732.1:0.07974925,(Streptomyces_kasugaensis_methylmalonyl_CoA_epimerase_WP_094794754.1:0.11010617,((Micromonospora_purpureochromogenes_methylmalonyl_CoA_epimerase_WP_030498983.1:0.20944816,(Streptomyces_albus_subsp._albus_methylmalonyl_CoA_epimerase_KUJ69522.1:0.13545608,(Kitasatospora_MULTISPECIES_methylmalonyl_CoA_epimerase_WP_043910497.1:0.02044160,Kitasatospora_sp._CB01950_methylmalonyl_CoA_epimerase_WP_073812882.1:0.01912833):0.13283205[1.000000]):0.04521887[0.994697]):0.02257466[0.876084],(Actinobacteria_bacterium_methylmalonyl_CoA_epimerase_TMM41021.1:0.14020531,Frankia_MULTISPECIES_methylmalonyl_CoA_epimerase_WP_044885278.1:0.08472020):0.06070443[0.994663]):0.02220779[0.892325]):0.03030202[0.991016]):0.01536834[0.954959],(Micromonosporaceae_bacterium_CPCC_204380_methylmalonyl_CoA_epimerase_WP_117210363.1:0.17035408,((Micromonospora_chersina_methylmalonyl_CoA_epimerase_SCL69464.1:0.00599865,(Micromonospora_narathiwatensis_methylmalonyl_CoA_epimerase_SBT50286.1:0.01995332,Micromonospora_pallida_methylmalonyl_CoA_epimerase_SCL43122.1:0.05408269):0.02920772[0.993025]):0.05084350[0.999931],(Dactylosporangium_aurantiacum_methylmalonyl_CoA_epimerase_WP_033362290.1:0.04958703,Stackebrandtia_nassauensis_methylmalonyl_CoA_epimerase_WP_013021197.1:0.22634880):0.01711272[0.751527]):0.02306216[0.739750]):0.02232627[0.983072]):0.00700119[0.406844]):0.06719540[1.000000]):0.01141592[0.613188]):0.02922760[0.999990]):0.01578517[0.963653]):0.01092214[0.714501]):0.00663033[0.384132]):0.02092017[0.979244]):0.02527613[0.999873]):0.01475774[0.674110]):0.06676025[0.999985]):0.03315030[0.713564]):0.04119631[0.995799]):0.03697952[0.766962]):0.17876258[1.000000],(((Nocardiopsaceae_bacterium_YIM_96095_methylmalonyl_CoA_epimerase_WP_123201361.1:0.15430247,(Allosalinactinospora_lopnorensis_methylmalonyl_CoA_epimerase_WP_046470143.1:0.05283434,(((Nocardiopsis_halotolerans_methylmalonyl_CoA_epimerase_WP_051064619.1:0.02910153,(Nocardiopsis_dassonvillei_subsp._dassonvillei_DSM_43111_methylmalonyl_CoA_epimerase_ADH65804.1:0.05604184,Nocardiopsis_sinuspersici_methylmalonyl_CoA_epimerase_WP_077693343.1:0.03542350):0.01772200[0.935998]):0.03968263[0.999212],(Murinocardiopsis_flavida_methylmalonyl_CoA_epimerase_WP_106586749.1:0.06907263,(Allonocardiopsis_opalescens_methylmalonyl_CoA_epimerase_WP_106238156.1:0.00000001,Allonocardiopsis_opalescens_methylmalonyl_CoA_epimerase_PRY01808.1:0.00000001):0.11604560[1.000000]):0.06990332[1.000000]):0.02371463[0.976917],((Marinactinospora_thermotolerans_methylmalonyl_CoA_epimerase_WP_078761431.1:0.04385012,(Streptomonospora_sp._M2_methylmalonyl_CoA_epimerase_WP_131097347.1:0.12854005,Nocardiopsis_trehalosi_methylmalonyl_CoA_epimerase_WP_084468900.1:0.04442689):0.04029716[0.994531]):0.01426663[0.720974],(Actinospica_robiniae_methylmalonyl_CoA_epimerase_WP_051451552.1:0.21212988,Nocardiopsis_sp._FIRDI_009_methylmalonyl_CoA_epimerase_WP_116243914.1:0.02269966):0.07831757[0.999998]):0.00810051[0.638466]):0.04066884[0.999962]):0.03120933[0.987281]):0.02916469[0.712984],((Streptomyces_thermoautotrophicus_Methylmalonyl_CoA_epimerase_KWW99546.1:0.13912674,Nocardia_pseudobrasiliensis_methylmalonyl_CoA_epimerase_WP_067990959.1:0.38135392):0.03767073[0.811942],(Streptomyces_rimosus_methylmalonyl_CoA_epimerase_WP_030669117.1:0.01491700,((Streptomyces_sp._NBS_14_10_methylmalonyl_CoA_epimerase_WP_089513050.1:0.02039626,(Streptomyces_violaceusniger_methylmalonyl_CoA_epimerase_WP_014054951.1:0.03173401,Streptomyces_sparsogenes_methylmalonyl_CoA_epimerase_WP_076970749.1:0.00655039):0.00624540[0.640640]):0.01221467[0.947744],(Streptomyces_yanglinensis_methylmalonyl_CoA_epimerase_SEF92071.1:0.05190833,(Streptomyces_sp._FR_008_Methylmalonyl_CoA_epimerase_Ethylmalonyl_CoA_epimerase_ALM38538.1:0.03172579,(Streptomyces_filamentosus_NRRL_15998_methylmalonyl_CoA_epimerase_EFE77645.1:0.03062246,Streptomyces_glauciniger_methylmalonyl_CoA_epimerase_SNS77992.1:0.03642256):0.01271813[0.835810]):0.02356453[0.968471]):0.03586715[0.999998]):0.02167202[0.958406]):0.08797678[1.000000]):0.05728338[0.999524]):0.18046759[1.000000],(Frankia_MULTISPECIES_methylmalonyl_CoA_epimerase_WP_006543187.1:0.28608344,(Frankia_symbiont_of_Datisca_glomerata_methylmalonyl_CoA_epimerase_AEH11100.1:0.07228159,(Pseudonocardiales_bacterium_methylmalonyl_CoA_epimerase_PZS26016.1:0.22570002,(Actinoallomurus_bryophytorum_methylmalonyl_CoA_epimerase_WP_141957255.1:0.07495068,((Thermoactinospora_rubra_methylmalonyl_CoA_epimerase_WP_084960712.1:0.07072455,(Nonomuraea_pusilla_methylmalonyl_CoA_epimerase_SEM19725.1:0.03051401,Nonomuraea_maritima_methylmalonyl_CoA_epimerase_WP_090762724.1:0.07379989):0.05754836[0.986441]):0.17161862[1.000000],(Microbispora_sp._ATCC_PTA_5024_methylmalonyl_CoA_epimerase_WP_084369897.1:0.04080911,Actinobacteria_bacterium_15TR583_methylmalonyl_CoA_epimerase_WP_145854137.1:0.22395341):0.05230235[0.949367]):0.05573373[0.930673]):0.07250340[0.999128]):0.03292818[0.960408]):0.06895899[0.945259]):0.09028053[0.949361]):0.05842119[0.774667]):0.08569103[0.999984],(Sorangium_cellulosum_glyoxalase_KYG05416.1:0.75211315,(Nitriliruptor_sp._methylmalonyl_CoA_epimerase_TVR37434.1:0.36506998,((Euzebya_rosea_methylmalonyl_CoA_epimerase_WP_108667673.1:0.04405304,Euzebya_tangerina_methylmalonyl_CoA_epimerase_WP_116716650.1:0.03986847):0.27734634[1.000000],(Actinobacteria_bacterium_QS_8_72_14_methylmalonyl_CoA_epimerase_PSO49315.1:0.23331325,(Acidobacteria_bacterium_methylmalonyl_CoA_epimerase_RIK10989.1:0.34364596,(Acidobacteria_bacterium_methylmalonyl_CoA_epimerase_RIK04467.1:0.17066382,((Acidithrix_ferrooxidans_methylmalonyl_CoA_epimerase_WP_052606905.1:0.16168811,Actinobacteria_bacterium_methylmalonyl_CoA_epimerase_TAN25041.1:0.23033162):0.08850813[0.999880],(((Acidimicrobiaceae_bacterium_methylmalonyl_CoA_ethylmalonyl_CoA_epimerase_TPW15413.1:0.16078441,(Ferrithrix_thermotolerans_methylmalonyl_CoA_epimerase_WP_072789804.1:0.23563515,Ferrimicrobium_acidiphilum_methylmalonyl_CoA_epimerase_WP_035389252.1:0.29025098):0.17557054[0.999998]):0.03242449[0.695700],(Ilumatobacter_coccineus_methylmalonyl_CoA_epimerase_PIE31721.1:0.14720646,(Actinobacteria_bacterium_IMCC26207_methylmalonyl_CoA_epimerase_KLR61509.1:0.08483635,marine_actinobacterium_MedAcidi_G1_methylmalonyl_CoA_epimerase_KIE51806.1:0.19380075):0.04093028[0.970713]):0.04401654[0.989253]):0.03667296[0.999157],(Actinobacteria_bacterium_methylmalonyl_CoA_epimerase_RPI09464.1:0.13724355,(Actinobacteria_bacterium_21_64_8_methylmalonyl_CoA_epimerase_OYV64933.1:0.14709532,(Actinobacteria_bacterium_methylmalonyl_CoA_epimerase_GDX29650.1:0.16742680,(Actinobacteria_bacterium_methylmalonyl_CoA_epimerase_TML91381.1:0.10537765,Actinobacteria_bacterium_methylmalonyl_CoA_epimerase_TML39128.1:0.07087630):0.12230087[1.000000]):0.03365954[0.803805]):0.03276073[0.843645]):0.05892740[0.990916]):0.01555516[0.625615]):0.04198662[0.984479]):0.06815413[0.995220]):0.05942048[0.960705]):0.04171071[0.860514]):0.07057584[0.996431]):0.05194298[0.986145]):0.03781927[0.853144]):0.03466925[0.996252]):0.06785662[1.000000],((Chloroflexi_bacterium_methylmalonyl_CoA_epimerase_TMC98424.1:0.13018145,(Candidatus_Dormibacter_sp._RRmetagenome_bin12_methylmalonyl_CoA_epimerase_PZR80432.1:0.14474904,Chloroflexi_bacterium_methylmalonyl_CoA_epimerase_TMB91216.1:0.09102580):0.16882119[0.999975]):0.38383845[1.000000],((Candidatus_Dormibacteraeota_bacterium_methylmalonyl_CoA_epimerase_PZR65763.1:0.30121935,Candidatus_Dormibacteraeota_bacterium_methylmalonyl_CoA_epimerase_PZR88005.1:0.13313903):0.33382050[1.000000],(Rubrobacter_indicoceani_methylmalonyl_CoA_epimerase_WP_119067674.1:0.21977048,(Rubrobacter_aplysinae_methylmalonyl_CoA_epimerase_WP_047865636.1:0.34277547,(Rubrobacter_xylanophilus_methylmalonyl_CoA_epimerase_WP_143529179.1:0.00000001,Rubrobacter_xylanophilus_methylmalonyl_CoA_epimerase_BBL78739.1:0.00000001):0.17653985[1.000000]):0.04507661[0.461913]):0.21903338[0.999994]):0.09783550[0.896333]):0.05441438[0.845203]):0.02913068[0.848363]):0.04809781[0.817779]):0.00967717[0.341856]):0.13991030[0.999993],((Candidatus_Eremiobacter_sp._RRmetagenome_bin22_methylmalonyl_CoA_epimerase_PZR62172.1:0.28107536,(Candidatus_Eremiobacteraeota_bacterium_methylmalonyl_CoA_epimerase_PZR59447.1:0.19781875,(bacterium_methylmalonyl_CoA_epimerase_TAM72653.1:0.04366112,bacterium_methylmalonyl_CoA_epimerase_TAM56251.1:0.08829537):0.15904929[1.000000]):0.07521691[0.983723]):0.24069457[1.000000],((Proteobacteria_bacterium_methylmalonyl_CoA_epimerase_RIL11580.1:0.62621479,Candidatus_Dadabacteria_bacterium_methylmalonyl_CoA_epimerase_RMG42613.1:0.49385085):0.06389398[0.937861],(Bacillaceae_bacterium_G1_methylmalonyl_CoA_epimerase_OJF18151.1:0.29221571,(Firmicutes_bacterium_methylmalonyl_CoA_epimerase_PZN13535.1:0.39376736,(Bacteroidetes_bacterium_TMED284_methylmalonyl_CoA_epimerase_OUX48933.1:0.35597353,Rhodothermaeota_bacterium_MED_G64_methylmalonyl_CoA_epimerase_RCL67366.1:0.38487322):0.08739478[0.831147]):0.07801641[0.955204]):0.10921699[0.998514]):0.01218304[0.361507]):0.07750218[0.999829]):0.00663317[0.339472]):0.04010427[0.761341]):0.01701519[0.480010],((Elusimicrobia_bacterium_methylmalonyl_CoA_epimerase_PCI39383.1:0.48759498,(((Terrabacteria_group_bacterium_ANGP1_methylmalonyl_Co_A_mutase_associated_GTPase_MeaB_TMI76549.1:0.10973129,Gemmatimonadetes_bacterium_13_1_40CM_4_65_7_methylmalonyl_CoA_epimerase_OLC41267.1:0.21183077):0.22469960[0.999996],(Armatimonadetes_bacterium_RBG_19FT_COMBO_69_19_methylmalonyl_CoA_epimerase_OFX13660.1:0.22084365,(Terrabacteria_group_bacterium_ANGP1_methylmalonyl_CoA_epimerase_TMI83568.1:0.03075652,Terrabacteria_group_bacterium_ANGP1_methylmalonyl_CoA_epimerase_TMI90751.1:0.10900997):0.45643882[1.000000]):0.18089166[0.999860]):0.17678047[0.999098],(Elusimicrobia_bacterium_RIFCSPLOWO2_12_FULL_59_9_methylmalonyl_CoA_epimerase_OGS04934.1:0.63339271,bacterium_HR32_HRbin32_02125_GBD31008.1:0.30257663):0.02059255[0.365096]):0.06304402[0.895152]):0.07787504[0.987638],(Acidobacteria_bacterium_DIU54_15695_partial_PZN82079.1:0.51463442,(bacterium_methylmalonyl_CoA_epimerase_PZN90659.1:0.27343013,(Gemmatimonas_sp._SG8_23_AMS19_12085_KPJ78345.1:0.24293149,(Gemmatimonadales_bacterium_methylmalonyl_CoA_epimerase_TVP57749.1:0.20846795,Gemmatimonadales_bacterium_methylmalonyl_CoA_epimerase_TVR53063.1:0.24700467):0.13155191[0.967870]):0.07920952[0.881930]):0.10090979[0.986426]):0.11826992[0.988051]):0.08318362[0.984581]):0.02163921[0.495612],(Bacteroidetes_bacterium_methylmalonyl_CoA_epimerase_RMF45783.1:0.67824997,(Truepera_radiovictrix_methylmalonyl_CoA_epimerase_WP_013178247.1:0.22406273,Deinococcus_radiodurans_VOC_family_protein_WP_010888655.1:0.33450698):0.25112793[1.000000]):0.10704252[0.837731]):0.07886152[0.996304],((((Acidobacteria_bacterium_13_2_20CM_2_66_4_methylmalonyl_CoA_epimerase_OLB62319.1:0.08209608,Acidobacteria_bacterium_13_1_40CM_3_65_5_methylmalonyl_CoA_epimerase_OLD21293.1:0.12663484):0.02676516[0.929348],(Blastocatellia_bacterium_methylmalonyl_CoA_epimerase_PWT85066.1:0.19957796,((Acidobacteria_bacterium_methylmalonyl_CoA_epimerase_PYR61696.1:0.10845493,((Acidobacteria_bacterium_methylmalonyl_Co_A_mutase_associated_GTPase_MeaB_TDI27374.1:0.18980556,Acidobacteria_bacterium_DMF87_16440_PYR77277.1:0.08892441):0.04244352[0.977126],(Acidobacteria_bacterium_methylmalonyl_CoA_epimerase_PYR88984.1:0.10642051,(Acidobacteria_bacterium_RIFCSPLOWO2_02_FULL_67_36_methylmalonyl_CoA_epimerase_OFW10995.1:0.17524137,Acidobacteria_bacterium_methylmalonyl_CoA_epimerase_PYR60421.1:0.07343710):0.04854153[0.999216]):0.06191919[0.999968]):0.02317314[0.922875]):0.00979177[0.594498],(Acidobacteria_bacterium_methylmalonyl_CoA_epimerase_partial_RPI51575.1:0.17679657,((Acidobacteria_bacterium_methylmalonyl_CoA_epimerase_partial_RPH55519.1:0.07051705,bacterium_methylmalonyl_CoA_epimerase_RZP29357.1:0.35197127):0.05045923[0.728899],(Acidobacterium_sp._methylmalonyl_CoA_epimerase_PHY12231.1:0.18005413,Acidobacteria_bacterium_methylmalonyl_CoA_epimerase_PYR38285.1:0.13233394):0.03089100[0.636989]):0.02857441[0.538992]):0.03078569[0.951061]):0.04836294[0.999988]):0.01196534[0.601477]):0.13000312[1.000000],(Sulfobacillus_benefaciens_methylmalonyl_CoA_epimerase_PSR33290.1:0.24672111,(Sulfobacillus_acidophilus_TPY_glyoxalase_family_protein_AEJ41654.1:0.27444447,Sulfobacillus_acidophilus_methylmalonyl_CoA_epimerase_PSR21147.1:0.25567527):0.10610869[0.980772]):0.16230834[0.999999]):0.05173231[0.994138],((bacterium_BMS3Abin14_glyoxalase_Bleomycin_resistance_protein_Dioxygenase_superfamily_protein_GBE15967.1:0.33877192,(Thermoflavimicrobium_dichotomicum_VOC_family_protein_WP_093231051.1:0.38544936,Seinonella_peptonophila_methylmalonyl_CoA_epimerase_WP_084731686.1:0.33931050):0.61510758[1.000000]):0.07981503[0.602966],(Euryarchaeota_archaeon_methylmalonyl_CoA_epimerase_TLZ51232.1:0.35008284,((Euryarchaeota_archaeon_RBG_19FT_COMBO_69_17_methylmalonyl_CoA_epimerase_OGS66667.1:0.24477323,(uncultured_euryarchaeote_Rifle_16ft_4_minimus_37884_lactoylglutathione_lyase_methylmalonyl_CoA_ethylmalonyl_CoA_epimerase_AKQ03117.1:0.21673362,((Firmicutes_bacterium_13_1_40CM_3_65_11_methylmalonyl_CoA_epimerase_OLD09940.1:0.09704164,(Euryarchaeota_archaeon_methylmalonyl_CoA_epimerase_TLZ95561.1:0.13240247,(Euryarchaeota_archaeon_methylmalonyl_CoA_epimerase_TLZ64243.1:0.14795883,Euryarchaeota_archaeon_methylmalonyl_CoA_epimerase_TLZ54533.1:0.06651073):0.37082359[1.000000]):0.05182468[0.932780]):0.02217772[0.472648],(Euryarchaeota_archaeon_methylmalonyl_CoA_epimerase_TLZ89182.1:0.19313023,(Euryarchaeota_archaeon_methylmalonyl_CoA_epimerase_TLZ67518.1:0.10315628,Euryarchaeota_archaeon_methylmalonyl_CoA_epimerase_TLZ71923.1:0.12158058):0.08272637[0.999987]):0.03552297[0.974307]):0.07365497[0.997151]):0.04826361[0.596387]):0.20225328[1.000000],(Symbiobacterium_thermophilum_methylmalonyl_CoA_epimerase_WP_011195319.1:0.17551127,Firmicutes_bacterium_methylmalonyl_CoA_epimerase_PZN36659.1:0.27784393):0.06814691[0.835658]):0.09451870[0.848236]):0.05997172[0.945264]):0.04747676[0.990425]):0.02646055[0.892318]):0.02376026[0.727528],((((Gemmatimonadetes_bacterium_methylmalonyl_CoA_epimerase_RMH72864.1:0.40713890,(Chloroflexi_bacterium_methylmalonyl_CoA_epimerase_TMF00297.1:0.57043858,Deltaproteobacteria_bacterium_methylmalonyl_CoA_epimerase_RLB58679.1:0.31793239):0.12075613[0.984638]):0.03565879[0.833860],(Sulfodiicoccus_acidiphilus_methylmalonyl_CoA_epimerase_WP_126450052.1:0.57797062,(Sulfolobus_acidocaldarius_SUSAZ_SUSAZ_04225_AHC51263.1:0.21766870,(Candidatus_Aramenus_sulfurataquae_ASUL_06969_EWG06910.1:0.17204456,((Candidatus_Acidianus_copahuensis_methylmalonyl_CoA_epimerase_WP_048098934.1:0.13752633,Metallosphaera_yellowstonensis_methylmalonyl_CoA_epimerase_WP_009071436.1:0.22476637):0.05760411[0.968063],(Saccharolobus_solfataricus_methylmalonyl_CoA_epimerase_WP_009989399.1:0.15280636,(unclassified_Sulfolobus_MULTISPECIES_methylmalonyl_CoA_epimerase_WP_054845822.1:0.24038559,(Acidianus_hospitalis_methylmalonyl_CoA_epimerase_WP_013777003.1:0.12812770,Sulfolobales_archaeon_SCGC_AB_777_K20_methylmalonyl_CoA_epimerase_PVU70325.1:0.12974509):0.03862031[0.589541]):0.04242264[0.925179]):0.04383575[0.989522]):0.04826828[0.933010]):0.02165922[0.377274]):0.32500315[1.000000]):0.09311596[0.478684]):0.07572109[0.763666],((((Chloroflexi_bacterium_methylmalonyl_CoA_epimerase_RLT31940.1:0.18980345,Kouleothrix_aurantiaca_SE17_36035_KPV48814.1:0.21188195):0.07360247[0.904857],(Chloroflexia_bacterium_SDU3_3_methylmalonyl_CoA_epimerase_WP_152294372.1:0.21376937,Candidatus_Oscillochloris_fontis_methylmalonyl_CoA_epimerase_WP_129630920.1:0.20309425):0.05964147[0.975328]):0.00789862[0.343520],(Herpetosiphon_aurantiacus_DSM_785_Glyoxalase_bleomycin_resistance_protein_dioxygenase_ABX04649.1:0.26066487,(bacterium_JKG1_methylmalonyl_CoA_epimerase_WP_026369141.1:0.16051532,Chloroflexi_bacterium_methylmalonyl_CoA_epimerase_PLS77863.1:0.17537354):0.22502261[1.000000]):0.09120220[0.938456]):0.29395815[1.000000],(marine_gamma_proteobacterium_HTCC2143_VOC_family_protein_WP_007224570.1:0.78415733,Deltaproteobacteria_bacterium_RBG_16_71_12_methylmalonyl_CoA_epimerase_OGQ21509.1:0.36774200):0.09148663[0.848230]):0.05249054[0.557628]):0.04989927[0.996662],(Candidatus_Aminicenantes_bacterium_RBG_13_59_9_methylmalonyl_CoA_epimerase_OGD21339.1:0.55200213,(Desulfosporosinus_orientis_methylmalonyl_CoA_epimerase_WP_014185364.1:0.39421779,(Peptococcaceae_bacterium_CEB3_methylmalonyl_CoA_epimerase_WP_047831716.1:0.00000001,Peptococcaceae_bacterium_CEB3_glyoxalase_bleomycin_resistance_protein_dioxygenase_superfamily_protein_KLU58849.1:0.00000001):0.23502031[0.999993]):0.17265585[0.995996]):0.09366541[0.995104]):0.03521895[0.957296]):0.02285305[0.719674]):0.03013907[0.999593],((((Candidatus_Poseidoniales_archaeon_TPA_methylmalonyl_CoA_epimerase_DAC30342.1:0.06641990,Candidatus_Poseidoniales_archaeon_TPA_methylmalonyl_CoA_epimerase_DAC53065.1:0.12604281):0.18718888[0.999988],((Candidatus_Poseidoniales_archaeon_methylmalonyl_CoA_epimerase_RJU96081.1:0.15320499,Candidatus_Poseidoniales_archaeon_TPA_methylmalonyl_CoA_epimerase_DAC17215.1:0.21860696):0.09033178[0.997420],(((Euryarchaeota_archaeon_TMED132_methylmalonyl_CoA_epimerase_RAH07579.1:0.19263390,((Candidatus_Poseidoniales_archaeon_methylmalonyl_CoA_epimerase_RJU95355.1:0.15283987,(Euryarchaeota_archaeon_methylmalonyl_CoA_epimerase_RZD45401.1:0.19570640,Euryarchaeota_archaeon_methylmalonyl_CoA_epimerase_PXY75819.1:0.26213166):0.13429363[1.000000]):0.04303810[0.985686],(Candidatus_Poseidoniales_archaeon_TPA_methylmalonyl_CoA_epimerase_DAC32815.1:0.14152228,(Candidatus_Poseidoniales_archaeon_TPA_methylmalonyl_CoA_epimerase_DAC07670.1:0.11427186,(Euryarchaeota_archaeon_TMED252_methylmalonyl_CoA_epimerase_OUX21931.1:0.14713053,Candidatus_Poseidoniales_archaeon_methylmalonyl_CoA_epimerase_RJU99741.1:0.16898471):0.05080967[0.994010]):0.05724919[0.886413]):0.06869907[0.982394]):0.03710428[0.654375]):0.04818065[0.802856],(Euryarchaeota_archaeon_methylmalonyl_CoA_epimerase_RZD48070.1:0.19678737,Candidatus_Poseidoniales_archaeon_methylmalonyl_CoA_epimerase_RJU92318.1:0.22201611):0.05261560[0.775062]):0.06726154[0.999810],(Candidatus_Poseidoniales_archaeon_TPA_methylmalonyl_CoA_epimerase_DAC16351.1:0.28066775,(Euryarchaeota_archaeon_methylmalonyl_CoA_epimerase_RAH13668.1:0.34530984,((Candidatus_Poseidoniales_archaeon_TPA_methylmalonyl_CoA_epimerase_DAC63404.1:0.17173955,(Marine_Group_II_euryarchaeote_MED_G33_methylmalonyl_CoA_epimerase_PDH27608.1:0.31175629,((Euryarchaeota_archaeon_TMED97_methylmalonyl_CoA_epimerase_OUV26095.1:0.37821782,Euryarchaeota_archaeon_methylmalonyl_CoA_epimerase_RZD36793.1:0.40835612):0.10519922[0.970924],(Candidatus_Poseidoniales_archaeon_TPA_methylmalonyl_CoA_epimerase_DAC12464.1:0.10567212,(Euryarchaeota_archaeon_TMED164_methylmalonyl_CoA_epimerase_OUW14084.1:0.18376289,Euryarchaeota_archaeon_TMED173_methylmalonyl_CoA_epimerase_OUW22541.1:0.35024040):0.14336790[0.971966]):0.21851980[0.999862]):0.16593043[0.999646]):0.06921455[0.728638]):0.07133482[0.967970],(Euryarchaeota_archaeon_methylmalonyl_CoA_epimerase_PXY73108.1:0.17453574,(Candidatus_Poseidoniales_archaeon_methylmalonyl_CoA_epimerase_RUA04697.1:0.27576464,Candidatus_Poseidoniales_archaeon_TPA_VOC_family_protein_DAC48732.1:0.19943125):0.12945628[0.999929]):0.04392576[0.985579]):0.07698719[0.999999]):0.04799833[0.911507]):0.04081002[0.592270]):0.04618945[0.971651]):0.15185451[0.999732]):0.53581362[1.000000],(Chloracidobacterium_sp._CP2_5A_methylmalonyl_CoA_epimerase_OYT72532.1:0.23608444,((Acidobacteria_bacterium_methylmalonyl_CoA_epimerase_REJ79919.1:0.20011724,(Thermoanaerobaculia_bacterium_methylmalonyl_CoA_epimerase_KAB2962221.1:0.10994017,Acidobacteria_bacterium_methylmalonyl_CoA_epimerase_PYQ56155.1:0.16044480):0.11972055[0.998258]):0.24036644[1.000000],((Acidobacteria_bacterium_methylmalonyl_CoA_epimerase_PYU89181.1:0.24948994,Acidobacteria_bacterium_methylmalonyl_CoA_epimerase_PYV14424.1:0.23737523):0.14093987[0.999977],(Candidatus_Melainabacteria_bacterium_methylmalonyl_CoA_epimerase_RTL43418.1:0.26027628,Candidatus_Melainabacteria_bacterium_methylmalonyl_CoA_epimerase_PWT95833.1:0.31301466):0.15964999[0.999976]):0.02797618[0.579467]):0.03888277[0.751646]):0.04882589[0.915479]):0.01774302[0.582754],(((bacterium_Candidatus_Blackallbacteria_CG18_big_fil_WC_8_21_14_2_50_49_26_methylmalonyl_CoA_epimerase_PIQ28405.1:0.41184086,(Proteobacteria_bacterium_methylmalonyl_CoA_epimerase_RYZ71625.1:0.27292765,Bdellovibrionales_bacterium_CG10_big_fil_rev_8_21_14_0_10_45_34_methylmalonyl_CoA_epimerase_PIU01184.1:0.33574649):0.14113071[0.998522]):0.10818432[0.991920],((Acidobacteria_bacterium_methylmalonyl_CoA_epimerase_KAA0255360.1:0.32699478,(Geothrix_fermentans_methylmalonyl_CoA_epimerase_WP_026852142.1:0.12998377,Acidobacteria_bacterium_methylmalonyl_CoA_epimerase_GDX13055.1:0.23620499):0.23305058[1.000000]):0.09178736[0.966470],((Deltaproteobacteria_bacterium_methylmalonyl_CoA_epimerase_RME02722.1:0.08866570,Deltaproteobacteria_bacterium_methylmalonyl_CoA_epimerase_RME54237.1:0.07316376):0.26691264[1.000000],(Acidobacteria_bacterium_methylmalonyl_CoA_epimerase_PYQ24220.1:0.18583778,(Acidobacteria_bacterium_RBG_16_70_10_methylmalonyl_CoA_epimerase_OFV88572.1:0.12230456,Acidobacteria_bacterium_methylmalonyl_CoA_epimerase_PYQ49379.1:0.11221162):0.04352855[0.887941]):0.20590637[1.000000]):0.07684466[0.967159]):0.05224055[0.958635]):0.01292941[0.928281],(((Acidobacteria_bacterium_RBG_13_68_16_methylmalonyl_CoA_epimerase_OFV81846.1:0.21954209,Acidobacteria_bacterium_21_70_11_methylmalonyl_CoA_epimerase_OYV92777.1:0.23646532):0.11908912[0.999982],(Candidatus_Aminicenantes_bacterium_methylmalonyl_CoA_epimerase_TFG40231.1:0.14374843,Holophagae_bacterium_methylmalonyl_CoA_epimerase_WP_116785776.1:0.18751420):0.12165465[0.999998]):0.12270935[0.999999],((Bdellovibrionales_bacterium_GWA2_49_15_methylmalonyl_CoA_epimerase_OFZ15236.1:0.31159609,(Halobacteriovorax_sp._HLS_methylmalonyl_CoA_epimerase_WP_127715735.1:0.17579108,(Bacteriovorax_sp._MedPE_SWde_methylmalonyl_CoA_epimerase_OIQ17062.1:0.27707760,(Bdellovibrio_sp._CG22_combo_CG10_13_8_21_14_all_39_27_methylmalonyl_CoA_epimerase_PIP94483.1:0.21719151,Bdellovibrionales_bacterium_CG22_combo_CG10_13_8_21_14_all_38_13_methylmalonyl_CoA_epimerase_PIP91814.1:0.23007706):0.07011883[0.871713]):0.07349671[0.878870]):0.10278449[0.902593]):0.41205036[1.000000],(Acidobacteria_bacterium_methylmalonyl_CoA_epimerase_PYQ31597.1:0.14931658,Acidobacteria_bacterium_methylmalonyl_CoA_epimerase_PYQ65075.1:0.32545765):0.08736488[0.992641]):0.07786533[0.985556]):0.05478900[0.994042]):0.00872021[0.499093]):0.01994493[0.991137]):0.07187361[1.000000]):0.06948819[1.000000],(((Psychrobacillus_psychrotolerans_VOC_family_protein_WP_093534115.1:0.25170736,((Pontibacillus_marinus_BH030004_=_DSM_16465_glyoxalase_KGX91452.1:0.16973438,((Bacillus_polygoni_VOC_family_protein_WP_088036881.1:0.00636634,_Bacillus_VOC_family_protein_WP_078598068.1:0.00000001):0.16100131[1.000000],(Bacillus_litoralis_VOC_family_protein_WP_146945909.1:0.12423715,Bacillus_cavernae_VOC_family_protein_WP_126866203.1:0.18326940):0.04037283[0.462937]):0.10578721[0.999999]):0.03593811[0.682750],(Fictibacillus_sp._BK138_VOC_family_protein_WP_130297169.1:0.27398209,((Exiguobacterium_MULTISPECIES_methylmalonyl_CoA_epimerase_WP_050678094.1:0.00000001,(Exiguobacterium_sp._MH3_methylmalonyl_CoA_epimerase_WP_023467183.1:0.00000001,Exiguobacterium_sp._OS_77_methylmalonyl_CoA_epimerase_partial_WP_081637433.1:0.00000001):0.01246156[0.941287]):0.11181356[1.000000],(Exiguobacterium_sp._S17_VOC_family_protein_WP_016508379.1:0.20048176,Bacillus_atrophaeus_methylmalonyl_CoA_epimerase_WP_061572092.1:0.16483904):0.07629909[0.990476]):0.07795810[0.999979]):0.10419115[0.999992]):0.06075842[0.648720]):0.73676187[1.000000],(bacterium_BM706_methylmalonyl_CoA_epimerase_PLX17275.1:0.33914610,(Desulfomonile_tiedjei_methylmalonyl_CoA_epimerase_WP_014810778.1:0.37579357,((((Syntrophorhabdus_sp._PtaU1.Bin058_Glyoxalase_Bleomycin_resistance_protein_Dioxygenase_superfamily_protein_OPY79767.1:0.39160065,Deltaproteobacteria_bacterium_CG03_land_8_20_14_0_80_45_14_methylmalonyl_CoA_epimerase_PIV23070.1:0.19894074):0.24053333[1.000000],((Desulfobacteraceae_bacterium_methylmalonyl_CoA_epimerase_RPH90514.1:0.21262508,Desulfarculus_baarsii_methylmalonyl_CoA_epimerase_WP_013257517.1:0.41184210):0.07108401[0.677905],(Deltaproteobacteria_bacterium_RBG_16_47_11_methylmalonyl_CoA_epimerase_OGP94302.1:0.49283495,(Deltaproteobacteria_bacterium_methylmalonyl_CoA_epimerase_RLB34438.1:0.13397111,Betaproteobacteria_bacterium_RBG_16_64_18_methylmalonyl_CoA_epimerase_OFZ87191.1:0.34250868):0.29676323[1.000000]):0.04840549[0.487015]):0.06638816[0.997186]):0.05076311[0.895527],(Desulfobacterales_bacterium_S7086C20_methylmalonyl_CoA_epimerase_OEU45821.1:0.26926008,Deltaproteobacteria_bacterium_methylmalonyl_CoA_epimerase_RLB80710.1:0.23144530):0.09187599[0.989081]):0.10757213[0.999999],(Candidatus_Abyssubacteria_bacterium_SURF_5_methylmalonyl_CoA_epimerase_RJP21338.1:0.31304450,Syntrophobacterales_bacterium_CG23_combo_of_CG06_09_8_20_14_all_48_27_methylmalonyl_CoA_epimerase_PIP05821.1:0.53373282):0.05195612[0.700627]):0.02119060[0.846570]):0.01961856[0.486408]):0.03756528[0.985455]):0.01464961[0.763236],(Candidatus_Cloacimonetes_bacterium_4572_55_methylmalonyl_CoA_epimerase_OQY27120.1:0.38758052,(((Desulfobacca_sp._4484_104_methylmalonyl_CoA_epimerase_OPX18751.1:0.23403130,(((Deltaproteobacteria_bacterium_methylmalonyl_CoA_epimerase_RME20463.1:0.23347634,(Deltaproteobacteria_bacterium_methylmalonyl_CoA_epimerase_TVQ91461.1:0.20911937,(Deltaproteobacteria_bacterium_methylmalonyl_CoA_epimerase_GDX81550.1:0.16780285,(Deltaproteobacteria_bacterium_methylmalonyl_CoA_epimerase_TNE86857.1:0.26446310,(Planctomycetes_bacterium_Poly59_methylmalonyl_CoA_epimerase_WP_146532133.1:0.54547010,((OM182_bacterium_MED_G24_methylmalonyl_CoA_epimerase_PDH40605.1:0.05910716,Gammaproteobacteria_bacterium_TMED34_methylmalonyl_CoA_epimerase_OUU06934.1:0.04025591):0.17843004[1.000000],(Simiduia_agarivorans_methylmalonyl_CoA_epimerase_WP_015048575.1:0.05549405,Oleispira_antarctica_methylmalonyl_CoA_epimerase_WP_046008374.1:0.08892070):0.07761365[0.999967]):0.04500760[0.788748]):0.02711793[0.391053]):0.07107290[0.978817]):0.06382774[0.971878]):0.08295353[0.886844]):0.35993252[1.000000],(candidate_division_Zixibacteria_bacterium_methylmalonyl_CoA_epimerase_RJP80210.1:0.22210479,candidate_division_LCP_89_bacterium_B3_LCP_methylmalonyl_CoA_epimerase_TKJ41016.1:0.14591265):0.22259482[1.000000]):0.10048475[0.910518],(Deltaproteobacteria_bacterium_RBG_16_49_23_methylmalonyl_CoA_epimerase_OGP78250.1:0.26148631,(Candidatus_Micrarchaeota_archaeon_methylmalonyl_CoA_epimerase_RLG20998.1:0.16532564,Deltaproteobacteria_bacterium_RBG_16_54_11_methylmalonyl_CoA_epimerase_OGP86549.1:0.19036221):0.11257663[0.999996]):0.11199627[0.999392]):0.02486962[0.735013]):0.08759542[0.999944],(((((Fonticella_tunisiensis_methylmalonyl_CoA_epimerase_WP_133629252.1:0.38810335,((bacterium_candidate_division_B38_B3_B38_methylmalonyl_CoA_epimerase_TKJ32521.1:0.27026353,(candidate_division_TA06_bacterium_DG_26_AMJ40_04385_KPJ49918.1:0.64464634,Acidobacteria_bacterium_methylmalonyl_CoA_epimerase_PYV45832.1:0.30634425):0.14357639[0.996343]):0.16228201[0.999966],(candidate_division_MSBL1_archaeon_SCGC_AAA259B11_methylmalonyl_CoA_epimerase_KXA90292.1:0.26983142,Acidobacteria_bacterium_methylmalonyl_CoA_epimerase_TDI10349.1:0.36502372):0.07300237[0.974459]):0.00000001[0.000000]):0.08107613[0.998687],((((Bacillus_sp._HMSC76G11_methylmalonyl_CoA_epimerase_WP_070876690.1:0.23331427,((Bacillus_alveayuensis_methylmalonyl_CoA_epimerase_WP_044896414.1:0.20422534,(Bacillus_sp._FJAT_42376_methylmalonyl_CoA_epimerase_WP_123917548.1:0.09299984,Bacillus_sp._SJS_methylmalonyl_CoA_epimerase_WP_035404134.1:0.04921414):0.14411090[1.000000]):0.04367358[0.515131],((Bacillus_sp._CGMCC_1.16541_methylmalonyl_CoA_epimerase_WP_110111249.1:0.18362312,(Bacillus_megaterium_methylmalonyl_CoA_epimerase_TYR82491.1:0.21303961,Bacillus_MULTISPECIES_methylmalonyl_CoA_epimerase_WP_025909777.1:0.18632753):0.12841313[0.999939]):0.03742112[0.880953],(Bacillus_filamentosus_methylmalonyl_CoA_epimerase_WP_019391578.1:0.29097448,((Bacillus_MULTISPECIES_methylmalonyl_CoA_epimerase_WP_003153235.1:0.00845011,Paenibacillus_lentimorbus_methylmalonyl_CoA_epimerase_WP_128574760.1:0.01084061):0.25711425[1.000000],((Bacillus_atrophaeus_methylmalonyl_CoA_epimerase_WP_061572880.1:0.01879900,(Bacillus_atrophaeus_1942_putative_lyase_ADP32986.1:0.00648523,Bacillus_atrophaeus_UCMB_5137_YqjD_AKL85077.1:0.01276399):0.02200057[0.687197]):0.08323685[0.997798],(Bacillus_subtilis_Methylmalonyl_CoA_epimerase_RPK05208.1:0.05189160,(Bacillus_subtilis_methylmalonyl_CoA_epimerase_partial_WP_134981938.1:0.00000001,Bacillus_subtilis_subsp._subtilis_str._BSP1_Hypothetical_protein_YqjC_AGA24268.1:0.00618548):0.02836988[0.813664]):0.27866639[1.000000]):0.16177505[0.999005]):0.25792518[1.000000]):0.07491342[0.806543]):0.07680272[0.998375]):0.04182575[0.973724]):0.04647217[0.825712],(Bacillus_fastidiosus_methylmalonyl_CoA_epimerase_WP_066231474.1:0.22639813,((Bacillus_weihaiensis_methylmalonyl_CoA_epimerase_WP_072579273.1:0.25458431,((Bacillus_sp._J37_methylmalonyl_CoA_epimerase_WP_026558883.1:0.15699355,Bacillus_sp._AFS040349_methylmalonyl_CoA_epimerase_WP_098796063.1:0.22313214):0.02591136[0.435045],(Virgibacillus_sp._6R_methylmalonyl_CoA_epimerase_WP_145582580.1:0.30179216,Bacillus_sp._YR335_methylmalonyl_CoA_epimerase_WP_111614156.1:0.17270076):0.05031238[0.771018]):0.03675278[0.871719]):0.10506146[0.999999],(Bacillus_cellulosilyticus_methylmalonyl_CoA_epimerase_WP_013488345.1:0.24641405,(Bacillus_caseinilyticus_methylmalonyl_CoA_epimerase_WP_090886609.1:0.26407455,((Bacillus_sp._YSP_3_methylmalonyl_CoA_epimerase_WP_110518526.1:0.18639542,_Bacillus_methylmalonyl_CoA_epimerase_WP_013173171.1:0.24646136):0.10902073[0.999913],((Alkalicoccus_halolimnae_methylmalonyl_CoA_epimerase_WP_147802843.1:0.27703021,Salisediminibacterium_haloalkalitolerans_methylmalonyl_CoA_epimerase_WP_093071635.1:0.39188477):0.03333896[0.497531],(Salipaludibacillus_aurantiacus_methylmalonyl_CoA_mutase_C_terminal_domain_SER48161.1:0.10647489,Salipaludibacillus_keqinensis_methylmalonyl_CoA_epimerase_WP_110608015.1:0.23508707):0.06670051[0.976587]):0.06370244[0.999370]):0.03479544[0.921393]):0.10438031[0.982723]):0.15726094[1.000000]):0.00636872[0.357005]):0.05005144[0.978731]):0.04021223[0.928511],((((Bacillus_taeanensis_methylmalonyl_CoA_epimerase_WP_113805085.1:0.26440583,(((Shimazuella_kribbensis_methylmalonyl_CoA_epimerase_WP_028775672.1:0.26227889,Risungbinella_massiliensis_methylmalonyl_CoA_epimerase_WP_044640343.1:0.16635750):0.16761273[1.000000],(Halobacillus_kuroshimensis_methylmalonyl_CoA_epimerase_WP_027955469.1:0.28771538,(Thermoactinomyces_sp._Gus2_1_methylmalonyl_CoA_epimerase_WP_037997466.1:0.17601512,(Thermoflavimicrobium_sp._FBKL4.011_methylmalonyl_CoA_epimerase_WP_113657698.1:0.17843912,(Thermoactinomycetaceae_MULTISPECIES_methylmalonyl_CoA_epimerase_WP_029071795.1:0.22745087,(Thermoactinomycetaceae_bacterium_SCSIO_07575_methylmalonyl_CoA_epimerase_WP_124727240.1:0.11344610,Hazenella_coriacea_methylmalonyl_CoA_epimerase_WP_131925872.1:0.17399778):0.02986715[0.491696]):0.02206739[0.693164]):0.04449050[0.978954]):0.04185033[0.939195]):0.02957053[0.641970]):0.04438775[0.999636],((((Ammoniphilus_oxalaticus_methylmalonyl_CoA_epimerase_WP_120188294.1:0.19132159,Calditerricola_satsumensis_methylmalonyl_CoA_epimerase_WP_054670511.1:0.30624910):0.07635328[0.871199],((Aneurinibacillus_migulanus_Methylmalonyl_CoA_epimerase_CEH29884.1:0.09690789,Aneurinibacillus_tyrosinisolvens_methylmalonyl_CoA_epimerase_WP_047151947.1:0.05875287):0.12611131[1.000000],(Ammoniphilus_sp._CFH_90114_methylmalonyl_CoA_epimerase_WP_129198727.1:0.07546681,(Bacillus_acidiceler_methylmalonyl_CoA_epimerase_WP_088014040.1:0.15033036,(Bacillus_sp._BK245_methylmalonyl_CoA_epimerase_TCM72764.1:0.08578883,(Bacillus_pseudalcaliphilus_AB990_11630_KMK75899.1:0.55631677,Bacillus_alcalophilus_methylmalonyl_CoA_epimerase_WP_003322533.1:0.29824535):0.24374543[0.999978]):0.07509705[0.933628]):0.13136938[1.000000]):0.02374074[0.570061]):0.08364562[0.999730]):0.08828481[0.999904],(((Piscibacillus_halophilus_methylmalonyl_CoA_epimerase_WP_091772335.1:0.25150097,((Bacillaceae_MULTISPECIES_methylmalonyl_CoA_epimerase_WP_026681090.1:0.47877894,(Virgibacillus_pantothenticus_methylmalonyl_CoA_epimerase_SIS52200.1:0.49374747,(Caenibacillus_caldisaponilyticus_methylmalonyl_CoA_epimerase_WP_077616670.1:0.35451077,Rubeoparvulum_massiliense_methylmalonyl_CoA_epimerase_WP_048602226.1:0.41183154):0.09114652[0.763766]):0.07211178[0.619337]):0.06216215[0.960441],((Pontibacillus_yanchengensis_methylmalonyl_CoA_epimerase_WP_036817918.1:0.16254106,Allobacillus_sp._SKP4_8_methylmalonyl_CoA_epimerase_WP_144087395.1:0.18142878):0.04241729[0.900725],((Salirhabdus_sp._Marseille_P4669_methylmalonyl_CoA_epimerase_WP_102027104.1:0.26321085,((Vulcanibacillus_modesticaldus_methylmalonyl_CoA_epimerase_WP_069657726.1:0.30694971,Tepidibacillus_fermentans_methylmalonyl_CoA_epimerase_WP_132766929.1:0.17165076):0.18811231[1.000000],(Virgibacillus_MULTISPECIES_methylmalonyl_CoA_epimerase_WP_021291183.1:0.33191235,(Oceanobacillus_picturae_methylmalonyl_CoA_epimerase_CDO01957.1:0.00000001,Oceanobacillus_picturae_methylmalonyl_CoA_epimerase_WP_081779335.1:0.00000001):0.50936044[1.000000]):0.16117481[0.998504]):0.11475830[0.996487]):0.09549982[0.998162],((((Ornithinibacillus_contaminans_methylmalonyl_CoA_epimerase_WP_047979972.1:0.22280784,Ornithinibacillus_scapharcae_methylmalonyl_CoA_epimerase_WP_029190950.1:0.13801684):0.07631601[0.998976],(Virgibacillus_alimentarius_methylmalonyl_CoA_epimerase_WP_029270997.1:0.26465600,Virgibacillus_dakarensis_methylmalonyl_CoA_epimerase_WP_088050573.1:0.17571716):0.06827575[0.926280]):0.04395378[0.820324],((Bacillus_sp._NSP22.2_methylmalonyl_CoA_epimerase_WP_026570017.1:0.25882302,Sediminibacillus_massiliensis_methylmalonyl_CoA_epimerase_WP_077621641.1:0.19561774):0.10922585[0.999927],(Pseudogracilibacillus_auburnensis_methylmalonyl_CoA_epimerase_WP_110396347.1:0.06491129,Cerasibacillus_sp._CC_CFT480_methylmalonyl_CoA_epimerase_WP_147665857.1:0.35162384):0.10368048[0.994257]):0.06423372[0.890130]):0.04057692[0.599689],(Lentibacillus_sp._SSKP1_9_methylmalonyl_CoA_epimerase_WP_129672417.1:0.20064442,(Bacillaceae_MULTISPECIES_methylmalonyl_CoA_epimerase_WP_047183879.1:0.14241653,Oceanobacillus_bengalensis_methylmalonyl_CoA_epimerase_WP_121130524.1:0.12578105):0.05161717[0.954686]):0.03268223[0.852219]):0.02105073[0.750557]):0.01307405[0.613994]):0.02772501[0.965681]):0.03227723[0.901861]):0.03068488[0.886080],(Brevibacillus_laterosporus_methylmalonyl_CoA_epimerase_WP_003344737.1:0.19841493,(Brevibacillus_borstelensis_methylmalonyl_CoA_epimerase_WP_003387216.1:0.16009879,(Brevibacillus_agri_methylmalonyl_CoA_epimerase_WP_005827345.1:0.05166377,Brevibacillus_parabrevis_methylmalonyl_CoA_epimerase_WP_063227108.1:0.05157007):0.07152438[0.999993]):0.08108185[0.999713]):0.01853534[0.444677]):0.03825791[0.999592],(Deltaproteobacteria_bacterium_RIFCSPHIGHO2_12_FULL_43_9_methylmalonyl_CoA_epimerase_OGQ33601.1:0.51451372,(Thermoactinomyces_sp._DSM_45891_methylmalonyl_CoA_epimerase_WP_072330172.1:0.21614343,Halalkalibacillus_halophilus_methylmalonyl_CoA_epimerase_WP_035512836.1:0.19641506):0.02908659[0.439920]):0.03437300[0.715345]):0.04634754[0.957064]):0.04253197[0.955144],(Planifilum_fulgidum_methylmalonyl_CoA_epimerase_SFF74203.1:0.10610925,(Paludifilum_halophilum_methylmalonyl_CoA_epimerase_WP_094263081.1:0.18841590,((Melghirimyces_algeriensis_methylmalonyl_CoA_epimerase_SMO40828.1:0.15989443,Melghirimyces_thermohalophilus_methylmalonyl_CoA_epimerase_SDC43850.1:0.16864959):0.04286760[0.750154],(Desmospora_activa_methylmalonyl_CoA_epimerase_WP_107725372.1:0.23528217,Marininema_mesophilum_methylmalonyl_CoA_epimerase_WP_091737327.1:0.17427859):0.02977191[0.629864]):0.07775720[0.704420]):0.12181865[0.999999]):0.03813582[0.980042]):0.01768750[0.937349]):0.08415666[0.999999]):0.00870750[0.363832],(((Bacillus_azotoformans_methylmalonyl_CoA_epimerase_WP_035196969.1:0.12937082,(Bacillus_sinesaloumensis_methylmalonyl_CoA_epimerase_WP_077618717.1:0.14377686,((((Anaerobacillus_isosaccharinicus_methylmalonyl_CoA_epimerase_WP_083388436.1:0.00000001,Anaerobacillus_isosaccharinicus_methylmalonyl_CoA_epimerase_OIJ23007.1:0.00000001):0.23284892[1.000000],(Bacillus_MULTISPECIES_methylmalonyl_CoA_epimerase_WP_075385005.1:0.19008925,((Bacillus_krulwichiae_methylmalonyl_CoA_epimerase_WP_066153853.1:0.16053761,(Bacillus_sp._FJAT_45086_methylmalonyl_CoA_epimerase_WP_100408067.1:0.39581119,(Bacillus_wakoensis_methylmalonyl_CoA_epimerase_WP_034742336.1:0.16055747,Bacillus_sp._FJAT_44921_methylmalonyl_CoA_epimerase_WP_078552961.1:0.19554052):0.01913223[0.447539]):0.04998301[0.696614]):0.04747729[0.976596],(Bacillus_ligniniphilus_methylmalonyl_CoA_epimerase_WP_017728264.1:0.13683453,(Bacillus_sp._FJAT_45037_methylmalonyl_CoA_epimerase_WP_100372505.1:0.05453923,Bacillus_sp._FJAT_45385_methylmalonyl_CoA_epimerase_WP_088102423.1:0.32107337):0.04075345[0.648561]):0.05592826[0.994312]):0.04091740[0.670696]):0.03199899[0.847313]):0.02748286[0.915042],(Fictibacillus_phosphorivorans_methylmalonyl_CoA_epimerase_WP_066395950.1:0.26598766,((Thalassobacillus_sp._C254_methylmalonyl_CoA_epimerase_WP_054636491.1:0.01274263,Bacillus_sp._FJAT_44742_methylmalonyl_CoA_epimerase_WP_100398424.1:0.00000001):0.18260661[1.000000],(Alteribacillus_persepolensis_methylmalonyl_CoA_epimerase_WP_091276868.1:0.20118742,(Salsuginibacillus_halophilus_methylmalonyl_CoA_epimerase_WP_106587202.1:0.26258170,(Salsuginibacillus_kocurii_methylmalonyl_CoA_epimerase_WP_018923901.1:0.09539969,Sinobaca_qinghaiensis_methylmalonyl_CoA_epimerase_WP_120193326.1:0.31428550):0.05327186[0.630061]):0.05189508[0.892759]):0.01208490[0.412566]):0.07622507[0.998696]):0.03305583[0.751287]):0.03378623[0.999887],(Bacillus_MULTISPECIES_methylmalonyl_CoA_epimerase_WP_098302773.1:0.16258594,Bacillus_MULTISPECIES_methylmalonyl_CoA_epimerase_WP_000591735.1:0.21538792):0.10306497[0.999997]):0.00000001[0.000000]):0.05530793[0.999995]):0.01992124[0.824643],((Bacillus_infantis_methylmalonyl_CoA_epimerase_WP_148949114.1:0.17769164,((Bacillus_lentus_methylmalonyl_CoA_epimerase_WP_066137517.1:0.27494491,(((Bacillus_fordii_methylmalonyl_CoA_epimerase_WP_026319969.1:0.05017043,Bacillus_MULTISPECIES_methylmalonyl_CoA_epimerase_WP_144460255.1:0.08470405):0.14241294[1.000000],(Bacillus_acidicola_methylmalonyl_CoA_epimerase_WP_066262423.1:0.15657991,Bacillus_sporothermodurans_methylmalonyl_CoA_epimerase_WP_066234555.1:0.21060599):0.06189487[0.994614]):0.02845503[0.977668],((((Bacillus_oleivorans_methylmalonyl_CoA_epimerase_WP_097157416.1:0.26254578,Rummeliibacillus_stabekisii_methylmalonyl_CoA_epimerase_WP_066786744.1:0.29754908):0.13977842[0.999953],((Bacillus_aquimaris_methylmalonyl_CoA_epimerase_WP_032087787.1:0.19125251,(Bacillus_marisflavi_methylmalonyl_CoA_epimerase_WP_048005979.1:0.15453903,(Bacillus_megaterium_methylmalonyl_CoA_epimerase_SFG17281.1:0.01076902,Bacillus_megaterium_WSH_002_Methylmalonyl_CoA_mutase_C_terminal_domain_subunit_Cobalamin_binding_like_protein_AEN87691.1:0.00887288):0.23313901[1.000000]):0.06250228[0.992813]):0.02014561[0.769446],(Domibacillus_mangrovi_methylmalonyl_CoA_epimerase_WP_073710062.1:0.33705773,(Jeotgalibacillus_alimentarius_methylmalonyl_CoA_epimerase_WP_041122778.1:0.17212547,(Jeotgalibacillus_campisalis_methylmalonyl_CoA_epimerase_WP_041059087.1:0.18481492,Jeotgalibacillus_soli_methylmalonyl_CoA_epimerase_WP_041090196.1:0.18659255):0.05032050[0.682043]):0.12640322[0.999989]):0.00227839[0.334371]):0.00979400[0.815396]):0.01485286[0.969752],((Bacillus_badius_methylmalonyl_CoA_epimerase_WP_041098191.1:0.00000001,Bacillus_badius_Methylmalonyl_CoA_epimerase_KIL75225.1:0.00000001):0.17212782[1.000000],(Paenibacillus_bovis_methylmalonyl_CoA_epimerase_WP_144919671.1:0.33933986,((Caldibacillus_debilis_Methylmalonyl_CoA_epimerase_KYD20137.1:0.00000001,(Caldibacillus_debilis_methylmalonyl_CoA_epimerase_REJ14194.1:0.00648879,Caldibacillus_debilis_methylmalonyl_CoA_epimerase_OUM92942.1:0.00000001):0.00651459[0.700285]):0.19717542[1.000000],(Bacillus_MULTISPECIES_methylmalonyl_CoA_epimerase_WP_034770886.1:0.23272917,Bacillus_kwashiorkori_methylmalonyl_CoA_epimerase_WP_062356050.1:0.26003375):0.10554270[0.982475]):0.05890919[0.983410]):0.07523948[0.994484]):0.06099694[0.966237]):0.02942494[0.892842],(Bacillus_marisflavi_methylmalonyl_CoA_epimerase_WP_121620636.1:0.23367752,((Bacillus_korlensis_methylmalonyl_CoA_epimerase_WP_066047250.1:0.23781235,Bacillus_coahuilensis_methylmalonyl_CoA_epimerase_WP_010173266.1:0.31741870):0.01054166[0.361527],((Bacillaceae_MULTISPECIES_methylmalonyl_CoA_epimerase_WP_053588954.1:0.21455794,(Falsibacillus_pallidus_methylmalonyl_CoA_epimerase_RDI41226.1:0.17849142,((Edaphobacillus_lindanitolerans_methylmalonyl_CoA_epimerase_WP_076757679.1:0.17143325,Sporosarcina_sp._HYO08_methylmalonyl_CoA_epimerase_WP_067403735.1:0.20001929):0.04053958[0.721358],(Solibacillus_sp._R5_41_methylmalonyl_CoA_epimerase_WP_099424327.1:0.07613617,(Lysinibacillus_halotolerans_methylmalonyl_CoA_epimerase_WP_122973306.1:0.07036783,Ureibacillus_thermophilus_methylmalonyl_CoA_epimerase_QBK26111.1:0.24860174):0.03248869[0.994819]):0.07186397[0.999976]):0.06466667[0.999713]):0.03009200[0.655393]):0.01709917[0.740610],(Tetzosporium_hominis_methylmalonyl_CoA_epimerase_WP_094942014.1:0.13195441,Planococcus_sp._Y42_methylmalonyl_CoA_epimerase_WP_077588929.1:0.20039505):0.04310797[0.973365]):0.05369016[0.999972]):0.01019918[0.845585]):0.03774403[0.999311]):0.02305398[0.990813]):0.02091203[0.682697]):0.04166963[0.985743],(Anoxybacillus_flavithermus_WK1_Lactoylglutathione_lyase_ACJ33346.1:0.03640861,(Anoxybacillus_gonensis_methylmalonyl_CoA_epimerase_WP_009373848.1:0.00000001,Anoxybacillus_ayderensis_Lactoylglutathione_lyase_EPZ37340.1:0.00631755):0.01724997[0.664602]):0.15174748[1.000000]):0.02435361[0.870675]):0.03708229[0.990321],(((Bacillus_sp._FJAT_27225_methylmalonyl_CoA_epimerase_WP_066195876.1:0.19098061,Bacillus_sp._1NLA3E_methylmalonyl_CoA_epimerase_WP_015594863.1:0.16299008):0.02857526[0.989539],((Bacillus_sp._FJAT_14578_methylmalonyl_CoA_epimerase_WP_028394807.1:0.21764975,(Bacillus_halmapalus_methylmalonyl_CoA_epimerase_WP_078379906.1:0.21684637,Bacillus_cohnii_methylmalonyl_CoA_epimerase_WP_066413020.1:0.09449080):0.11971000[0.999999]):0.02806851[0.586527],(Bacillus_rubiinfantis_methylmalonyl_CoA_epimerase_WP_042355121.1:0.14891917,Bacillus_funiculus_methylmalonyl_CoA_epimerase_WP_129727133.1:0.23779240):0.01742884[0.484199]):0.04409514[0.998393]):0.02622035[0.999516],((Geobacillus_sp._MAS1_T260_03885_ESU73199.1:0.00000001,(Geobacillus_kaustophilus_GBlys_methylmalonyl_CoA_epimerase_GAD12303.1:0.00000001,(Geobacillus_stearothermophilus_methylmalonyl_CoA_epimerase_WP_061580540.1:0.07677551,(Geobacillus_sp._12AMOR1_glyoxalase_I_AKM19591.1:0.00675368,Geobacillus_sp._WSUCF1_Methylmalonyl_CoA_epimerase_EPR28283.1:0.00000001):0.00670710[0.988049]):0.00000001[0.000000]):0.00000001[0.000000]):0.13942150[1.000000],(Bacillus_boroniphilus_JCM_21738_acetyl_coenzyme_A_carboxyl_transferase_alpha_chain_GAE46529.1:0.06206857,(Bacillus_gottheilii_methylmalonyl_CoA_epimerase_WP_066443843.1:0.31900969,(Monilinia_fructicola_EYC84_000920_KAA8569257.1:0.06472622,Bacillus_canaveralius_methylmalonyl_CoA_epimerase_WP_101575699.1:0.17958798):0.01689199[0.842303]):0.04853990[0.944506]):0.03271189[0.989596]):0.01988873[0.912474]):0.03793691[0.996855]):0.01621438[0.629338]):0.02806862[0.997843],(Pueribacillus_theae_methylmalonyl_CoA_epimerase_WP_116553147.1:0.22616176,(Bacillus_alkalitelluris_methylmalonyl_CoA_epimerase_WP_078545882.1:0.18930625,Bacillus_salsus_methylmalonyl_CoA_epimerase_WP_090857874.1:0.21145462):0.06794109[0.964173]):0.02399992[0.427214]):0.04237595[0.999960]):0.04122117[0.989179],(Salimicrobium_MULTISPECIES_methylmalonyl_CoA_epimerase_WP_008591271.1:0.26354612,Bacillus_marinisedimentorum_methylmalonyl_CoA_epimerase_WP_070121621.1:0.18175822):0.05688412[0.960631]):0.03005315[0.995163],((((Bacillus_sp._M6_12_methylmalonyl_CoA_epimerase_WP_101597168.1:0.17717099,Bacillus_psychrosaccharolyticus_methylmalonyl_CoA_epimerase_WP_040375047.1:0.16554839):0.03819295[0.960983],(Bacillus_sp._MUM_13_methylmalonyl_CoA_epimerase_WP_071352719.1:0.19571029,(Bacillus_loiseleuriae_methylmalonyl_CoA_epimerase_WP_049682065.1:0.24177788,(Bacillus_sp._V5_8f_methylmalonyl_CoA_epimerase_WP_101632187.1:0.16429256,(Bacillus_simplex_methylmalonyl_CoA_epimerase_SIQ32555.1:0.06837722,Bacillus_asahii_methylmalonyl_CoA_epimerase_WP_119115441.1:0.06300780):0.06916937[0.999676]):0.04473507[0.872361]):0.01796946[0.786588]):0.02891189[0.776015]):0.06313588[0.999975],(Scopulibacillus_darangshiensis_methylmalonyl_CoA_epimerase_WP_132743532.1:0.20595281,Bacillus_testis_methylmalonyl_CoA_epimerase_WP_050615684.1:0.17477795):0.11550347[0.996935]):0.04169964[0.827488],(Bacillus_sp._FJAT_27916_methylmalonyl_CoA_epimerase_WP_049670220.1:0.33919674,(Bacillus_deserti_methylmalonyl_CoA_epimerase_WP_101645472.1:0.21847505,Bacillus_kribbensis_methylmalonyl_CoA_epimerase_WP_026694709.1:0.16656335):0.08241287[0.512116]):0.05121764[0.743862]):0.01696144[0.617824]):0.02493257[0.996653]):0.04675826[0.999986],(((Thermotoga_sp._methylmalonyl_CoA_epimerase_RKX56219.1:0.49022062,Candidatus_Bathyarchaeota_archaeon_methylmalonyl_CoA_epimerase_RLI26965.1:0.47132882):0.02573421[0.415402],((Chloroflexi_bacterium_methylmalonyl_CoA_epimerase_RLC67254.1:0.22515185,(Dehalococcoidia_bacterium_methylmalonyl_CoA_epimerase_TET87501.1:0.09034782,Deltaproteobacteria_bacterium_RBG_16_48_10_A2156_15890_OGP93666.1:0.88877698):0.11117234[0.975782]):0.18196534[1.000000],(Thermosulfidibacter_takaii_methylmalonyl_CoA_epimerase_WP_068550136.1:0.15444193,((Aquificae_bacterium_methylmalonyl_CoA_epimerase_RLD96519.1:0.18903344,(Spirobacillus_cienkowskii_methylmalonyl_CoA_epimerase_RDB37247.1:0.22367532,Silvanigrellales_bacterium_RF1110005_methylmalonyl_CoA_epimerase_WP_130611778.1:0.11829487):0.41379315[1.000000]):0.05059133[0.626237],(Candidatus_Bathyarchaeota_archaeon_methylmalonyl_CoA_epimerase_RLG91874.1:0.16463575,Deltaproteobacteria_bacterium_SM23_61_methylmalonyl_CoA_epimerase_KPK85433.1:0.30726560):0.04009168[0.959216]):0.03330782[0.904187]):0.01430803[0.636233]):0.04832573[0.995480]):0.03617200[0.993791],(((((Geoglobus_acetivorans_methylmalonyl_CoA_epimerase_WP_048091294.1:0.28371448,((Candidatus_Geothermarchaeota_archaeon_ex4572_27_methylmalonyl_CoA_epimerase_PCN50992.1:0.33245039,Thermoprotei_archaeon_methylmalonyl_CoA_epimerase_RLG87825.1:0.22368047):0.06036263[0.797399],(Thaumarchaeota_archaeon_methylmalonyl_CoA_epimerase_RLF97802.1:0.51727453,Zestosphaera_tikiterensis_methylmalonyl_CoA_epimerase_PUA33536.1:0.14986588):0.04353061[0.638932]):0.14366668[1.000000]):0.06629337[0.998753],((Hadesarchaea_archaeon_DG_33_1_methylmalonyl_CoA_epimerase_KUO40108.1:0.29388459,(Firmicutes_bacterium_ML8_F2_methylmalonyl_CoA_epimerase_OPL10546.1:0.38157093,Candidatus_Bathyarchaeota_archaeon_BA1_Methylmalonyl_CoA_epimerase_KPV61608.1:0.23191579):0.00000001[0.000000]):0.04413387[0.953692],(Candidatus_Edwardsbacteria_bacterium_RifOxyC12_full_54_24_methylmalonyl_CoA_epimerase_OGF05897.1:0.22203491,Methanomassiliicoccales_archaeon_methylmalonyl_CoA_epimerase_TET92020.1:0.44202754):0.04997472[0.695994]):0.03178669[0.981542]):0.01730718[0.618190],((Acidobacteria_bacterium_methylmalonyl_CoA_epimerase_PIE01331.1:0.35940755,(Euryarchaeota_archaeon_ex4484_178_methylmalonyl_CoA_epimerase_OYT58571.1:0.31161532,(Pyrococcus_horikoshii_methylmalonyl_CoA_epimerase_partial_AAK52053.1:0.12573282,Thermococci_archaeon_methylmalonyl_CoA_epimerase_RLF73309.1:0.20193132):0.05934131[0.910734]):0.04331650[0.998502]):0.03893406[0.893141],(((Candidatus_Bathyarchaeota_archaeon_methylmalonyl_CoA_epimerase_PMB75076.1:0.09319881,Candidatus_Bathyarchaeota_archaeon_RBG_13_46_16b_methylmalonyl_CoA_epimerase_OGD45669.1:0.29011839):0.17499512[1.000000],(Candidatus_Bathyarchaeota_archaeon_methylmalonyl_CoA_epimerase_TET20524.1:0.11862240,Candidatus_Bathyarchaeota_archaeon_methylmalonyl_CoA_epimerase_RLG99956.1:0.33350974):0.04201103[0.945070]):0.07019535[0.988795],(Candidatus_Bathyarchaeota_archaeon_methylmalonyl_CoA_epimerase_TET57708.1:0.42236238,Candidatus_Bathyarchaeota_archaeon_methylmalonyl_CoA_epimerase_RLG93489.1:0.26774815):0.11871299[0.986535]):0.08959568[0.998241]):0.00884778[0.395363]):0.03040621[0.857145],(Anoxybacter_fermentans_methylmalonyl_CoA_epimerase_WP_127016147.1:0.21359834,((Halanaerobium_saccharolyticum_methylmalonyl_CoA_epimerase_WP_005489542.1:0.19324583,unclassified_Halanaerobium_MULTISPECIES_methylmalonyl_CoA_epimerase_WP_114457844.1:0.19283615):0.16211814[1.000000],(uncultured_organism_methylmalonyl_CoA_epimerase_AGF93574.1:0.24510282,(Thermotoga_sp._methylmalonyl_CoA_epimerase_RKX54414.1:0.25667840,((Thermotogales_bacterium_46_20_Methylmalonyl_CoA_epimerase_KUK94879.1:0.29151340,(Kosmotoga_MULTISPECIES_methylmalonyl_CoA_epimerase_WP_015868712.1:0.15737666,(Thermosipho_atlanticus_methylmalonyl_CoA_epimerase_WP_073070767.1:0.15485439,(Thermotogae_bacterium_methylmalonyl_CoA_epimerase_RKX41096.1:0.34706637,(Thermotoga_sp._50_64_Methylmalonyl_CoA_epimerase_KUK03025.1:0.14505811,Pseudothermotoga_lettingae_Glyoxalase_bleomycin_resistance_protein_dioxygenase_KUK20185.1:0.12710853):0.11897960[0.998650]):0.05684485[0.734478]):0.12557175[0.999999]):0.00000001[0.000000]):0.02945712[0.567490],(Kosmotoga_sp._methylmalonyl_CoA_epimerase_TYB81897.1:0.33013425,(Mesotoga_infera_Methylmalonyl_CoA_epimerase_KUK67741.1:0.20640784,((Marinitoga_MULTISPECIES_methylmalonyl_CoA_epimerase_WP_041638618.1:0.11889307,Marinitoga_lauensis_methylmalonyl_CoA_epimerase_WP_129409855.1:0.07849502):0.05787141[0.999621],(Lentisphaerae_bacterium_GWF2_38_69_methylmalonyl_CoA_epimerase_OGV19603.1:0.24761981,(Geotoga_petraea_methylmalonyl_CoA_epimerase_WP_091403919.1:0.17915800,(Oceanotoga_teriensis_methylmalonyl_CoA_epimerase_WP_109603526.1:0.11376908,Petrotoga_sp._9PW.55.5.1_methylmalonyl_CoA_epimerase_WP_113074349.1:0.29734295):0.05059927[0.901959]):0.06595870[0.987678]):0.06923944[0.998354]):0.11408751[1.000000]):0.02069693[0.428422]):0.04384822[0.800598]):0.09952671[0.999730]):0.16692031[0.999997]):0.12069264[0.999924]):0.06870694[0.995954]):0.10241514[1.000000]):0.03396718[0.955039],(Desulfovirgula_thermocuniculi_methylmalonyl_CoA_epimerase_WP_027717270.1:0.21879806,((Lutispora_thermophila_methylmalonyl_CoA_epimerase_WP_073026412.1:0.20922213,((((Heliobacterium_modesticaldum_methylmalonyl_CoA_epimerase_WP_012281556.1:0.13707723,Heliophilum_fasciatum_methylmalonyl_CoA_epimerase_TCP67237.1:0.11751788):0.21018259[1.000000],((Clostridium_sp._CAG_226_methylmalonyl_CoA_epimerase_CCX49443.1:0.32770275,(Sporomusa_MULTISPECIES_methylmalonyl_CoA_epimerase_WP_021167217.1:0.18139464,(Deltaproteobacteria_bacterium_HGW_Deltaproteobacteria_9_methylmalonyl_CoA_epimerase_PKN04561.1:0.11566005,((Megamonas_MULTISPECIES_methylmalonyl_CoA_epimerase_WP_008539955.1:0.17415909,(Veillonella_MULTISPECIES_methylmalonyl_CoA_epimerase_WP_004696488.1:0.17157086,(Anaerococcus_hydrogenalis_methylmalonyl_CoA_epimerase_WP_024048710.1:0.30812250,(Anaerosporomusa_subterranea_methylmalonyl_CoA_epimerase_WP_066242925.1:0.22711472,Clostridiales_bacterium_SIT11_methylmalonyl_CoA_epimerase_WP_054254424.1:0.35580341):0.03595196[0.735644]):0.01916179[0.462054]):0.07453367[0.999920]):0.05358161[0.888137],((Schwartzia_succinivorans_methylmalonyl_CoA_epimerase_WP_072934750.1:0.29154345,(Succiniclasticum_ruminis_methylmalonyl_CoA_epimerase_WP_093729417.1:0.29622923,Phascolarctobacterium_succinatutens_CAG_287_methylmalonyl_CoA_epimerase_CDD10680.1:0.15811162):0.15547613[0.999997]):0.12565737[0.986173],(Selenomonas_ruminantium_methylmalonyl_CoA_epimerase_WP_029540661.1:0.22807201,Selenomonas_sputigena_methylmalonyl_CoA_epimerase_WP_006193512.1:0.22139928):0.07052324[0.975516]):0.05302848[0.974672]):0.03152308[0.840222]):0.04401630[0.872701]):0.04152068[0.930859]):0.02548135[0.705398],(Dethiosulfatibacter_aminovorans_methylmalonyl_CoA_epimerase_WP_094763049.1:0.35477709,Firmicutes_bacterium_HGW_Firmicutes_12_methylmalonyl_CoA_epimerase_PKM89611.1:0.30271082):0.01539096[0.464035]):0.04322668[0.952094]):0.04801137[0.989351],((Desulfitibacter_sp._BRH_c19_methylmalonyl_CoA_epimerase_KUO52186.1:0.22964371,(Alkaliphilus_metalliredigens_methylmalonyl_CoA_epimerase_WP_041721976.1:0.10175372,(Clostridiales_bacterium_methylmalonyl_CoA_epimerase_PID80060.1:0.22671639,(Romboutsia_lituseburensis_methylmalonyl_CoA_epimerase_WP_092727419.1:0.30955533,(Terrisporobacter_glycolicus_methylmalonyl_CoA_epimerase_WP_018592367.1:0.12073938,Paraclostridium_benzoelyticum_methylmalonyl_CoA_epimerase_OXX85048.1:0.08807504):0.04804463[0.791315]):0.04953282[0.968240]):0.05847199[0.995133]):0.04988176[0.998120]):0.02940622[0.806161],(((Thermoanaerobacterium_xylanolyticum_methylmalonyl_CoA_epimerase_WP_013788387.1:0.23503303,(Deltaproteobacteria_bacterium_HGW_Deltaproteobacteria_21_methylmalonyl_CoA_epimerase_PKN29040.1:0.32826755,(Caldanaerobacter_subterraneus_subsp._pacificus_DSM_12653_lactoylglutathione_lyase_and_related_lyase_KKC28981.1:0.09668229,((delta_proteobacterium_MLS_D_methylmalonyl_CoA_epimerase_OPL16487.1:0.19865927,((Acetomicrobium_mobile_DSM_13181_methylmalonyl_CoA_epimerase_AFM22626.1:0.12154252,Synergistales_bacterium_54_24_Methylmalonyl_CoA_epimerase_KUK39553.1:0.18200145):0.03256819[0.960384],(Synergistales_bacterium_58_81_Methylmalonyl_CoA_epimerase_KUK87215.1:0.13970407,(Aminiphilus_circumscriptus_methylmalonyl_CoA_epimerase_WP_029165631.1:0.12327181,(Dethiosulfovibrio_peptidovorans_methylmalonyl_CoA_epimerase_PIE54336.1:0.16889707,Pyramidobacter_piscolens_W5455_methylmalonyl_CoA_epimerase_EFB89402.1:0.14061603):0.07821829[0.999978]):0.00619504[0.358075]):0.03566571[0.983575]):0.04582922[0.996997]):0.08389635[0.999898],(miscellaneous_Crenarchaeota_group_15_archaeon_DG_45_methylmalonyl_CoA_epimerase_KON31023.1:0.38760589,(Candidatus_Cryosericum_septentrionale_methylmalonyl_CoA_epimerase_WP_119085235.1:0.22000655,Arc_I_group_archaeon_B03fssc0709_Meth_Bin005_putative_lyase_KYC45272.1:0.21369742):0.07647867[0.958272]):0.03100383[0.675193]):0.00150741[0.336076]):0.01598708[0.872370]):0.00845473[0.755105]):0.02388854[0.990730],(Desulfacinum_infernum_methylmalonyl_CoA_epimerase_WP_073036080.1:0.18487798,(Deltaproteobacteria_bacterium_methylmalonyl_CoA_epimerase_RLA91997.1:0.11185119,Syntrophaceae_bacterium_PtaU1.Bin231_Glyoxalase_Bleomycin_resistance_protein_Dioxygenase_superfamily_protein_OPY89483.1:0.22394126):0.08674639[0.992961]):0.06959021[0.991585]):0.03860747[0.999849],(Candidatus_Atribacteria_bacterium_methylmalonyl_CoA_epimerase_TFG92957.1:0.21391119,(Garciella_nitratireducens_methylmalonyl_CoA_epimerase_WP_087678306.1:0.21312969,((Tepidanaerobacter_acetatoxydans_Re1_conserved_protein_of_unknown_function_CDI40682.1:0.00000001,Tepidanaerobacter_acetatoxydans_methylmalonyl_CoA_epimerase_WP_013778377.1:0.00000001):0.20388863[1.000000],(Deltaproteobacteria_bacterium_SM23_61_methylmalonyl_CoA_epimerase_KPK89104.1:0.16531309,(Deltaproteobacteria_bacterium_RBG_13_49_15_methylmalonyl_CoA_epimerase_OGP63652.1:0.09198388,((Deltaproteobacteria_bacterium_RIFOXYC2_FULL_48_10_methylmalonyl_CoA_epimerase_partial_OGQ88044.1:0.08088291,(Desulfobulbus_propionicus_DSM_2032_methylmalonyl_CoA_epimerase_ADW18061.1:0.14287139,uncultured_Desulfofustis_sp._PB_SRB1_N839_03665_ESQ10950.1:0.25186523):0.03672739[0.957341]):0.03900960[0.992132],(Desulfoluna_spongiiphila_methylmalonyl_CoA_epimerase_WP_092212928.1:0.30059702,Desulfamplus_magnetovallimortis_methylmalonyl_CoA_epimerase_WP_080799939.1:0.07548098):0.01825966[0.420651]):0.03261741[0.952425]):0.06961980[0.999909]):0.06490388[0.999856]):0.03508554[0.723186]):0.00576597[0.341979]):0.00940742[0.435019]):0.03347413[0.999978]):0.00000001[0.000000]):0.01239669[0.587573],((Desulfobacteraceae_bacterium_CG2_30_51_40_methylmalonyl_CoA_epimerase_OIP42299.1:0.20489837,(Carboxydocella_MULTISPECIES_methylmalonyl_CoA_epimerase_WP_078664284.1:0.23038101,Spirochaetae_bacterium_HGW_Spirochaetae_9_methylmalonyl_CoA_epimerase_PKL06379.1:0.23979906):0.01818724[0.393495]):0.05231655[0.855181],(Syntrophaceae_bacterium_CG2_30_58_14_methylmalonyl_CoA_epimerase_OIP92804.1:0.18118189,Nitrospinae_bacterium_methylmalonyl_CoA_epimerase_RMF93466.1:0.42719819):0.04172840[0.479838]):0.03941606[0.972555]):0.01331884[0.765458]):0.00793953[0.741353],(Natranaerobius_trueperi_methylmalonyl_CoA_epimerase_WP_089024200.1:0.27736137,(Dethiobacter_sp._methylmalonyl_CoA_epimerase_RJX23375.1:0.20549658,Candidatus_Altiarchaeales_archaeon_WOR_SM1_86_2_methylmalonyl_CoA_epimerase_ODS36068.1:0.37048314):0.07031326[0.902671]):0.01227587[0.392195]):0.01740098[0.851425]):0.04912221[0.998956]):0.05764049[0.999993]):0.03579822[0.999959]):0.00741897[0.595593]):0.00706688[0.587245],(Candidatus_Cloacimonas_sp._4484_143_methylmalonyl_CoA_epimerase_OPX29875.1:0.21779613,(Candidatus_Syntrophosphaera_thermopropionivorans_methylmalonyl_CoA_epimerase_WP_133200885.1:0.23669443,Candidatus_Cloacimonetes_bacterium_4572_65_methylmalonyl_CoA_epimerase_OQY37527.1:0.18351623):0.12142771[0.999962]):0.08292660[0.997991]):0.04365130[0.999965],((((candidate_division_WOR_3_bacterium_SM23_42_AMJ83_05875_KPK63725.1:0.15575002,candidate_division_WOR_3_bacterium_SM1_77_methylmalonyl_CoA_epimerase_KPL15092.1:0.21987507):0.13290739[0.999952],((candidate_division_WOR_3_bacterium_SM23_60_methylmalonyl_CoA_epimerase_KPK68529.1:0.20676685,bacterium_Candidatus_Stahlbacteria_methylmalonyl_CoA_epimerase_TET62830.1:0.19682239):0.03299009[0.655198],(candidate_division_TA06_bacterium_DG_78_methylmalonyl_CoA_epimerase_KPJ74300.1:0.13094001,candidate_division_WOR_3_bacterium_4484_100_methylmalonyl_CoA_epimerase_OPX18182.1:0.40784960):0.08901438[0.961792]):0.09620927[0.991652]):0.13192465[0.999999],(Salilacibacter_sp._NKC3_5_methylmalonyl_CoA_epimerase_WP_142091424.1:0.72658104,Candidatus_Marinimicrobia_bacterium_methylmalonyl_CoA_epimerase_RKY50012.1:0.21327172):0.12069592[0.878148]):0.02354738[0.859167],(Planctomycetes_bacterium_methylmalonyl_CoA_epimerase_TET36354.1:0.21051465,Bacillus_urumqiensis_methylmalonyl_CoA_epimerase_WP_105957769.1:0.58928685):0.06774212[0.615675]):0.03153305[0.993999]):0.05631880[0.999685],(Carboxydothermus_hydrogenoformans_methylmalonyl_CoA_epimerase_WP_011343839.1:0.39548513,((candidate_division_Zixibacteria_bacterium_SM23_81_methylmalonyl_CoA_epimerase_KPL17367.1:0.51521379,(Theionarchaea_archaeon_DG_70_methylmalonyl_CoA_epimerase_KYK35315.1:0.38869625,((((Calditrichaeota_bacterium_methylmalonyl_CoA_epimerase_RMF57064.1:0.30076075,(Calditrichaeota_bacterium_methylmalonyl_CoA_epimerase_RMH83826.1:0.20877693,(Calditrichaeota_bacterium_methylmalonyl_CoA_epimerase_RQW08153.1:0.11816814,Caldithrix_sp._RBG_13_44_9_methylmalonyl_CoA_epimerase_OGB61791.1:0.30328120):0.14041244[0.999672]):0.08104378[0.913712]):0.10745568[0.985377],(Calditrichaeota_bacterium_methylmalonyl_CoA_epimerase_RMH65854.1:0.32969664,Calditrichales_bacterium_methylmalonyl_CoA_epimerase_TFH01746.1:0.42523216):0.19703466[0.999260]):0.10892758[0.999761],(Coprothermobacter_proteolyticus_methylmalonyl_CoA_epimerase_WP_012544033.1:0.32077288,Thermoplasmatales_archaeon_SW_10_69_26_methylmalonyl_CoA_epimerase_PSG97663.1:0.60384482):0.16558532[0.999956]):0.00582169[0.337445],(((Bradymonadales_bacterium_methylmalonyl_CoA_epimerase_TVQ80945.1:0.48870065,((Candidatus_Marinimicrobia_bacterium_methylmalonyl_CoA_epimerase_WP_129501156.1:0.30420773,Candidatus_Marinimicrobia_bacterium_methylmalonyl_CoA_epimerase_WP_129162977.1:0.17929606):0.14220755[0.999968],((((Candidatus_Marinimicrobia_bacterium_methylmalonyl_CoA_epimerase_PCJ14150.1:0.19402247,(bacterium_TMED46_methylmalonyl_CoA_epimerase_RPH04540.1:0.10029329,bacterium_TMED264_methylmalonyl_CoA_epimerase_OUX30309.1:0.32191590):0.26079436[1.000000]):0.06840014[0.472299],((Candidatus_Marinimicrobia_bacterium_methylmalonyl_CoA_epimerase_RMF07794.1:0.56070473,Candidatus_Marinimicrobia_bacterium_methylmalonyl_CoA_epimerase_RTZ74571.1:0.17049133):0.13305352[0.997320],(Candidatus_Marinimicrobia_bacterium_methylmalonyl_CoA_epimerase_PCJ50834.1:0.10445155,(bacterium_TMED144_methylmalonyl_CoA_epimerase_RPH05186.1:0.14982450,(bacterium_methylmalonyl_CoA_epimerase_RZP30031.1:0.15900585,(bacterium_TMED80_methylmalonyl_CoA_epimerase_OUV05566.1:0.14087061,Flavobacteriaceae_bacterium_TMED184_methylmalonyl_CoA_epimerase_OUW38523.1:0.19636122):0.12077254[0.999900]):0.08970514[0.998549]):0.07014151[0.991057]):0.02461773[0.603359]):0.04767561[0.942428]):0.05899362[0.948630],(Candidatus_Marinimicrobia_bacterium_methylmalonyl_CoA_epimerase_WP_129216398.1:0.27493116,Candidatus_Marinimicrobia_bacterium_methylmalonyl_CoA_epimerase_WP_129170567.1:0.21162328):0.05340026[0.747064]):0.27802433[1.000000],(bacterium_TMED161_methylmalonyl_CoA_epimerase_OUW21519.1:0.13928763,Candidatus_Marinimicrobia_bacterium_methylmalonyl_CoA_epimerase_WP_129215355.1:0.39645499):0.06644385[0.825057]):0.01461652[0.345659]):0.08333715[0.952367]):0.21250344[1.000000],(((Chloroflexi_bacterium_methylmalonyl_CoA_epimerase_PZS00416.1:0.68765832,(((Candidatus_Marinimicrobia_bacterium_CG1_02_48_14_methylmalonyl_CoA_epimerase_OIO63340.1:0.68930224,(Candidatus_Cloacimonas_sp._4484_209_methylmalonyl_CoA_epimerase_OQX56267.1:0.51963143,(Bacillus_clausii_lactoylglutathione_lyase_WP_011246595.1:0.44124430,Bacillus_shacheensis_VOC_family_protein_WP_082676216.1:0.59525663):0.40930530[0.999996]):0.07967199[0.586078]):0.02727395[0.688385],(bacterium_methylmalonyl_CoA_epimerase_RKZ29422.1:0.40834419,(Bacillus_altitudinis_Methylmalonyl_CoA_epimerase_PYH26384.1:0.02018127,Bacillus_pumilus_methylmalonyl_CoA_epimerase_WP_038475269.1:0.05369422):0.60781528[1.000000]):0.01761966[0.342454]):0.06623062[0.998213],(candidate_division_Zixibacteria_bacterium_RBG_16_53_22_methylmalonyl_CoA_epimerase_OGC90368.1:0.67200204,(candidate_division_Zixibacteria_bacterium_RBG_1_RBG1_1C00001G1467_EQB63888.1:0.30458154,(candidate_division_Zixibacteria_bacterium_RBG_16_48_11_methylmalonyl_CoA_epimerase_OGC90170.1:0.21372476,candidate_division_Zixibacteria_bacterium_RBG_16_50_21_methylmalonyl_CoA_epimerase_OGC77741.1:0.19718589):0.20440825[0.999964]):0.19911827[0.999985]):0.13454056[0.999798]):0.02371599[0.429233]):0.02502937[0.636194],(candidate_division_TA06_bacterium_32_111_Methylmalonyl_CoA_epimerase_KUK51798.1:0.47795059,Thermoplasmata_archaeon_methylmalonyl_CoA_epimerase_RLF66988.1:0.35486176):0.24291957[0.999999]):0.01558793[0.653895],(Candidatus_Wallbacteria_bacterium_HGW_Wallbacteria_1_methylmalonyl_CoA_epimerase_PKK91625.1:0.33292579,Planctomycetes_bacterium_methylmalonyl_CoA_epimerase_RKY12091.1:0.30719817):0.15098915[0.999481]):0.01672634[0.400968]):0.04734687[0.783846],(((((Prosthecochloris_marina_methylmalonyl_CoA_epimerase_WP_110023485.1:0.19573763,Prosthecochloris_aestuarii_methylmalonyl_CoA_epimerase_WP_012505459.1:0.16289001):0.27501392[1.000000],(Chlorobaculum_parvum_methylmalonyl_CoA_epimerase_WP_012502079.1:0.30243847,(Chlorobium_chlorochromatii_methylmalonyl_CoA_epimerase_WP_011362152.1:0.27244167,(Chlorobium_phaeobacteroides_methylmalonyl_CoA_epimerase_WP_011745028.1:0.20341477,(Chlorobium_sp._methylmalonyl_CoA_epimerase_TLU51626.1:0.08135405,Chlorobium_sp._methylmalonyl_CoA_epimerase_TLU82593.1:0.05788205):0.10562275[1.000000]):0.00829842[0.358935]):0.06230467[0.958037]):0.06314297[0.698424]):0.10365415[0.666033],(Pelodictyon_luteolum_methylmalonyl_CoA_epimerase_KZK74803.1:0.14608071,Chlorobium_phaeovibrioides_methylmalonyl_CoA_epimerase_WP_011890275.1:0.21647409):0.12844982[0.999953]):0.09714792[0.990389],(Candidatus_Thermochlorobacter_aerophilum_methylmalonyl_CoA_epimerase_RFM24960.1:0.50123035,Chloroherpeton_thalassium_methylmalonyl_CoA_epimerase_WP_012499144.1:0.23367687):0.19338653[0.999629]):0.07469171[0.972990],((Candidatus_Nitrosotalea_okcheonensis_Glyoxalase_bleomycin_resistance_protein_dioxygenase_SMH70997.1:0.23637407,((Nitrosopumilus_sp._D6_methylmalonyl_CoA_epimerase_RNJ75452.1:0.24177976,(uncultured_marine_thaumarchaeote_KM3_11_E10_glyoxalase_bleomycin_resistance_protein_dioxygenase_MCEE_epi_AIE99810.1:0.09502689,uncultured_marine_thaumarchaeote_KM3_11_C04_glyoxalase_bleomycin_resistance_protein_dioxygenase_MCEE_epi_AIE99760.1:0.13216310):0.04315322[0.728810]):0.07948973[0.996591],(Thaumarchaeota_archaeon_S13_methylmalonyl_CoA_epimerase_RNJ71412.1:0.41515014,Candidatus_Nitrosotenuis_sp._methylmalonyl_CoA_epimerase_TBR10736.1:0.10997943):0.04623300[0.819971]):0.04003142[0.533517]):0.17237832[0.999978],(Candidatus_Nitrosocaldus_MULTISPECIES_methylmalonyl_CoA_epimerase_WP_103287882.1:0.25780422,((Thaumarchaeota_archaeon_methylmalonyl_CoA_epimerase_PWU82312.1:0.18710390,Candidatus_Nitrososphaera_evergladensis_methylmalonyl_CoA_epimerase_WP_148699992.1:0.07966439):0.02342744[0.487502],(Nitrosopumilales_archaeon_methylmalonyl_CoA_epimerase_RPJ30166.1:0.14872581,Candidatus_Nitrosocosmicus_exaquare_methylmalonyl_CoA_epimerase_WP_148686574.1:0.22008187):0.04559623[0.848976]):0.04142299[0.958448]):0.13915009[0.999945]):0.25299924[1.000000]):0.23373824[1.000000]):0.03415518[0.831072]):0.04945142[0.718126]):0.02850962[0.456892]):0.03430865[0.809480],(((Deltaproteobacteria_bacterium_methylmalonyl_CoA_epimerase_TVR04802.1:0.24590920,(Bradymonadales_bacterium_TMQ4_methylmalonyl_CoA_epimerase_WP_146980063.1:0.11988296,Bradymonas_sediminis_methylmalonyl_CoA_epimerase_WP_111335407.1:0.20921833):0.14609832[1.000000]):0.20190851[1.000000],(Candidatus_Thorarchaeota_archaeon_Methylmalonyl_CoA_epimerase_TXT56072.1:0.17042072,(Candidatus_Thorarchaeota_archaeon_methylmalonyl_CoA_epimerase_RLI61342.1:0.22613137,Candidatus_Thorarchaeota_archaeon_methylmalonyl_CoA_epimerase_RDE16151.1:0.22887387):0.05185479[0.600265]):0.12219214[0.999991]):0.02637550[0.457200],(((Deltaproteobacteria_bacterium_RIFOXYA12_FULL_61_11_methylmalonyl_CoA_epimerase_OGQ92356.1:0.39994436,(candidate_division_Zixibacteria_bacterium_4484_95_methylmalonyl_CoA_epimerase_OQX91864.1:0.47307366,(Candidatus_Eisenbacteria_bacterium_methylmalonyl_CoA_epimerase_TMQ60702.1:0.39228789,Candidatus_Eisenbacteria_bacterium_methylmalonyl_CoA_epimerase_TMQ51980.1:0.62098155):0.15970392[0.948193]):0.08173823[0.928288]):0.11858978[0.931715],(((Deltaproteobacteria_bacterium_methylmalonyl_CoA_epimerase_RMG60207.1:0.26406219,(Deltaproteobacteria_bacterium_GWA2_65_63_methylmalonyl_CoA_epimerase_OGP19586.1:0.10293807,Deltaproteobacteria_bacterium_GWC2_65_14_methylmalonyl_CoA_epimerase_OGP34248.1:0.07137766):0.12854861[1.000000]):0.11023409[1.000000],((uncultured_bacterium_ACD_47C00315G0001_EKD69013.1:0.34332821,((Alicyclobacillus_pomorum_methylmalonyl_CoA_epimerase_WP_026963909.1:0.36615035,(Acidibacillus_ferrooxidans_methylmalonyl_CoA_epimerase_WP_067715649.1:0.52053835,Alicyclobacillus_montanus_methylmalonyl_CoA_epimerase_SHK41224.1:0.40843191):0.01773386[0.341834]):0.10583275[0.986401],((Acidibacillus_sulfuroxidans_methylmalonyl_CoA_epimerase_WP_109431252.1:0.41484297,Alicyclobacillus_macrosporangiidus_methylmalonyl_CoA_epimerase_WP_029420227.1:0.22632748):0.03297874[0.459886],((Firmicutes_bacterium_I2511_methylmalonyl_CoA_epimerase_WP_119643911.1:0.31209155,Alicyclobacillus_ferrooxydans_methylmalonyl_CoA_epimerase_WP_054969380.1:0.25006099):0.12716891[0.999187],(Tumebacillus_avium_methylmalonyl_CoA_epimerase_WP_087458550.1:0.16566753,Effusibacillus_lacus_methylmalonyl_CoA_epimerase_WP_096184215.1:0.13024011):0.10228347[0.999469]):0.04034869[0.800543]):0.07799115[0.999716]):0.09485051[0.999253]):0.05329358[0.977045],((((Bacteroidales_bacterium_methylmalonyl_CoA_epimerase_PID94721.1:0.24353740,(Prevotella_sp._CAG_1031_methylmalonyl_CoA_epimerase_CCX44668.1:0.17469332,(Bacteroides_pyogenes_F0041_methylmalonyl_CoA_epimerase_ERI85638.1:0.05734932,(Bacteroides_uniformis_ATCC_8492_methylmalonyl_CoA_epimerase_EDO54936.1:0.02723800,(Phocaeicola_abscessus_methylmalonyl_CoA_epimerase_WP_019207844.1:0.09405244,Prevotella_ruminicola_methylmalonyl_CoA_epimerase_SFB97735.1:0.22402382):0.03926687[0.738119]):0.01909513[0.931973]):0.04926308[0.999819]):0.03956087[0.902406]):0.03119390[0.993914],((Mucinivorans_hirudinis_methylmalonyl_CoA_epimerase_WP_038656556.1:0.20974915,Alistipes_indistinctus_methylmalonyl_CoA_epimerase_WP_009133228.1:0.16706234):0.06557607[0.999986],((((Cytophaga_xylanolytica_methylmalonyl_CoA_epimerase_PZX13855.1:0.08515397,(Paludibacter_propionicigenes_WB4_methylmalonyl_CoA_epimerase_ADQ78554.1:0.06563060,Acetobacteroides_hydrogenigenes_methylmalonyl_CoA_ethylmalonyl_CoA_epimerase_TCN68531.1:0.10652117):0.04225045[0.982442]):0.04355529[0.999290],((Marinilabiliales_bacterium_methylmalonyl_CoA_epimerase_PLW97892.1:0.06313780,uncultured_bacterium_methylmalonyL_CoA_epimerase_EKD31528.1:0.14000422):0.06312997[0.999517],((((Niabella_aurantiaca_methylmalonyl_CoA_epimerase_WP_018630187.1:0.23297281,Bacteroides_sp._SM23_62_1_AMS27_09875_KPK84448.1:0.19207985):0.00897416[0.355234],(Flavobacteriaceae_bacterium_methylmalonyl_CoA_epimerase_PCI01359.1:0.16784834,(Bacteroidetes_bacterium_CG2_30_33_31_methylmalonyl_CoA_epimerase_OIO99675.1:0.21405276,bacterium_P3_lactoyl_gluthatione_lyase_KWW31300.1:0.19947347):0.04974651[0.958465]):0.04122270[0.961330]):0.04024563[0.999802],(Odoribacter_sp._43_10_methylmalonyl_CoA_epimerase_OKZ41657.1:0.20842131,Bacteroidetes_bacterium_methylmalonyl_CoA_epimerase_TRZ76812.1:0.18508008):0.01132047[0.430301]):0.01090085[0.932279],(Bacteroidetes_bacterium_4572_117_methylmalonyl_CoA_epimerase_OQY05371.1:0.16445186,Mangrovibacterium_diazotrophicum_methylmalonyl_CoA_epimerase_RKD88398.1:0.08951179):0.02927098[0.959656]):0.04029853[1.000000]):0.00000001[0.000000]):0.01119306[0.412132],((Melioribacter_roseus_methylmalonyl_CoA_epimerase_WP_014855323.1:0.18017441,Flavobacteriales_bacterium_methylmalonyl_CoA_epimerase_PWM12246.1:0.11880523):0.02944146[0.763413],(Solitalea_canadensis_methylmalonyl_CoA_epimerase_WP_014681312.1:0.14091448,((Bacteroidetes_bacterium_GWA2_32_17_methylmalonyl_CoA_epimerase_OFX34256.1:0.19184522,(Ignavibacteriales_bacterium_CG_4_9_14_3_um_filter_30_11_methylmalonyl_CoA_epimerase_PJA97934.1:0.22300830,(bacterium_BMS3Abin04_4_hydroxyphenylpyruvate_dioxygenase_GBD91301.1:0.25034893,(Ignavibacteria_bacterium_methylmalonyl_CoA_epimerase_TDJ54182.1:0.10631732,bacterium_BMS3Abin03_4_hydroxyphenylpyruvate_dioxygenase_GBD87474.1:0.22452585):0.02886409[0.820244]):0.01242994[0.523067]):0.09396400[0.999556]):0.03816828[0.698875],(Bacteroidetes_bacterium_RBG_13_42_15_methylmalonyl_CoA_epimerase_OFY67864.1:0.16165373,Bacteroidetes_bacterium_RBG_13_44_24_methylmalonyl_CoA_epimerase_OFY44981.1:0.16363212):0.08714493[0.992561]):0.03943568[0.929146]):0.01000212[0.509300]):0.04496573[0.999986]):0.03220240[0.996025],(Ignavibacteria_bacterium_CG1_02_37_35_methylmalonyl_CoA_epimerase_OIO23900.1:0.18288516,Bacteroidetes_bacterium_methylmalonyl_CoA_epimerase_RLD34417.1:0.23041833):0.04241291[0.662781]):0.03009553[0.916512]):0.01315631[0.792955]):0.02028727[0.765856],((Alistipes_MULTISPECIES_methylmalonyl_CoA_epimerase_WP_009598511.1:0.18114063,Bacteroidetes_bacterium_HGW_Bacteroidetes_19_methylmalonyl_CoA_epimerase_PKP28126.1:0.13854941):0.01801502[0.664836],((Candidatus_Azobacteroides_pseudotrichonymphae_methylmalonyl_CoA_epimerase_WP_012573553.1:0.12194934,Candidatus_Azobacteroides_pseudotrichonymphae_methylmalonyl_CoA_epimerase_WP_084107231.1:0.25614141):0.08560858[0.999663],(Bacteroidales_bacterium_methylmalonyl_CoA_epimerase_GBU08208.1:0.16308759,(Bacteroidales_bacterium_KA00251_methylmalonyl_CoA_epimerase_WP_066041180.1:0.21797494,(Porphyromonas_sp._oral_taxon_278_str._W7784_methylmalonyl_CoA_epimerase_ERJ69886.1:0.07762121,Chlamydia_trachomatis_4_hydroxyphenylpyruvate_dioxygenase_and_related_hemolysins_CQB89831.1:0.17601623):0.02845538[0.811377]):0.05300007[0.996688]):0.00000001[0.000000]):0.05844266[0.999790]):0.01848444[0.990876]):0.18978287[1.000000],(Verrucomicrobia_bacterium_CAG_312_58_20_methylmalonyl_CoA_epimerase_OLA85887.1:0.23442550,((Akkermansia_glycaniphila_methylmalonyl_CoA_epimerase_WP_067773181.1:0.08661286,(Akkermansia_muciniphila_methylmalonyl_CoA_epimerase_WP_012419259.1:0.00000001,Akkermansia_sp._CAG_344_methylmalonyl_CoA_epimerase_CDD97906.1:0.00642950):0.09808859[1.000000]):0.22120855[1.000000],(Verrucomicrobiae_bacterium_DG1235_methylmalonyl_CoA_epimerase_WP_008100909.1:0.22553037,((Verrucomicrobia_bacterium_GWC2_42_7_methylmalonyl_CoA_epimerase_OHE74008.1:0.30116239,Lacunisphaera_sp._TWA_58_methylmalonyl_CoA_epimerase_WP_129048865.1:0.16418674):0.06812672[0.819917],(Verrucomicrobiaceae_bacterium_methylmalonyl_CoA_epimerase_TSA32961.1:0.14598948,(Verrucomicrobiaceae_bacterium_methylmalonyl_CoA_epimerase_RPJ35348.1:0.11060481,(Verrucomicrobia_bacterium_Tous_C9LFEB_methylmalonyl_CoA_epimerase_PAW75897.1:0.10690349,(Verrucomicrobia_bacterium_methylmalonyl_CoA_epimerase_RKX34327.1:0.20777795,(Candidatus_Brocadia_sinica_Glyoxalase_Bleomycin_resistance_protein_Dioxygenase_superfamily_protein_KXK32905.1:0.19720814,(Desulfobulbaceae_bacterium_methylmalonyl_CoA_epimerase_PLX52899.1:0.10861297,(Desulfocapsa_sulfexigens_methylmalonyl_CoA_epimerase_WP_015403826.1:0.19098966,(Nitrospiraceae_bacterium_methylmalonyl_CoA_epimerase_RJR20946.1:0.16390348,((Desulfobulbaceae_bacterium_A2_methylmalonyl_CoA_epimerase_OQX08222.1:0.27054306,(Desulfobulbus_sp._methylmalonyl_CoA_epimerase_RJX17935.1:0.18858814,Desulfobulbus_sp._methylmalonyl_CoA_epimerase_RUM35630.1:0.16535881):0.04921691[0.987655]):0.05327530[0.999322],(Desulfobulbaceae_bacterium_DB1_methylmalonyl_CoA_epimerase_OKY74206.1:0.18772729,Desulfobulbaceae_bacterium_methylmalonyl_CoA_epimerase_PLX47944.1:0.25639959):0.05899270[0.924758]):0.03302013[0.750214]):0.03650454[0.816814]):0.07684162[0.999144]):0.06322171[0.856124]):0.04874674[0.761745]):0.01876905[0.458224]):0.05077647[0.999196]):0.03321837[0.975121]):0.05743639[0.998873]):0.01864845[0.470023]):0.05027070[0.993728]):0.07379157[0.993309]):0.07948507[0.999654]):0.07469040[0.982181]):0.03533837[0.741656]):0.02781063[0.998343],(((((Spirochaetales_bacterium_methylmalonyl_CoA_epimerase_TFG63149.1:0.31776671,(Acidobacteria_bacterium_CG_4_9_14_3_um_filter_49_7_methylmalonyl_CoA_epimerase_PJB81840.1:0.25860833,(Caldithrix_abyssi_methylmalonyl_CoA_epimerase_WP_006927482.1:0.20082165,Desulfuromonas_sp._SDB_methylmalonyl_CoA_epimerase_KQC14839.1:0.17958462):0.02987923[0.411177]):0.07531623[0.926665]):0.03072377[0.420797],(candidate_division_KSB1_bacterium_methylmalonyl_CoA_epimerase_partial_RKY79139.1:0.22882852,((Candidatus_Marinimicrobia_bacterium_methylmalonyl_CoA_epimerase_RKY58614.1:0.19895777,bacterium_methylmalonyl_CoA_epimerase_TYB32215.1:0.26140575):0.02148247[0.539019],(Candidatus_Marinimicrobia_bacterium_CG08_land_8_20_14_0_20_45_22_methylmalonyl_CoA_epimerase_PIS27733.1:0.26352721,(Spirochaetes_bacterium_methylmalonyl_CoA_epimerase_RKX86560.1:0.11899359,Spirochaetes_bacterium_methylmalonyl_CoA_epimerase_RKX94084.1:0.14681814):0.06788504[0.997135]):0.05284841[0.984294]):0.01635738[0.712252]):0.03960410[0.912341]):0.07392828[0.999998],(Spirochaetaceae_bacterium_methylmalonyl_CoA_epimerase_TVQ19421.1:0.21611126,((Acidobacteria_bacterium_methylmalonyl_CoA_epimerase_RPJ58380.1:0.03771643,Acidobacteria_bacterium_methylmalonyl_CoA_epimerase_RPJ86417.1:0.00374407):0.24942497[1.000000],((Isosphaera_pallida_methylmalonyl_CoA_epimerase_WP_013564461.1:0.33302219,Planctomycetes_bacterium_KS4_methylmalonyl_CoA_epimerase_WP_145080658.1:0.22440428):0.04944743[0.841214],((Planctomycetes_bacterium_methylmalonyl_CoA_epimerase_RIK80209.1:0.14453408,(Planctomycetales_bacterium_71_10_methylmalonyl_CoA_epimerase_OJW24674.1:0.20230403,Aquisphaera_giovannonii_methylmalonyl_CoA_epimerase_WP_148590608.1:0.10970728):0.06503907[0.993409]):0.05957734[0.987775],(Rhodopirellula_sp._SM50_methylmalonyl_CoA_epimerase_WP_095741935.1:0.15671035,((Planctomycetes_bacterium_Pla175_Glyoxalase_Bleomycin_resistance_protein_Dioxygenase_superfamily_protein_QDU90366.1:0.29440263,Rhodopirellula_maiorica_methylmalonyl_CoA_epimerase_WP_008709562.1:0.28009759):0.05890961[0.842063],(Acidobacteria_bacterium_methylmalonyl_CoA_epimerase_RPJ62824.1:0.28120144,Planctomycetes_bacterium_Q31b_methylmalonyl_CoA_epimerase_WP_146601240.1:0.14221609):0.05146329[0.582764]):0.01003141[0.346338]):0.04954151[0.966072]):0.02196342[0.984487]):0.05371989[0.991934]):0.10794831[0.999987]):0.04904799[0.909810]):0.02499937[0.908969],((candidate_division_TA06_bacterium_methylmalonyl_CoA_epimerase_RKX64387.1:0.31446309,(Hippea_jasoniae_methylmalonyl_CoA_epimerase_WP_035588892.1:0.14502169,Desulfurella_MULTISPECIES_methylmalonyl_CoA_epimerase_WP_025391520.1:0.32548328):0.15964886[1.000000]):0.04214052[0.908822],((Desulfuribacillus_stibiiarsenatis_methylmalonyl_CoA_epimerase_WP_069701769.1:0.58838460,Chrysiogenales_bacterium_methylmalonyl_CoA_epimerase_TFG80197.1:0.34939896):0.07448386[0.661731],(bacterium_methylmalonyl_CoA_epimerase_TSA27899.1:0.31100113,(bacterium_methylmalonyl_CoA_epimerase_KAB2877647.1:0.16681920,(Oleiphilus_messinensis_methylmalonyl_CoA_epimerase_WP_087461261.1:0.29330326,Oceanospirillales_bacterium_TMED33_methylmalonyl_CoA_epimerase_RPG20787.1:0.38620934):0.04679473[0.458997]):0.13504694[0.999996]):0.08855015[0.950177]):0.06704432[0.996115]):0.07952331[0.999333]):0.03300332[0.982900],((((Candidatus_Fermentibacter_daniensis_methylmalonyl_CoA_epimerase_KZD15321.1:0.19383830,Gemmatimonadaceae_bacterium_4484_173_methylmalonyl_CoA_epimerase_OPX32116.1:0.23413890):0.04277440[0.510567],(Candidatus_Fermentibacteria_bacterium_methylmalonyl_CoA_epimerase_RKZ09988.1:0.18567015,Candidatus_Aegiribacteria_bacterium_MLS_C_methylmalonyl_CoA_epimerase_OPL17718.1:0.17206937):0.05254506[0.984204]):0.06030791[0.993981],(Spirochaetaceae_bacterium_methylmalonyl_CoA_epimerase_TVR66874.1:0.28630487,(Spirochaetaceae_bacterium_methylmalonyl_CoA_epimerase_TVR30740.1:0.24488889,Spirochaetaceae_bacterium_methylmalonyl_CoA_epimerase_TVQ39924.1:0.16186082):0.14143022[0.999544]):0.14120601[0.999969]):0.08489790[0.994680],((Candidatus_Heimdallarchaeota_archaeon_LC_3_Metallothiol_transferase_FosB_OLS18978.1:0.36698591,(Deltaproteobacteria_bacterium_RBG_13_61_14_methylmalonyl_CoA_epimerase_OGP60044.1:0.38621369,Candidatus_Delongbacteria_bacterium_methylmalonyl_CoA_epimerase_PIE77570.1:0.47735757):0.08026869[0.861972]):0.04465159[0.981949],(Planctomycetes_bacterium_SRT547_methylmalonyl_CoA_epimerase_WP_151966758.1:0.35294732,(Marinimicrobia_bacterium_46_47_Methylmalonyl_CoA_epimerase_KUK54031.1:0.19541306,bacterium_SCN_62_11_methylmalonyl_CoA_epimerase_ODT73511.1:0.39314700):0.03020245[0.483696]):0.03819070[0.692100]):0.07769881[0.999947]):0.01426763[0.608746]):0.04472103[0.999452]):0.00000001[0.000000]):0.02827941[0.890040],((Desulfuromonas_sp._methylmalonyl_CoA_epimerase_PLX97140.1:0.15197810,Desulfuromonas_sp._DDH964_methylmalonyl_CoA_epimerase_WP_066729418.1:0.10096952):0.03976246[0.952274],(((Geobacter_sp._FeAm09_methylmalonyl_CoA_epimerase_WP_149211543.1:0.06393729,(Geobacter_sp._M18_methylmalonyl_CoA_epimerase_WP_015722046.1:0.15722986,Deltaproteobacteria_bacterium_methylmalonyl_CoA_epimerase_PLX42668.1:0.38121406):0.05391021[0.852426]):0.03483713[0.722099],(Geobacter_sp._methylmalonyl_CoA_epimerase_RII28756.1:0.12855595,Geobacter_argillaceus_methylmalonyl_CoA_epimerase_WP_145021300.1:0.37788557):0.03617422[0.507988]):0.09644874[0.999993],(Desulfuromonas_thiophila_methylmalonyl_CoA_epimerase_WP_092078892.1:0.17059198,Desulfuromonadales_bacterium_C00003068_methylmalonyl_CoA_epimerase_OEU75880.1:0.21746854):0.06628187[0.979170]):0.02202362[0.941650]):0.11814122[1.000000]):0.02315987[0.915833]):0.01635381[0.891369]):0.03637989[0.960791]):0.03035197[0.792739]):0.01975121[0.983076]):0.03114215[0.993001],((((Candidatus_Schekmanbacteria_bacterium_GWA2_38_9_methylmalonyl_CoA_epimerase_OGL39798.1:0.23394098,Candidatus_Schekmanbacteria_bacterium_methylmalonyl_CoA_epimerase_RMF95355.1:0.30771437):0.20384890[0.999993],((Desulfobacca_sp._4484_104_methylmalonyl_CoA_epimerase_OPX20919.1:0.10489402,Desulfobacca_sp._RBG_16_60_12_methylmalonyl_CoA_epimerase_OGR31748.1:0.24375300):0.22069506[1.000000],(((((((((Flavobacteriales_bacterium_CG_4_9_14_3_um_filter_40_17_methylmalonyl_CoA_epimerase_PJB12670.1:0.30235741,(Riemerella_columbina_methylmalonyl_CoA_epimerase_WP_018675816.1:0.13953985,(Flavobacteriaceae_bacterium_3519_10_Lactoylglutathione_lyase_and_related_lyase_ACU08091.1:0.07868922,(Chryseobacterium_antarcticum_methylmalonyl_CoA_epimerase_WP_034720182.1:0.10501562,(Chryseobacterium_MULTISPECIES_methylmalonyl_CoA_epimerase_WP_031503674.1:0.03290478,Elizabethkingia_miricola_Glyoxalase_Bleomycin_resistance_protein_Dioxygenase_superfamily_protein_AJW64984.1:0.15525376):0.02131116[0.900217]):0.02515255[0.823892]):0.04349587[0.856082]):0.09482587[0.996651]):0.08325382[0.994049],((Solitalea_longa_methylmalonyl_CoA_epimerase_WP_103790586.1:0.06994426,Solitalea_koreensis_methylmalonyl_CoA_epimerase_SMO73729.1:0.06379242):0.16476239[1.000000],(((Cryomorphaceae_bacterium_BACL11_MAG_121001_bin54_methylmalonyl_CoA_epimerase_KRO56226.1:0.11670555,Flavobacteriales_bacterium_TMED228_methylmalonyl_CoA_epimerase_OUW94763.1:0.38905754):0.15144896[0.999998],((Bacteroidetes_bacterium_methylmalonyl_CoA_epimerase_RCL64945.1:0.57194808,Salibacter_halophilus_methylmalonyl_CoA_epimerase_WP_151169238.1:0.17152147):0.04058600[0.531116],(Moheibacter_sediminis_methylmalonyl_CoA_epimerase_WP_084017193.1:0.12167163,Weeksella_MULTISPECIES_methylmalonyl_CoA_epimerase_WP_013597161.1:0.26028373):0.04927286[0.963222]):0.04722152[0.992837]):0.02608367[0.912925],(Flavobacteriales_bacterium_methylmalonyl_CoA_epimerase_RZO98049.1:0.18901143,(Bacteroidetes_bacterium_MED_G13_methylmalonyl_CoA_epimerase_PDH47589.1:0.26001544,Flavobacteriaceae_bacterium_TMED145_methylmalonyl_CoA_epimerase_OUV87570.1:0.19690983):0.06853609[0.923404]):0.07472471[0.999201]):0.02084684[0.967593]):0.01404841[0.748546]):0.04238951[0.999800],((Bacteroidetes_bacterium_HGW_Bacteroidetes_2_methylmalonyl_CoA_epimerase_PKP24534.1:0.16524434,(Zunongwangia_atlantica_22II14_10F7_lactoylglutathione_lyase_ORL45262.1:0.15486861,(Antarcticibacterium_flavum_methylmalonyl_CoA_epimerase_WP_139066229.1:0.14597541,(Salegentibacter_sp._24_methylmalonyl_CoA_epimerase_TDN83484.1:0.14490093,Gramella_forsetii_methylmalonyl_CoA_epimerase_WP_011711178.1:0.09428285):0.00704290[0.373864]):0.03012045[0.936693]):0.01991196[0.439188]):0.04341779[0.999363],(Deltaproteobacteria_bacterium_CG11_big_fil_rev_8_21_14_0_20_47_16_methylmalonyl_CoA_epimerase_PIR20449.1:0.57759716,(Psychroflexus_salarius_methylmalonyl_CoA_epimerase_WP_073193256.1:0.14239780,(Psychroflexus_sediminis_methylmalonyl_CoA_epimerase_WP_093364245.1:0.09570939,Psychroflexus_tropicus_methylmalonyl_CoA_epimerase_WP_019036978.1:0.08579953):0.18792207[1.000000]):0.05223482[0.832651]):0.06941725[0.927300]):0.02586629[0.784832]):0.01771415[0.984700],(Flavobacterium_sp._IMCC34759_methylmalonyl_CoA_epimerase_WP_110307313.1:0.19444697,(Flammeovirgaceae_bacterium_TMED32_methylmalonyl_CoA_epimerase_OUT96649.1:0.45306157,(Aquimarina_intermedia_methylmalonyl_CoA_epimerase_TYP77045.1:0.12370483,(unclassified_Aquimarina_MULTISPECIES_methylmalonyl_CoA_epimerase_WP_103866731.1:0.05885204,Aquimarina_MULTISPECIES_methylmalonyl_CoA_epimerase_WP_066315533.1:0.08642583):0.02362971[0.576009]):0.04523388[0.962167]):0.04343901[0.858529]):0.04286553[0.950245]):0.00943791[0.701391],(((Aequorivita_viscosa_methylmalonyl_CoA_epimerase_SDW19254.1:0.13485920,(Aureitalea_marina_methylmalonyl_CoA_epimerase_WP_104813376.1:0.21835365,(((uncultured_Flavobacteriia_bacterium_lactoylglutathione_lyase_CCG00052.1:0.23882394,(Owenweeksia_sp._TMED14_methylmalonyl_CoA_epimerase_OUT46429.1:0.33833949,uncultured_Flavobacteriia_bacterium_Lactoylglutathione_lyase_and_related_lyase_CCF99463.1:0.22314402):0.04812817[0.661251]):0.04097062[0.823701],((Flavobacteriales_bacterium_methylmalonyl_CoA_epimerase_PHX93168.1:0.19651184,(Flavobacteriales_bacterium_methylmalonyl_CoA_epimerase_PHX77546.1:0.01153074,Bacteroidetes_bacterium_methylmalonyl_CoA_epimerase_GDX50443.1:0.00761855):0.14276121[0.999997]):0.23634370[1.000000],(Saprospirales_bacterium_methylmalonyl_CoA_epimerase_TVQ51092.1:0.13133374,(Saprospirales_bacterium_methylmalonyl_CoA_epimerase_TVR88859.1:0.17920773,Chitinophagaceae_bacterium_methylmalonyl_CoA_epimerase_TVR76402.1:0.26326946):0.03773471[0.754640]):0.05145279[0.953581]):0.05227953[0.974897]):0.03962340[0.944147],((Bacteroidetes_bacterium_methylmalonyl_CoA_epimerase_PSR07049.1:0.24258654,Cryomorphaceae_bacterium_BACL7_MAG_120910_bin2_methylmalonyl_CoA_epimerase_KRO58928.1:0.26516760):0.04620755[0.720728],(Flavobacteriales_bacterium_methylmalonyl_CoA_epimerase_TVQ78595.1:0.11828564,Crocinitomicaceae_bacterium_TMED45_methylmalonyl_CoA_epimerase_OUU16982.1:0.42798182):0.07030555[0.966796]):0.03860561[0.855982]):0.04827922[0.991141]):0.03845890[0.962945]):0.00801979[0.368341],((((((Lewinellaceae_bacterium_SD302_methylmalonyl_CoA_epimerase_WP_099006856.1:0.15441410,(Lewinella_persica_methylmalonyl_CoA_epimerase_WP_020568546.1:0.11860917,(Lewinella_agarilytica_methylmalonyl_CoA_epimerase_SEQ32988.1:0.05575242,Lewinella_marina_methylmalonyl_CoA_epimerase_WP_099106737.1:0.20552760):0.05974154[0.983753]):0.08984869[0.998993]):0.27248002[1.000000],Bacteroidetes_bacterium_methylmalonyl_CoA_epimerase_TAH41195.1:0.24963235):0.01115023[0.345538],((Lunatimonas_lonarensis_methylmalonyl_CoA_epimerase_WP_010854745.1:0.22778153,(Bacteroidetes_bacterium_methylmalonyl_CoA_epimerase_RMF30315.1:0.13139721,(Bacteroidetes_bacterium_methylmalonyl_CoA_epimerase_RMH65696.1:0.07288765,(Bacteroidetes_bacterium_CG12_big_fil_rev_8_21_14_0_65_60_17_methylmalonyl_CoA_epimerase_PIQ62511.1:0.60477910,(Longibacter_salinarum_methylmalonyl_CoA_epimerase_WP_098073753.1:0.20117922,(Longimonas_halophila_methylmalonyl_CoA_epimerase_WP_098060749.1:0.36066102,(Salinivenus_lutea_methylmalonyl_CoA_epimerase_WP_103007226.1:0.22213284,(Bacteroidetes_bacterium_QH_7_62_13_methylmalonyl_CoA_epimerase_PSQ75659.1:0.16326600,(Bacteroidetes_bacterium_QS_4_64_154_methylmalonyl_CoA_epimerase_PSQ91119.1:0.12064576,(Schistosoma_curassoni_unnamed_protein_product_partial_VDO79914.1:0.00000001,Salinibacter_ruber_methylmalonyl_CoA_epimerase_WP_011404320.1:0.00621286):0.18254953[1.000000]):0.06878793[0.998609]):0.04372831[0.852834]):0.11586532[0.999997]):0.06188376[0.734543]):0.03571409[0.551662]):0.11244490[0.978832]):0.30654689[1.000000]):0.04101737[0.889961]):0.03504822[0.952359],(((Bacteroidetes_bacterium_methylmalonyl_CoA_epimerase_PSR10995.1:0.27802546,Cytophagales_bacterium_methylmalonyl_CoA_epimerase_TAF34722.1:0.21606395):0.02770188[0.625070],(Pseudarcicella_hirudinis_methylmalonyl_CoA_epimerase_WP_092015944.1:0.20983629,(Spirosoma_sp._48_14_methylmalonyl_CoA_epimerase_OJW70961.1:0.05662111,(Larkinella_arboricola_methylmalonyl_CoA_epimerase_RAK02972.1:0.09520456,(Spirosoma_luteum_methylmalonyl_CoA_epimerase_WP_018618172.1:0.07497383,(Runella_slithyformis_methylmalonyl_CoA_epimerase_TAE38101.1:0.11332146,(Dyadobacter_soli_methylmalonyl_CoA_epimerase_SDG86114.1:0.11204916,(Dyadobacter_sp._32_methylmalonyl_CoA_epimerase_WP_149242147.1:0.18816426,(Dyadobacter_psychrophilus_methylmalonyl_CoA_epimerase_WP_082215829.1:0.15510612,(Dyadobacter_jejuensis_methylmalonyl_CoA_epimerase_WP_109673437.1:0.17969487,Dyadobacter_tibetensis_methylmalonyl_CoA_epimerase_WP_025764763.1:0.14537400):0.09260431[0.998996]):0.06760307[0.999630]):0.00660470[0.346345]):0.04445921[0.998841]):0.04773215[0.992259]):0.02030838[0.918962]):0.01218760[0.731171]):0.03921220[0.985368]):0.04742888[0.988605]):0.03616529[0.999641],((Sphingobacteriales_bacterium_BACL12_MAG_120802_bin5_methylmalonyl_CoA_epimerase_KRP08479.1:0.23287122,(Reichenbachiella_agariperforans_methylmalonyl_CoA_epimerase_WP_073124883.1:0.30375823,((Flexibacter_sp._CG_4_10_14_3_um_filter_32_15_methylmalonyl_CoA_epimerase_PIY09963.1:0.13491047,(Fulvivirga_sp._M361_methylmalonyl_CoA_epimerase_WP_143396877.1:0.19612975,Microscilla_marina_ATCC_23134_lactoylglutathione_lyase_EAY24574.1:0.13962336):0.00971338[0.362709]):0.04232815[0.995286],(((Echinicola_sp._LN3S3_methylmalonyl_CoA_epimerase_WP_141612869.1:0.06990336,Echinicola_strongylocentroti_methylmalonyl_CoA_epimerase_WP_112783283.1:0.04126742):0.13234695[1.000000],(Belliella_buryatensis_methylmalonyl_CoA_epimerase_SNR97489.1:0.05242423,(Algoriphagus_marincola_methylmalonyl_CoA_epimerase_WP_024283069.1:0.01619160,(Algoriphagus_terrigena_methylmalonyl_CoA_epimerase_WP_026968487.1:0.08443519,(Algoriphagus_chordae_methylmalonyl_CoA_epimerase_PZX49437.1:0.09115681,(Algoriphagus_machipongonensis_methylmalonyl_CoA_epimerase_EAZ80054.1:0.00000001,Algoriphagus_machipongonensis_methylmalonyl_CoA_epimerase_WP_040303699.1:0.00000001):0.12227313[1.000000]):0.00579721[0.357138]):0.03337649[0.907484]):0.09069912[0.999967]):0.10373472[1.000000]):0.05307835[0.999054],(Flavobacteriales_bacterium_methylmalonyl_CoA_epimerase_PCJ85621.1:0.21784609,(Bacteroidetes_bacterium_SW_11_45_7_methylmalonyl_CoA_epimerase_PSR04318.1:0.25836483,(Marinoscillum_furvescens_methylmalonyl_CoA_epimerase_WP_115867087.1:0.13538059,(Thermonema_rossianum_methylmalonyl_CoA_epimerase_WP_038031673.1:0.23129050,Bacteroidetes_bacterium_OLB8_methylmalonyl_CoA_epimerase_KXK20600.1:0.26256227):0.06808611[0.939707]):0.05028648[0.964208]):0.01178460[0.380657]):0.01201164[0.486109]):0.03795438[0.961256]):0.02512306[0.793463]):0.00922414[0.373665]):0.01768202[0.874481],(Bacteroidetes_bacterium_methylmalonyl_CoA_epimerase_TNE47109.1:0.23742598,(Leadbetterella_byssophila_methylmalonyl_CoA_epimerase_WP_013408513.1:0.20532061,(Nafulsella_turpanensis_methylmalonyl_CoA_epimerase_WP_017731330.1:0.09559873,(Chryseolinea_flava_methylmalonyl_CoA_epimerase_WP_112748243.1:0.09192871,Bacteroidetes_bacterium_methylmalonyl_CoA_epimerase_PZN54833.1:0.29701186):0.22900815[1.000000]):0.02643388[0.580911]):0.05845112[0.997406]):0.01831369[0.530404]):0.04082987[0.999899]):0.01116652[0.477933]):0.01361468[0.748373]):0.01532721[0.950167],((unclassified_Sphingobacteriales_miscellaneous_MULTISPECIES_methylmalonyl_CoA_epimerase_WP_088749518.1:0.23469805,((Schleiferia_thermophila_methylmalonyl_CoA_epimerase_WP_037359287.1:0.24495216,(Bacteroidetes_bacterium_methylmalonyl_CoA_epimerase_TDI71409.1:0.25978497,Bacteroidetes_bacterium_methylmalonyl_CoA_epimerase_GDX48641.1:0.17263586):0.02203716[0.406300]):0.07578656[0.989091],(Phaeodactylibacter_luteus_methylmalonyl_CoA_epimerase_WP_147166265.1:0.10701400,(Pedobacter_yulinensis_methylmalonyl_CoA_epimerase_WP_107216259.1:0.14832528,Pedobacter_sp._methylmalonyl_CoA_epimerase_TXI14476.1:0.23391249):0.10335132[0.999997]):0.04107452[0.908741]):0.02321963[0.549982]):0.02073581[0.979458],(Flavobacterium_aurantiibacter_methylmalonyl_CoA_epimerase_WP_094485476.1:0.16612737,((Bacteroidetes_bacterium_methylmalonyl_CoA_epimerase_RLD18185.1:0.22534555,Bacteroidetes_bacterium_methylmalonyl_CoA_epimerase_PCH92256.1:0.14285076):0.04819527[0.966833],(Bacteroidetes_bacterium_methylmalonyl_CoA_epimerase_GDX44984.1:0.24795628,(Bacteroidetes_bacterium_MED_G21_methylmalonyl_CoA_epimerase_PDH45678.1:0.12346750,Flavobacteriales_bacterium_TMED191_methylmalonyl_CoA_epimerase_RPG60265.1:0.27666415):0.09339963[0.999591]):0.02961823[0.472739]):0.01702369[0.662128]):0.05408181[0.997848]):0.03295886[0.961940]):0.00752911[0.426116],((((((Pedobacter_duraquae_methylmalonyl_CoA_epimerase_WP_133553503.1:0.20877770,(Chitinophaga_parva_methylmalonyl_CoA_epimerase_WP_108685565.1:0.17862558,(Pedobacter_soli_methylmalonyl_CoA_epimerase_SDC28728.1:0.01540571,Sphingobacteriales_bacterium_methylmalonyl_CoA_epimerase_RYD79464.1:0.07003915):0.11669899[1.000000]):0.03920090[0.962050]):0.03049416[0.974483],(Bacteroidetes_bacterium_methylmalonyl_CoA_epimerase_TNF24722.1:0.20141691,Sphingobacteriales_bacterium_methylmalonyl_CoA_epimerase_RYE47293.1:0.22027317):0.00704917[0.363916]):0.05413658[0.999999],(((Mucilaginibacter_sp._PAMC_26640_methylmalonyl_CoA_epimerase_WP_067197414.1:0.14918667,((Mucilaginibacter_sp._OK283_methylmalonyl_CoA_epimerase_WP_090646935.1:0.05517600,(Mucilaginibacter_polytrichastri_methylmalonyl_CoA_epimerase_WP_074489857.1:0.17402176,Mucilaginibacter_mallensis_methylmalonyl_CoA_epimerase_WP_091375229.1:0.12772386):0.06947370[0.975613]):0.04682832[0.957149],((Mucilaginibacter_auburnensis_methylmalonyl_CoA_ethylmalonyl_CoA_epimerase_PJJ84222.1:0.00000001,Mucilaginibacter_auburnensis_methylmalonyl_CoA_epimerase_WP_100341331.1:0.00000001):0.19208450[1.000000],(Mucilaginibacter_gracilis_methylmalonyl_CoA_epimerase_RKR83070.1:0.18725148,Mucilaginibacter_paludis_DSM_18603_methylmalonyl_CoA_epimerase_EHQ29299.1:0.12600679):0.04657682[0.930528]):0.03141492[0.765951]):0.05082506[0.889953]):0.07740398[0.999999],(Pedobacter_sp._OK701_methylmalonyl_CoA_epimerase_TDS36781.1:0.12672812,(Pedobacter_sp._ok626_methylmalonyl_CoA_epimerase_SDL61395.1:0.06020954,Pedobacter_hartonius_methylmalonyl_CoA_epimerase_WP_090554403.1:0.24373729):0.04857510[0.979548]):0.01262539[0.605036]):0.04187789[0.999318],((Pedobacter_sp._methylmalonyl_CoA_epimerase_partial_RZL12962.1:0.15557282,(Anseongella_ginsenosidimutans_methylmalonyl_CoA_epimerase_WP_132130166.1:0.29490422,(Hymenobacter_sp._methylmalonyl_CoA_epimerase_RZK95409.1:0.05428480,(Hymenobacter_psychrophilus_methylmalonyl_CoA_epimerase_WP_092736695.1:0.02902778,Hymenobacter_rubripertinctus_methylmalonyl_CoA_epimerase_WP_119655533.1:0.05069092):0.04506891[0.996101]):0.19258258[1.000000]):0.02238653[0.459552]):0.03527499[0.648052],(Flavihumibacter_petaseus_methylmalonyl_CoA_epimerase_WP_046367491.1:0.25128907,(Pedobacter_ruber_methylmalonyl_CoA_epimerase_WP_090697678.1:0.16016008,Pedobacter_sp._AR_3_17_methylmalonyl_CoA_epimerase_WP_136825856.1:0.19804751):0.05132953[0.967525]):0.03828518[0.842689]):0.02617901[0.886539]):0.01721531[0.613297]):0.03338940[0.992234],(((Segetibacter_sp._3557_3_methylmalonyl_CoA_epimerase_TDH26089.1:0.20503572,((Chitinophagaceae_bacterium_methylmalonyl_CoA_epimerase_TAL40489.1:0.15082743,(Bacteroidetes_bacterium_methylmalonyl_CoA_epimerase_PWT74428.1:0.20292735,Chitinophagaceae_bacterium_methylmalonyl_CoA_epimerase_RYY56794.1:0.24540906):0.03927795[0.813324]):0.04131586[0.901228],(((Chitinophagaceae_bacterium_methylmalonyl_CoA_epimerase_RYF92134.1:0.18675443,Parafilimonas_terrae_methylmalonyl_CoA_epimerase_WP_090655233.1:0.14077417):0.09626467[0.999886],(Flavisolibacter_ginsengisoli_methylmalonyl_CoA_epimerase_WP_072835586.1:0.20359066,Sporocytophaga_myxococcoides_methylmalonyl_CoA_epimerase_WP_028982034.1:0.27176803):0.00732842[0.345743]):0.02616313[0.882180],((Bacteroidetes_bacterium_methylmalonyl_CoA_epimerase_GDX53331.1:0.20849000,(Hydrotalea_sandarakina_methylmalonyl_CoA_epimerase_WP_111293735.1:0.18323190,Sphingobacteriales_bacterium_methylmalonyl_CoA_epimerase_RTL47784.1:0.23375782):0.05892470[0.961614]):0.02746693[0.852947],(Sphingobacteriales_bacterium_methylmalonyl_CoA_epimerase_TAG99236.1:0.23612038,Filimonas_sp._TTM_71_methylmalonyl_CoA_epimerase_WP_129004306.1:0.15012472):0.06775135[0.997282]):0.02516304[0.824301]):0.01768026[0.917316]):0.01610544[0.709634]):0.01593065[0.846351],(Sphingobacteriales_bacterium_46_32_methylmalonyl_CoA_epimerase_OJW33020.1:0.16672870,(((Chitinophagaceae_bacterium_methylmalonyl_CoA_epimerase_PHX74531.1:0.20616735,Bacteroidetes_bacterium_methylmalonyl_CoA_epimerase_GDX43403.1:0.22038092):0.06538531[0.998262],(Pedobacter_glucosidilyticus_methylmalonyl_CoA_epimerase_WP_026903656.1:0.44081158,Bacteroidetes_bacterium_methylmalonyl_CoA_epimerase_RME18052.1:0.27279503):0.05332943[0.658518]):0.04534735[0.995224],(Filimonas_lacunae_methylmalonyl_CoA_epimerase_WP_150849829.1:0.14870035,Bacteroidetes_bacterium_methylmalonyl_CoA_epimerase_TAE17329.1:0.17152203):0.06644177[0.999499]):0.01123993[0.572931]):0.04759962[0.999788]):0.01451633[0.848756],((Sphingobacteriales_bacterium_UTBCD1_methylmalonyl_CoA_epimerase_OQY96351.1:0.18769439,Sphingobacteriales_bacterium_50_39_methylmalonyl_CoA_epimerase_OJW58116.1:0.19009369):0.05212324[0.994647],((Sphingobacteriia_bacterium_methylmalonyl_CoA_epimerase_TAH14424.1:0.09050898,Sediminibacterium_sp._C3_methylmalonyl_CoA_epimerase_WP_026751149.1:0.06549445):0.05559807[0.999989],((Chitinophaga_rupis_methylmalonyl_CoA_epimerase_SEK55986.1:0.18133701,Flavihumibacter_solisilvae_methylmalonyl_CoA_epimerase_WP_039138457.1:0.12850428):0.11506049[0.999999],(Filimonas_sp._methylmalonyl_CoA_epimerase_GBL35900.1:0.18877018,Chitinophagaceae_bacterium_methylmalonyl_CoA_epimerase_RYY99382.1:0.15970789):0.01481141[0.511691]):0.02214987[0.924336]):0.02363249[0.711713]):0.01388386[0.536057]):0.05630331[1.000000]):0.01271923[0.622248],(Bacteroidetes_bacterium_47_18_methylmalonyl_CoA_epimerase_OJU74689.1:0.24091379,(Bacteroidetes_bacterium_RIFCSPLOWO2_02_FULL_36_8_methylmalonyl_CoA_epimerase_OFY64425.1:0.36251344,((Sphingobacteriales_bacterium_methylmalonyl_CoA_epimerase_RYD52664.1:0.24283155,Cryomorphaceae_bacterium_BACL21_MAG_121220_bin10_methylmalonyl_CoA_epimerase_KRO66829.1:0.18345702):0.08079913[0.933799],(Chitinophaga_sp._T22_methylmalonyl_CoA_epimerase_WP_119078083.1:0.13598568,Chitinophagaceae_bacterium_methylmalonyl_CoA_epimerase_RYY26975.1:0.20223418):0.05315711[0.801826]):0.02457739[0.642299]):0.01190532[0.369408]):0.02478430[0.967716]):0.02305512[0.998139],(((Bacteroidetes_bacterium_methylmalonyl_CoA_epimerase_RMG78656.1:0.17063333,(Pedobacter_bauzanensis_methylmalonyl_CoA_epimerase_WP_132221026.1:0.10137819,Pedobacter_sp._SM1810_methylmalonyl_CoA_epimerase_WP_118197073.1:0.25137308):0.11095301[0.999996]):0.03985273[0.985175],(Bacteroidetes_bacterium_methylmalonyl_CoA_epimerase_RLD23491.1:0.26229061,(Candidatus_Fluviicola_riflensis_methylmalonyl_CoA_epimerase_OGS78549.1:0.07910158,Fluviicola_taffensis_DSM_16823_methylmalonyl_CoA_epimerase_AEA43291.1:0.08320403):0.09314060[0.994671]):0.07136582[0.928460]):0.04068638[0.685373],(Balneolaceae_bacterium_methylmalonyl_CoA_epimerase_TVQ71343.1:0.25309081,(Balneolaceae_bacterium_methylmalonyl_CoA_epimerase_TVQ66096.1:0.24869985,(Balneolaceae_bacterium_methylmalonyl_CoA_epimerase_TVQ05091.1:0.22298036,((Rhodohalobacter_sp._SW132_methylmalonyl_CoA_epimerase_WP_116038498.1:0.16039379,Balneolaceae_bacterium_methylmalonyl_CoA_epimerase_TVR17620.1:0.20377402):0.04043248[0.866891],((Bacteroidetes_bacterium_methylmalonyl_CoA_epimerase_PTM10130.1:0.24496816,Candidatus_Cyclonatronum_proteinivorum_methylmalonyl_CoA_epimerase_WP_114983182.1:0.16027663):0.03252708[0.513461],(Bacteroidetes_bacterium_HLUCCA01_methylmalonyl_CoA_ethylmalonyl_CoA_epimerase_Epi_KPP94276.1:0.25126552,Aliifodinibius_roseus_methylmalonyl_CoA_epimerase_SHE55084.1:0.19928401):0.06052703[0.785261]):0.05963154[0.999478]):0.03074445[0.849018]):0.05354750[0.975177]):0.06364754[0.999451]):0.06406093[0.998678]):0.04337123[0.938735]):0.02914613[0.999998]):0.02763496[0.998102],((Adhaeribacter_sp._HMF7605_methylmalonyl_CoA_epimerase_WP_106927802.1:0.25794336,((((((Muricauda_sp._methylmalonyl_CoA_epimerase_RNC92849.1:0.22083892,((Flavobacterium_psychrophilum_Methylmalonyl_CoA_epimerase_AIJ36757.1:0.12665215,((Maribacter_stanieri_methylmalonyl_CoA_epimerase_SFR57430.1:0.12325377,Flavobacterium_daejeonense_Methylmalonyl_CoA_epimerase_KQB43454.1:0.17170078):0.02830854[0.947357],(Maribacter_flavus_methylmalonyl_CoA_epimerase_KAA2219324.1:0.16674306,(Flavobacterium_fluvii_methylmalonyl_CoA_epimerase_SHF78043.1:0.17721372,Robertkochia_sp._CL23_methylmalonyl_CoA_epimerase_WP_143953372.1:0.21152056):0.01905453[0.516210]):0.03717099[0.997442]):0.02591454[0.971643]):0.00571707[0.355824],(Flavobacteriales_bacterium_32_35_8_methylmalonyl_CoA_epimerase_OYX27605.1:0.17619368,Kriegella_aquimaris_methylmalonyl_CoA_epimerase_WP_089895590.1:0.15861049):0.07463840[0.999506]):0.04706003[0.997312]):0.02448891[0.773784],((Flavobacteriia_bacterium_methylmalonyl_CoA_epimerase_RUA10837.1:0.19850364,Tenacibaculum_lutimaris_methylmalonyl_CoA_epimerase_RKF04207.1:0.03263152):0.02974343[0.581894],(Winogradskyella_sp._RHA_55_methylmalonyl_CoA_epimerase_WP_092445821.1:0.09663351,Bacteroidetes_bacterium_B1_2017_methylmalonyl_CoA_epimerase_OYU94906.1:0.30751292):0.08598132[0.999620]):0.01681441[0.715966]):0.00762069[0.478967],(Flavobacteriaceae_bacterium_F202Z8_methylmalonyl_CoA_epimerase_WP_138854264.1:0.08179548,(Arenibacter_palladensis_methylmalonyl_CoA_epimerase_WP_072860163.1:0.01855198,Arenibacter_sp._GUO666_methylmalonyl_CoA_epimerase_WP_126161536.1:0.19170915):0.08709571[0.999997]):0.05262144[0.999815]):0.05603688[1.000000],(Euzebyella_marina_methylmalonyl_CoA_epimerase_WP_121847095.1:0.25010367,Flavobacteriaceae_bacterium_MAR_2009_75_methylmalonyl_CoA_epimerase_PKA98226.1:0.11475627):0.03129402[0.588200]):0.03300918[0.995311],(uncultured_bacterium__AOE06009.1:0.14926713,(Flavimarina_sp._Hel_I_48_methylmalonyl_CoA_epimerase_WP_031426980.1:0.23208501,Leeuwenhoekiella_marinoflava_methylmalonyl_CoA_epimerase_WP_073095828.1:0.13007260):0.03650632[0.874356]):0.05844414[0.999977]):0.01961840[0.920113],(Negadavirga_sp._SW125_methylmalonyl_CoA_epimerase_WP_114749434.1:0.44184234,Bacteroidetes_bacterium_OLB10_methylmalonyl_CoA_epimerase_KXK46354.1:0.09266349):0.10339960[0.999281]):0.01794036[0.568502]):0.02540493[0.953793],((Flammeovirgaceae_bacterium_311_lactoylglutathione_lyase_AHM62193.1:0.25517853,(Luteibaculum_oceani_methylmalonyl_CoA_epimerase_WP_147012537.1:0.27223948,Fabibacter_pacificus_methylmalonyl_CoA_epimerase_WP_137091990.1:0.15114316):0.07434746[0.990983]):0.01647525[0.455375],((Salinimicrobium_xinjiangense_methylmalonyl_CoA_epimerase_WP_051205282.1:0.17570017,(Nonlabens_sp._Hel1_33_55_methylmalonyl_CoA_epimerase_SCY33894.1:0.12976882,Nonlabens_dokdonensis_methylmalonyl_CoA_epimerase_WP_015362103.1:0.13538676):0.07211996[0.999920]):0.01433761[0.540534],(Cytophagales_bacterium_TFI_002_methylmalonyl_CoA_epimerase_WP_096192327.1:0.25487089,Aureitalea_sp._RR4_38_methylmalonyl_CoA_epimerase_WP_105215513.1:0.12584630):0.06674209[0.998179]):0.03557297[0.999682]):0.01063008[0.740642]):0.00895247[0.953155]):0.03424998[0.999785]):0.03053455[0.979152],(Sinomicrobium_oceani_methylmalonyl_CoA_epimerase_WP_072318185.1:0.13582354,Sinomicrobium_sp._N_1_3_6_methylmalonyl_CoA_epimerase_WP_112371174.1:0.16135555):0.06425957[0.999201]):0.02348687[0.975719]):0.03009706[0.943444],(uncultured_bacterium_lactoylglutathione_lyase_and_related_lyases_AOE11548.1:0.18948950,((Sphingobacteriales_bacterium_methylmalonyl_CoA_epimerase_RYD80164.1:0.25286472,Crocinitomix_sp._SM1701_methylmalonyl_CoA_epimerase_WP_111064071.1:0.14520608):0.06822081[0.949566],(Brumimicrobium_mesophilum_methylmalonyl_CoA_epimerase_WP_107040129.1:0.18809853,(Lishizhenia_tianjinensis_methylmalonyl_CoA_epimerase_WP_090251765.1:0.20764123,(Flavobacteriia_bacterium_methylmalonyl_CoA_epimerase_TAF84761.1:0.17039296,(Crocinitomicaceae_bacterium_TMED16_methylmalonyl_CoA_epimerase_OUT71741.1:0.20250746,(Fluviicola_sp._methylmalonyl_CoA_epimerase_PHR31898.1:0.13640885,Flavobacteriales_bacterium_methylmalonyl_CoA_epimerase_RCL77035.1:0.18653159):0.04892544[0.917466]):0.05441334[0.996596]):0.04820973[0.988212]):0.04385521[0.946654]):0.07522711[0.999676]):0.01841264[0.418403]):0.04118423[0.987016]):0.06860009[0.999794],(Bacteroidetes_bacterium_TMED39_methylmalonyl_CoA_epimerase_OUU01592.1:0.50069533,Polaribacter_sp._BACL8_MAG_120531_bin13_methylmalonyl_CoA_epimerase_KRO79805.1:0.20327731):0.09176222[0.972463]):0.11877143[0.999999],(Ignavibacteriae_bacterium_Methylmalonyl_CoA_epimerase_RCK74048.1:0.38486304,((Candidatus_Kryptobacter_tengchongensis_methylmalonyl_CoA_epimerase_CUU09446.1:0.32138599,((Chlorobi_bacterium_OLB7_Lactoylglutathione_lyase_KXK55831.1:0.28487697,(Bacteroidetes_Chlorobi_group_bacterium_Naka2016_methylmalonyl_CoA_epimerase_ROL56586.1:0.18017125,(Bacteroidetes_Chlorobi_group_bacterium_MS_B_bin_24_methylmalonyl_CoA_epimerase_ROL56667.1:0.18102285,((uncultured_Bacteroidetes_bacterium_glyoxalase_bleomycin_resistance_protein_dioxygenase_BAL56014.1:0.32049766,(Candidatus_Kapabacteria_bacterium_methylmalonyl_CoA_epimerase_TAE27023.1:0.13711240,(Chlorobi_bacterium_methylmalonyl_CoA_epimerase_GDX64062.1:0.30473432,(Bacteriodetes_bacterium_methylmalonyl_CoA_epimerase_KAB2893218.1:0.37126482,Ignavibacteriae_bacterium_methylmalonyl_CoA_epimerase_RPI66517.1:0.16383153):0.05848485[0.981203]):0.07628410[0.944453]):0.11367481[0.999664]):0.04865390[0.802514],(Ignavibacteria_bacterium_GWB2_35_12_methylmalonyl_CoA_epimerase_OGU39617.1:0.09158287,Ignavibacteria_bacterium_GWF2_33_9_methylmalonyl_CoA_epimerase_OGU57474.1:0.24084209):0.08364196[0.992403]):0.05067428[0.982285]):0.04588178[0.807477]):0.08913148[0.998062]):0.08552104[0.989907],(Ignavibacteria_bacterium_methylmalonyl_CoA_epimerase_PLX32625.1:0.26559051,(Chlorobi_bacterium_OLB5_Lactoylglutathione_lyase_KXK42793.1:0.37328151,Chlorobi_bacterium_OLB4_Lactoylglutathione_lyase_KXK04972.1:0.51290108):0.07109594[0.913306]):0.09358433[0.996816]):0.02564433[0.585157]):0.01347338[0.566161],(Bacteriodetes_bacterium_methylmalonyl_CoA_epimerase_KAB2925523.1:0.57084475,(Bacteriodetes_bacterium_methylmalonyl_CoA_epimerase_TAK56960.1:0.26879453,(Ignavibacteria_bacterium_GWC2_56_12_methylmalonyl_CoA_epimerase_OGU45510.1:0.43051823,Ignavibacteria_bacterium_GWA2_54_16_methylmalonyl_CoA_epimerase_OGU27345.1:0.24110129):0.12365825[0.994702]):0.09631540[0.990786]):0.01548098[0.357114]):0.05190555[0.999840]):0.02847201[0.900168]):0.03764584[0.808098],(Deferribacter_desulfuricans_methylmalonyl_CoA_epimerase_WP_013008631.1:0.10115162,(Seleniivibrio_woodruffii_methylmalonyl_CoA_epimerase_WP_132873968.1:0.18930806,(Geovibrio_thiophilus_methylmalonyl_CoA_epimerase_WP_128465149.1:0.25666159,(Flexistipes_sinusarabici_methylmalonyl_CoA_epimerase_TYB35219.1:0.30288771,(Chrysiogenes_arsenatis_methylmalonyl_CoA_epimerase_WP_027389778.1:0.14669248,Mucispirillum_schaedleri_methylmalonyl_CoA_epimerase_WP_023276033.1:0.29537163):0.06656097[0.873910]):0.03288206[0.866324]):0.03054750[0.684567]):0.09117941[0.999850]):0.11628459[0.999997]):0.04238524[0.890746]):0.03893496[0.934546]):0.05345598[0.974921],((Candidatus_Cloacimonetes_bacterium_methylmalonyl_CoA_epimerase_PCJ19798.1:0.49219264,(Caldithrix_sp._methylmalonyl_CoA_epimerase_TDI87334.1:0.21365201,(Calditrichaeota_bacterium_methylmalonyl_CoA_epimerase_RMF59452.1:0.08958670,Caldithrix_sp._methylmalonyl_CoA_epimerase_TDI97102.1:0.27166791):0.08472145[0.832127]):0.30969587[1.000000]):0.05782444[0.661440],(((candidate_division_Zixibacteria_bacterium_methylmalonyl_CoA_epimerase_RKX25487.1:0.25962450,(candidate_division_Zixibacteria_bacterium_methylmalonyl_CoA_epimerase_RME28560.1:0.25873839,(candidate_division_Zixibacteria_bacterium_methylmalonyl_CoA_epimerase_RKX26185.1:0.21439258,candidate_division_GN15_bacterium_methylmalonyl_CoA_epimerase_WP_116458131.1:0.27777110):0.07296037[0.940588]):0.06896096[0.854122]):0.08888630[0.790998],(candidate_division_Zixibacteria_bacterium_methylmalonyl_CoA_epimerase_RKX19824.1:0.39618921,(candidate_division_Zixibacteria_bacterium_HGW_Zixibacteria_1_methylmalonyl_CoA_epimerase_PKK84063.1:0.05700991,candidate_division_Zixibacteria_bacterium_methylmalonyl_CoA_epimerase_RKX31454.1:0.07857026):0.23085223[1.000000]):0.11163982[0.995417]):0.15715515[1.000000],(Deltaproteobacteria_bacterium_GWA2_50_8_methylmalonyl_CoA_epimerase_OGP13579.1:0.26055159,(Deltaproteobacteria_bacterium_GWA2_45_12_methylmalonyl_CoA_epimerase_OGP11059.1:0.09587115,bacterium_methylmalonyl_CoA_epimerase_KAB2841938.1:0.09745599):0.18520795[1.000000]):0.03458433[0.459851]):0.08922805[0.998968]):0.02329946[0.962198]):0.01526537[0.828751],(Syntrophus_sp._RIFOXYC2_FULL_54_9_methylmalonyl_CoA_epimerase_OHE26957.1:0.55281518,Candidatus_Vecturithrix_granuli_putative_methylmalonyl_CoA_epimerase_GAK59745.1:0.28599845):0.12892648[0.999066]):0.01732407[0.507454]):0.01729553[0.646119]):0.01945357[0.988125]):0.00861353[0.467305]):0.04870662[0.999954]):0.00000001[0.000000],((Deltaproteobacteria_bacterium_GWA2_38_16_methylmalonyl_CoA_epimerase_OGP04528.1:0.25772303,(Deltaproteobacteria_bacterium_RIFCSPHIGHO2_02_FULL_40_11_methylmalonyl_CoA_epimerase_OGQ18354.1:0.27018039,(candidate_division_TA06_bacterium_methylmalonyl_CoA_epimerase_TET47809.1:0.58450619,(Planctomycetes_bacterium_RBG_16_59_8_methylmalonyl_CoA_epimerase_OHB74537.1:0.30607614,(Planctomycetes_bacterium_RBG_16_43_13_methylmalonyl_CoA_epimerase_OHB71392.1:0.34372992,Planctomycetes_bacterium_methylmalonyl_CoA_epimerase_RPH35588.1:0.32941875):0.15030595[0.951135]):0.19335472[0.998464]):0.08894064[0.959876]):0.07479646[0.921826]):0.17884203[1.000000],(((Caldiserica_bacterium_methylmalonyl_CoA_epimerase_RLD14300.1:0.32249739,Acidobacteria_bacterium_methylmalonyl_CoA_epimerase_TDI42432.1:0.42825458):0.08338249[0.990373],((Chloroflexi_bacterium_VOC_family_protein_TAH54104.1:0.93350855,(Candidatus_Latescibacteria_bacterium_4484_7_methylmalonyl_CoA_epimerase_OQX85307.1:0.40739444,Candidatus_Latescibacteria_bacterium_methylmalonyl_CoA_epimerase_RJR28074.1:0.30069932):0.19274662[0.985589]):0.02735653[0.387584],(Deltaproteobacteria_bacterium_methylmalonyl_CoA_epimerase_RLB34291.1:0.76822740,(bacterium_BMS3Bbin03_glyoxalase_Bleomycin_resistance_protein_Dioxygenase_superfamily_protein_GBE28616.1:0.61393824,((Candidatus_Aminicenantes_bacterium_methylmalonyl_CoA_epimerase_TES86983.1:0.33340175,Deltaproteobacteria_bacterium_RBG_13_53_10_methylmalonyl_CoA_epimerase_OGP65732.1:0.30765397):0.30418859[1.000000],(candidate_division_Zixibacteria_bacterium_SM23_73_2_AMJ90_03060_KPL03831.1:0.34722048,(candidate_division_Zixibacteria_bacterium_RBG_16_43_9_methylmalonyl_CoA_epimerase_OGC84281.1:0.26335828,candidate_division_Zixibacteria_bacterium_SM23_73_3_methylmalonyl_CoA_epimerase_KPK99633.1:0.18007811):0.17072079[1.000000]):0.09248788[0.991254]):0.02087695[0.888404]):0.01888292[0.400004]):0.04544209[0.759612]):0.02612399[0.697724]):0.03709771[0.969687],(Blastocatellia_bacterium_AA13_methylmalonyl_CoA_epimerase_PYP82825.1:0.40092761,(((Bacillus_sp._FJAT_25509_methylmalonyl_CoA_epimerase_WP_056475274.1:0.00000002,Bacillus_sp._AFS002410_methylmalonyl_CoA_epimerase_WP_098121333.1:0.15994738):0.60015845[1.000000],((Candidatus_Korarchaeota_archaeon_methylmalonyl_CoA_epimerase_RLG49687.1:0.47280621,bacterium_HR19_HRbin19_01225_GBD03924.1:0.48141527):0.06815473[0.488471],(Vulcanisaeta_distributa_methylmalonyl_Co_A_mutase_associated_GTPase_MeaB_WP_013335179.1:0.12696284,(Vulcanisaeta_sp._SCGC_AB_777_J10_methylmalonyl_CoA_epimerase_partial_PVU72186.1:0.12195120,Vulcanisaeta_sp._AZ3_TU36_08195_KJR71398.1:0.29355804):0.06454009[0.832231]):0.35708283[1.000000]):0.08820095[0.930891]):0.02848897[0.553757],((Thermotogae_bacterium_methylmalonyl_CoA_epimerase_RKX44926.1:0.44275281,Firmicutes_bacterium_ZCTH02_B6_BAA04_03720_OUM98560.1:0.94810963):0.00000001[0.000000],(Deltaproteobacteria_bacterium_methylmalonyl_CoA_epimerase_RJP54778.1:0.71886581,(Desulfofarcimen_acetoxidans_DSM_771_methylmalonyl_CoA_epimerase_ACV62218.1:0.00000001,Desulfofarcimen_acetoxidans_methylmalonyl_CoA_epimerase_WP_083773384.1:0.00000001):0.60115414[1.000000]):0.16523949[0.879884]):0.15752790[0.999999]):0.01944560[0.946406]):0.02507458[0.679749]):0.03929649[0.990083]):0.04566539[0.901811]):0.04492525[0.996502],(Ardenticatena_maritima_methylmalonyl_CoA_ethylmalonyl_CoA_epimerase_GAP62336.1:0.45952278,(((Candidatus_Dadabacteria_bacterium_methylmalonyl_CoA_epimerase_TDI89592.1:0.15519167,(bacterium_HR37_4_hydroxymandelate_synthase_GBD39917.1:0.12006476,Deltaproteobacteria_bacterium_methylmalonyl_CoA_epimerase_TDI96596.1:0.33842385):0.10475688[0.975745]):0.08365711[0.975419],(Deltaproteobacteria_bacterium_TMED58_methylmalonyl_CoA_epimerase_OUU33078.1:0.57691993,Candidatus_Dadabacteria_bacterium_CSP1_2_GloA3_lactoylglutathione_lyase_and_related_lyase_lactoylglutathione_lyase_KRT65311.1:0.11253782):0.06743495[0.608261]):0.17648958[1.000000],(Candidatus_Fischerbacteria_bacterium_RBG_13_37_8_methylmalonyl_CoA_epimerase_OGF61985.1:0.63207501,((Candidatus_Aminicenantes_bacterium_RBG_16_63_16_methylmalonyl_CoA_epimerase_OGD21925.1:0.31763075,Candidatus_Aminicenantes_bacterium_RBG_19FT_COMBO_59_29_methylmalonyl_CoA_epimerase_OGD27074.1:0.18547804):0.38886963[1.000000],(Candidatus_Aminicenantes_bacterium_4484_214_methylmalonyl_CoA_epimerase_OQX55095.1:0.30601315,Candidatus_Aminicenantes_bacterium_4484_214_methylmalonyl_CoA_epimerase_OQX53462.1:0.31070761):0.37213420[1.000000]):0.14164949[0.938363]):0.06233023[0.768205]):0.10597368[0.984253]):0.00000001[0.000000]):0.03700481[0.977493],(candidate_division_TA06_bacterium_DG_24_AMJ39_04695_KPJ53444.1:0.68532225,((Plantactinospora_sp._KBS50_VOC_family_protein_WP_095565629.1:0.76425937,candidate_division_WOR_3_bacterium_methylmalonyl_CoA_epimerase_RKX71725.1:0.44544661):0.15217770[0.992813],(Candidatus_Bathyarchaeota_archaeon_methylmalonyl_CoA_epimerase_TEU10053.1:0.49595514,(Latescibacteria_bacterium_DG_63_AMJ46_07095_KPJ60371.1:0.56495526,(Candidatus_Bathyarchaeota_archaeon_methylmalonyl_CoA_epimerase_RLI07307.1:0.14225406,Candidatus_Bathyarchaeota_archaeon_ex4484_135_methylmalonyl_CoA_epimerase_OYT52264.1:0.26130065):0.35165094[1.000000]):0.00082829[0.000000]):0.07792903[0.998708]):0.00940854[0.347402]):0.02733702[0.757198]):0.09441474[0.949226]):0.09032059[0.955436]):0.12848190[0.991157]):0.03735456[0.775066]):0.09181983[0.855643]):0.06281359[0.749357]):0.05449884[0.902141],(Chlorella_sorokiniana_methylmalonyl_epimerase_PRW18297.1:0.11742189,(Auxenochlorella_protothecoides_Methylmalonyl_CoA_epimerase_mitochondrial_XP_011398342.1:0.20857564,(Chlorella_variabilis_CHLNCDRAFT_24730_XP_005846555.1:0.10507664,(unclassified_Shinella_MULTISPECIES_methylmalonyl_CoA_epimerase_WP_024270073.1:0.23093820,(Rhizobium_leguminosarum_methylmalonyl_CoA_epimerase_WP_012559785.1:0.24618422,Agrobacterium_tumefaciens_methylmalonyl_CoA_epimerase_WP_080850622.1:0.25826853):0.11928190[0.998167]):0.14802539[0.999978]):0.02807701[0.606654]):0.02407610[0.696708]):0.13216974[1.000000]):0.00778761[0.419595]):0.00972666[0.935761]):0.01770060[0.904502]):0.04241050[0.999989]):0.010743495[0.774313],((Acanthamoeba_castellanii_str._Neff_methylmalonylCoA_epimerase_XP_004340124.1:0.17534507,((Orchesella_cincta_Methylmalonyl_CoA_epimerase_mitochondrial_ODM99225.1:0.05982519,(Folsomia_candida_methylmalonyl_CoA_epimerase_mitochondrial_like_XP_021951025.1:0.00000001,Folsomia_candida_Methylmalonyl_CoA_epimerase_mitochondrial_OXA55437.1:0.00000001):0.05006383[0.998868]):0.07806969[1.000000],(Planoprotostelium_fungivorum_PROFUN_14339_PRP77451.1:0.15705506,(Heterostelium_album_PN500_methylmalonyl_CoA_epimerase_XP_020436406.1:0.12868292,(Tieghemostelium_lacteum_methylmalonyl_CoA_epimerase_KYQ93624.1:0.04815711,Dictyostelium_purpureum_methylmalonyl_CoA_epimerase_XP_003285679.1:0.15529256):0.06968349[0.963290]):0.06756662[0.970824]):0.06517572[0.998856]):0.03549249[0.821294]):0.02251612[0.949651],(((Fonticula_alba_methylmalonyl_CoA_ethylmalonyl_CoA_epimerase_XP_009497816.1:0.00000001,Fonticula_alba_methylmalonyl_CoA_ethylmalonyl_CoA_epimerase_KCV67785.1:0.00000001):0.38142143[1.000000],(Stygiella_incarcerata_methylmalonyl_CoA_epimerase_ANM86818.1:0.31888693,((Eurytemora_affinis_methylmalonyl_CoA_epimerase_mitochondrial_like_XP_023343340.1:0.09159181,(Macrostomum_lignano_BOX15_Mlig032076g1_partial_PAA61980.1:0.40412990,Tigriopus_californicus_TCAL_01918_TRY73324.1:0.15145513):0.05529338[0.626826]):0.03300973[0.966417],(Hyalella_azteca_PREDICTED_methylmalonyl_CoA_epimerase_mitochondrial_like_XP_018020276.1:0.21711168,(Sorex_araneus_PREDICTED_methylmalonyl_CoA_epimerase_mitochondrial_like_partial_XP_004622742.1:0.15423176,((Trichinella_pseudospiralis_Methylmalonyl_CoA_epimerase_mitochondrial_partial_KRX94882.1:0.01370691,(Trichinella_sp._T9_Methylmalonyl_CoA_epimerase_mitochondrial_KRX66383.1:0.00000001,(Trichinella_spiralis_Methylmalonyl_CoA_epimerase_mitochondrial_KRY34735.1:0.00000001,(Trichinella_sp._T8_Methylmalonyl_CoA_epimerase_mitochondrial_KRZ97476.1:0.00000001,(Trichinella_spiralis_Methylmalonyl_CoA_epimerase_mitochondrial_partial_KRY34734.1:0.00000001,(Trichinella_papuae_Methylmalonyl_CoA_epimerase_mitochondrial_KRZ73998.1:0.03259175,Trichinella_pseudospiralis_Methylmalonyl_CoA_epimerase_mitochondrial_KRY93357.1:0.00000001):0.01944216[0.999990]):0.00638518[0.678664]):0.00000001[0.000000]):0.02618166[1.000000]):0.01240122[0.685758]):0.11031080[1.000000],(Trichuris_suis_M513_05370_KFD53665.1:0.00000001,Trichuris_suis_methylmalonyl_CoA_epimerase_partial_KHJ48895.1:0.00000001):0.03935250[0.998089]):0.05369413[0.957589]):0.08404496[0.999991]):0.05496847[0.990672]):0.02584135[0.909478]):0.01017541[0.380194]):0.02283684[0.950399],((Ciona_intestinalis_methylmalonyl_CoA_epimerase_mitochondrial_like_XP_002129583.1:0.18549044,Oikopleura_dioica_unnamed_protein_product_CBY08511.1:0.18959266):0.06412216[0.999853],((Candidatus_Paracaedibacter_symbiosus_methylmalonyl_CoA_epimerase_WP_032112210.1:0.16724987,Candidatus_Odyssella_thessalonicensis_methylmalonyl_CoA_epimerase_WP_010297135.1:0.26613965):0.11554688[0.999998],((Rozella_allomycis_CSF55_Methylmalonyl_CoA_epimerase_mitochondrial_EPZ31127.1:0.29799396,(Rhizoclosmatium_globosum_methylmalonyl_CoA_epimerase_ORY53703.1:0.03552749,(Chytriomyces_confervae_methylmalonyl_CoA_epimerase_TPX68676.1:0.00000001,Chytriomyces_confervae_methylmalonyl_CoA_epimerase_TPX63143.1:0.00000001):0.03222130[0.989393]):0.13971124[1.000000]):0.01605256[0.723977],((Thamnocephalis_sphaerospora_Glyoxalase_Bleomycin_resistance_protein_Dihydroxybiphenyl_dioxygenase_RKP10994.1:0.14079462,(Daphnia_magna_Uncharacterized_protein_APZ42_011187_KZS21291.1:0.14976712,Syncephalis_pseudoplumigaleata_methylmalonyl_CoA_Epimerase_Mcee_partial_RKP25638.1:0.15856334):0.02653290[0.609760]):0.05203944[0.999976],(((((Ixodes_scapularis_glyoxalase_putative_EEC05209.1:0.00000001,Ixodes_scapularis_methylmalonyl_CoA_epimerase_mitochondrial_XP_029836486.1:0.00656723):0.22239974[1.000000],(Limulus_polyphemus_methylmalonyl_CoA_epimerase_mitochondrial_like_XP_013789520.1:0.12459310,(Stegodyphus_mimosarum_Methylmalonyl_CoA_epimerase_mitochondrial_partial_KFM81329.1:0.11229889,(Araneus_ventricosus_Methylmalonyl_CoA_epimerase_mitochondrial_GBM57602.1:0.14415899,(Parasteatoda_tepidariorum_methylmalonyl_CoA_epimerase_mitochondrial_isoform_X1_XP_015919747.1:0.00000001,Parasteatoda_tepidariorum_methylmalonyl_CoA_epimerase_mitochondrial_isoform_X2_XP_015919748.1:0.00000001):0.16425349[1.000000]):0.05671163[0.625544]):0.13981792[1.000000]):0.02876124[0.721266]):0.02013180[0.613719],(Galendromus_occidentalis_methylmalonyl_CoA_epimerase_mitochondrial_XP_003743307.1:0.35476540,Armadillidium_vulgare_Methylmalonyl_CoA_epimerase_mitochondrial_RXG52237.1:0.24670263):0.11089948[0.998722]):0.06051209[0.999869],(Saccoglossus_kowalevskii_PREDICTED_methylmalonyl_CoA_epimerase_mitochondrial_like_XP_002734959.1:0.11977037,(Trichoplax_adhaerens_TRIADDRAFT_54362_XP_002110924.1:0.00000001,Trichoplax_sp._H2_Methylmalonyl_CoA_epimerase_mitochondrial_RDD43726.1:0.00000001):0.10644038[1.000000]):0.04609489[0.999642]):0.01889018[0.827232],((((((Helobdella_robusta_HELRODRAFT_163668_XP_009025730.1:0.14153313,Capitella_teleta_CAPTEDRAFT_170308_ELT97257.1:0.11363958):0.06562072[0.999989],(Lottia_gigantea_LOTGIDRAFT_140877_partial_XP_009048959.1:0.09861830,Crassostrea_gigas_PREDICTED_methylmalonyl_CoA_epimerase_mitochondrial_like_XP_011421874.1:0.06170047):0.03040478[0.989067]):0.04605522[0.999988],(Pomacea_canaliculata_C0Q70_20435_PVD19941.1:0.20247055,(Octopus_bimaculoides_PREDICTED_methylmalonyl_CoA_epimerase_mitochondrial_like_XP_014768715.1:0.17667824,(Aplysia_californica_PREDICTED_methylmalonyl_CoA_epimerase_mitochondrial_like_XP_005097435.1:0.03591222,(Elysia_chlorotica_EGW08_018759_RUS73479.1:0.10847225,Biomphalaria_glabrata_PREDICTED_methylmalonyl_CoA_epimerase_mitochondrial_like_XP_013096392.1:0.16826575):0.02073132[0.594186]):0.06852357[1.000000]):0.01564648[0.799728]):0.02541057[0.980352]):0.03049224[0.986318],((Lingula_anatina_methylmalonyl_CoA_epimerase_mitochondrial_isoform_X2_XP_013419516.1:0.00000001,Lingula_anatina_methylmalonyl_CoA_epimerase_mitochondrial_isoform_X1_XP_013419515.1:0.00000001):0.08264873[1.000000],((Stylophora_pistillata_methylmalonyl_CoA_epimerase_mitochondrial_like_XP_022791253.1:0.05528437,Acropora_millepora_methylmalonyl_CoA_epimerase_mitochondrial_like_XP_029196585.1:0.08519179):0.13015751[1.000000],(Branchiostoma_belcheri_PREDICTED_methylmalonyl_CoA_epimerase_mitochondrial_like_isoform_X1_XP_019623753.1:0.09649120,((Exaiptasia_pallida_methylmalonyl_CoA_epimerase_mitochondrial_XP_020904831.1:0.00000001,Exaiptasia_pallida_Fibropellin_1_KXJ25924.1:0.02712776):0.11209623[1.000000],(Amphimedon_queenslandica_PREDICTED_methylmalonyl_CoA_epimerase_mitochondrial_like_XP_003383302.1:0.05515977,Amphimedon_queenslandica_PREDICTED_methylmalonyl_CoA_epimerase_mitochondrial_like_XP_003383303.1:0.00000001):0.14488875[1.000000]):0.03440565[0.612519]):0.02085335[0.912074]):0.04117379[0.999741]):0.02357655[0.939460]):0.03436391[0.804432],(Penaeus_vannamei_methylmalonyl_CoA_epimerase_mitochondrial_like_XP_027225236.1:0.11538795,(Basidiobolus_meristosporus_CBS_931.73_mitochondrial_methylmalonyl_CoA_epimerase_ORX99650.1:0.11898846,Capsaspora_owczarzaki_ATCC_30864_methylmalonyl_CoA_epimerase_XP_004344491.1:0.19070302):0.01475358[0.745403]):0.05932445[0.999970]):0.02749288[0.996556],((((Gigaspora_rosea_Glyoxalase_Bleomycin_resistance_protein_Dihydroxybiphenyl_dioxygenase_RIB10396.1:0.07982554,(Diversispora_epigaea_Glove_152g74_RHZ79060.1:0.11848738,(Glomus_cerebriforme_Glyoxalase_Bleomycin_resistance_protein_Dihydroxybiphenyl_dioxygenase_RIA97110.1:0.01338572,(Rhizophagus_clarus_RclHR1_03720006_GBC00045.1:0.01989730,(Rhizophagus_diaphanus_Glyoxalase_Bleomycin_resistance_protein_Dihydroxybiphenyl_dioxygenase_RGB35871.1:0.00000001,(Rhizophagus_irregularis_methylmalonyl_CoA_epimerase_PKY42906.1:0.00647473,(Rhizophagus_irregularis_methylmalonyl_CoA_epimerase_PKC71754.1:0.00000001,(Rhizophagus_irregularis_DAOM_181602=DAOM_197198_methylmalonyl_CoA_epimerase_like_XP_025190076.1:0.00000001,Rhizophagus_irregularis_DAOM_181602=DAOM_197198_methylmalonyl_CoA_epimerase_like_POG83210.1:0.00000001):0.00000001[0.000000]):0.00652276[0.997894]):0.00000001[0.000000]):0.01939351[0.999614]):0.01471803[0.743473]):0.10238196[1.000000]):0.03513853[0.894912]):0.06554365[0.999999],(Conidiobolus_coronatus_NRRL_28638_methylmalonyl_CoA_epimerase_KXN73967.1:0.13383025,((Catenaria_anguillulae_PL171_Glyoxalase_Bleomycin_resistance_protein_Dihydroxybiphenyl_dioxygenase_ORZ34643.1:0.10447150,Blastocladiella_emersonii_methylmalonyl_CoA_epimerase_partial_ABK34896.1:0.06924286):0.03652235[0.947642],(Allomyces_macrogynus_ATCC_38327_methylmalonyl_CoA_epimerase_KNE57462.1:0.01285898,Allomyces_macrogynus_ATCC_38327_methylmalonyl_CoA_epimerase_KNE66206.1:0.00000001):0.05961304[0.999995]):0.06712319[0.999997]):0.03710597[0.976999]):0.04025813[0.996782],(((Dimargaris_cristalligena_methylmalonyl_CoA_epimerase_family_member_like_protein_RKP34307.1:0.09660934,(Sphaeroforma_arctica_JP610_SARC_00225_XP_014161556.1:0.24214484,Linderina_pennispora_methylmalonyl_CoA_epimerase_ORX74663.1:0.15160756):0.06584711[0.998356]):0.06414401[0.999951],(Mortierella_elongata_AG_77_methylmalonyl_CoA_epimerase_OAQ30341.1:0.04188338,(Mortierella_verticillata_NRRL_6337_methylmalonyl_CoA_epimerase_mitochondrial_KFH68057.1:0.03489340,(Lobosporangium_transversale_Glyoxalase_Bleomycin_resistance_protein_Dihydroxybiphenyl_dioxygenase_XP_021884629.1:0.00000001,Lobosporangium_transversale_Glyoxalase_Bleomycin_resistance_protein_Dihydroxybiphenyl_dioxygenase_ORZ26882.1:0.00000001):0.00000001[0.000000]):0.03341564[0.987556]):0.08975563[1.000000]):0.00847216[0.437940],(Bifiguratus_adelaidae_BZG36_04642_OZJ03144.1:0.14440015,((Spizellomyces_sp._'palustris'_methylmalonyl_CoA_epimerase_TPX66085.1:0.00000001,(Spizellomyces_punctatus_DAOM_BR117_methylmalonyl_CoA_epimerase_XP_016605351.1:0.00000001,Spizellomyces_punctatus_DAOM_BR117_methylmalonyl_CoA_epimerase_KNC97311.1:0.00000001):0.00664895[0.931459]):0.08721209[1.000000],(Synchytrium_microbalum_methylmalonyl_CoA_epimerase_TPX35256.1:0.00000001,Synchytrium_microbalum_methylmalonyl_CoA_epimerase_XP_031025783.1:0.00000001):0.05722025[1.000000]):0.03934327[0.995589]):0.04745204[0.999216]):0.05192061[0.999185]):0.05394077[1.000000],(((Scleropages_formosus_methylmalonyl_CoA_epimerase_mitochondrial_like_KPP79874.1:0.05930738,(Astyanax_mexicanus_LOW_QUALITY_PROTEIN_methylmalonyl_CoA_epimerase_mitochondrial_partial_XP_022520894.1:0.03042784,((Salvelinus_alpinus_methylmalonyl_CoA_epimerase_mitochondrial_isoform_X1_XP_023858488.1:0.00000001,(Oncorhynchus_kisutch_methylmalonyl_CoA_epimerase_mitochondrial_like_isoform_X1_XP_020333953.1:0.01308161,Salvelinus_alpinus_methylmalonyl_CoA_epimerase_mitochondrial_like_isoform_X1_XP_024002587.1:0.01966455):0.00000001[0.000000]):0.00609592[0.685323],(Sparus_aurata_methylmalonyl_CoA_epimerase_mitochondrial_isoform_X1_XP_030271217.1:0.00000001,(Gouania_willdenowi_methylmalonyl_CoA_epimerase_mitochondrial_XP_028299103.1:0.03394385,(Oreochromis_niloticus_methylmalonyl_CoA_epimerase_mitochondrial_isoform_X1_XP_019213366.2:0.02013327,(Nothobranchius_furzeri_PREDICTED_methylmalonyl_CoA_epimerase_mitochondrial_isoform_X2_XP_015808859.1:0.00793026,(Priapulus_caudatus_PREDICTED_methylmalonyl_CoA_epimerase_mitochondrial_like_XP_014666039.1:0.18076111,Dendronephthya_gigantea_methylmalonyl_CoA_epimerase_mitochondrial_like_XP_028399122.1:0.14654370):0.07173880[0.997530]):0.01847088[0.963162]):0.01324269[0.984727]):0.00644995[0.714714]):0.01360724[0.988701]):0.03249670[0.999991]):0.00795553[0.543019]):0.03005581[0.824790],(((Vombatus_ursinus_methylmalonyl_CoA_epimerase_mitochondrial_XP_027707838.1:0.10286067,(Ornithorhynchus_anatinus_methylmalonyl_CoA_epimerase_mitochondrial_isoform_X2_XP_028921970.1:0.00000001,(Ornithorhynchus_anatinus_methylmalonyl_CoA_epimerase_mitochondrial_isoform_X3_XP_028921971.1:0.00000001,Ornithorhynchus_anatinus_methylmalonyl_CoA_epimerase_mitochondrial_isoform_X1_XP_028921969.1:0.00000001):0.21636212[1.000000]):0.07972035[1.000000]):0.00868672[0.543371],(Camelus_ferus_PREDICTED_methylmalonyl_CoA_epimerase_mitochondrial_XP_006189214.1:0.06847620,((((Mycoplasma_agassizii_CJJ23_04635_partial_PAK20948.1:0.00617992,((Cercocebus_atys_PREDICTED_methylmalonyl_CoA_epimerase_mitochondrial_like_XP_011902766.1:0.14000348,(Rhinopithecus_roxellana_methylmalonyl_CoA_epimerase_mitochondrial_isoform_X1_XP_010360221.1:0.00000001,(Chrysochloris_asiatica_PREDICTED_uncharacterized_protein_LOC102834744_XP_006872222.1:0.41122430,Chrysochloris_asiatica_PREDICTED_methylmalonyl_CoA_epimerase_mitochondrial_like_XP_006832130.1:0.11793236):0.09938850[0.999999]):0.00629967[0.661837]):0.00620588[0.679750],(Marmota_monax_Hypothetical_predicted_protein_VTJ67291.1:0.00000001,(Marmota_monax_Hypothetical_predicted_protein_VTJ67292.1:0.00000001,(Marmota_marmota_marmota_PREDICTED_methylmalonyl_CoA_epimerase_mitochondrial_isoform_X1_XP_015348633.1:0.00000001,Marmota_monax_Hypothetical_predicted_protein_VTJ67293.1:0.00000001):0.00000001[0.000000]):0.00000001[0.000000]):0.06230648[1.000000]):0.00643416[0.769702]):0.01809919[0.993045],(Castor_canadensis_methylmalonyl_CoA_epimerase_mitochondrial_XP_020015463.1:0.06939814,(Loxodonta_africana_methylmalonyl_CoA_epimerase_mitochondrial_isoform_X1_XP_023395416.1:0.04808399,(Elephantulus_edwardii_PREDICTED_methylmalonyl_CoA_epimerase_mitochondrial_like_XP_006903003.1:0.03764670,Octodon_degus_methylmalonyl_CoA_epimerase_mitochondrial_isoform_X2_XP_023565570.1:0.06590574):0.01684914[0.807465]):0.00375241[0.359683]):0.01588234[0.898476]):0.01116182[0.941147],(Manis_javanica_PREDICTED_methylmalonyl_CoA_epimerase_mitochondrial_isoform_X1_XP_017515377.1:0.05336065,((Bubalus_bubalis_methylmalonyl_CoA_epimerase_mitochondrial_isoform_X5_XP_006066479.1:0.00000001,(Bubalus_bubalis_methylmalonyl_CoA_epimerase_mitochondrial_isoform_X1_XP_025126733.1:0.00000001,Bubalus_bubalis_methylmalonyl_CoA_epimerase_mitochondrial_isoform_X2_XP_025126734.1:0.00000001):0.00000001[0.000000]):0.05843912[1.000000],(Hipposideros_armiger_PREDICTED_methylmalonyl_CoA_epimerase_mitochondrial_XP_019480695.1:0.01814847,(Myotis_brandtii_PREDICTED_methylmalonyl_CoA_epimerase_mitochondrial_XP_005871140.1:0.00000001,Myotis_brandtii_Methylmalonyl_CoA_epimerase_mitochondrial_EPQ10674.1:0.00000001):0.06272068[1.000000]):0.00787630[0.580176]):0.00813895[0.771462]):0.00746991[0.733438]):0.00998268[0.978805],(Ailuropoda_melanoleuca_PREDICTED_methylmalonyl_CoA_epimerase_mitochondrial_XP_011229211.1:0.03269642,(Pteropus_vampyrus_LOW_QUALITY_PROTEIN_methylmalonyl_CoA_epimerase_mitochondrial_XP_011377425.2:0.06241954,Rousettus_aegyptiacus_PREDICTED_methylmalonyl_CoA_epimerase_mitochondrial_XP_016010371.1:0.02560701):0.04763706[1.000000]):0.00000001[0.000000]):0.02698875[0.996895]):0.02304121[0.978486]):0.03924946[1.000000],((Pogona_vitticeps_methylmalonyl_CoA_epimerase_mitochondrial_XP_020640394.1:0.04233680,Anolis_carolinensis_PREDICTED_LOW_QUALITY_PROTEIN_methylmalonyl_CoA_epimerase_mitochondrial_XP_008118154.1:0.09959094):0.03912782[0.998619],((Gavialis_gangeticus_PREDICTED_methylmalonyl_CoA_epimerase_mitochondrial_isoform_X2_XP_019359890.1:0.00000001,Gavialis_gangeticus_PREDICTED_methylmalonyl_CoA_epimerase_mitochondrial_isoform_X1_XP_019359889.1:0.00000001):0.06861647[1.000000],(Gopherus_evgoodei_methylmalonyl_CoA_epimerase_mitochondrial_isoform_X1_XP_030433859.1:0.03468729,(Xenopus_laevis_PREDICTED_methylmalonyl_CoA_epimerase_S_homeolog_isoform_X1_XP_018109936.1:0.09532158,((Tinamus_guttatus_PREDICTED_methylmalonyl_CoA_epimerase_mitochondrial_XP_010226025.1:0.01323213,Apteryx_australis_mantelli_PREDICTED_methylmalonyl_CoA_epimerase_mitochondrial_XP_013812475.1:0.00649016):0.02693281[0.999999],((Nestor_notabilis_N333_00876_partial_KFQ41850.1:0.03257873,((Ficedula_albicollis_PREDICTED_methylmalonyl_CoA_epimerase_mitochondrial_XP_016156278.1:0.00000001,Anser_cygnoides_domesticus_PREDICTED_methylmalonyl_CoA_epimerase_mitochondrial_XP_013032883.1:0.00644212):0.00640242[0.997842],(Lonchura_striata_domestica_Methylmalonyl_CoA_epimerase_mitochondrial_OWK55167.1:0.00000001,(Limosa_lapponica_baueri_methylmalonyl_mitochondrial_PKU41442.1:0.00000001,Egretta_garzetta_PREDICTED_methylmalonyl_CoA_epimerase_mitochondrial_XP_009642124.1:0.00000001):0.00000001[0.000000]):0.00000001[0.000000]):0.00000001[0.000000]):0.00000001[0.000000],(Picoides_pubescens_PREDICTED_methylmalonyl_CoA_epimerase_mitochondrial_XP_009909598.1:0.03178996,Opisthocomus_hoazin_PREDICTED_methylmalonyl_CoA_epimerase_mitochondrial_XP_009934305.1:0.00080981):0.00600781[0.482447]):0.00626410[0.796644]):0.02930828[1.000000]):0.00463239[0.423556]):0.02309287[0.993259]):0.00000001[0.000000]):0.02796001[0.969279]):0.05355347[0.999841]):0.04039446[0.999989],((Ramazzottius_varieornatus_RvY_07378_GAU95832.1:0.08963196,Hypsibius_dujardini_putative_Methylmalonyl_CoA_epimerase_mitochondrial_OWA51601.1:0.12010554):0.15941617[1.000000],(((Bodo_saltans_methylmalonyl_CoA_epimerase_like_protein_putative_CUE86307.1:0.12456542,(Strigomonas_culicis_methylmalonyl_coa_epimerase_like_protein_EPY23812.1:0.11611178,(Leishmania_donovani_methylmalonyl_coa_epimerase_like_protein_AYU79597.1:0.14323721,Leptomonas_seymouri_methylmalonyl_coa_epimerase_like_protein_KPI84236.1:0.07060237):0.11255362[1.000000]):0.05889368[0.998632]):0.10417876[1.000000],(Haemonchus_contortus_Glyoxalase_bleomycin_resistance_protein_dioxygenase_domain_containing_protein_CDJ91937.1:0.06554462,(Nippostrongylus_brasiliensis_unnamed_protein_product_VDL76729.1:0.06935912,(Caenorhabditis_nigoni_B9Z55_001826_PIC51241.1:0.08765132,((Anisakis_simplex_unnamed_protein_product_VDK69470.1:0.12569054,(Toxocara_canis_Methylmalonyl_CoA_epimerase_mitochondrial_KHN75855.1:0.07642251,Toxocara_canis_Methylmalonyl_CoA_epimerase_mitochondrial_KHN75863.1:0.02931465):0.06230298[0.743623]):0.35543098[1.000000],(Toxocara_canis_Methylmalonyl_CoA_epimerase_mitochondrial_KHN80424.1:0.05012119,(Anisakis_simplex_unnamed_protein_product_VDK41920.1:0.02220490,Enterobius_vermicularis_unnamed_protein_product_partial_VDD94274.1:0.03509437):0.02329260[0.881922]):0.05765613[0.979088]):0.06805386[0.913295]):0.04414908[0.918420]):0.03048323[0.731142]):0.06193555[0.999963]):0.05251675[0.991512],((Hydra_vulgaris_PREDICTED_methylmalonyl_CoA_epimerase_mitochondrial_like_XP_002158648.1:0.16304105,(Strongyloides_ratti_Methylmalonyl_CoA_epimerase_mitochondrial_XP_024504652.1:0.11899564,Monosiga_brevicollis_MX1__partial_XP_001743541.1:0.17913029):0.04377936[0.940785]):0.01916075[0.433550],((Smittium_mucronatum_Methylmalonyl_CoA_epimerase_mitochondrial_OLY83197.1:0.20031362,(Smittium_culicis_Methylmalonyl_CoA_epimerase_mitochondrial_OMJ27926.1:0.00000001,(Smittium_culicis_Methylmalonyl_CoA_epimerase_mitochondrial_OMJ11937.1:0.00000001,Smittium_culicis_Methylmalonyl_CoA_epimerase_mitochondrial_OMJ24420.1:0.00000001):0.01274862[0.670576]):0.15520469[0.999987]):0.15209304[1.000000],((Furculomyces_boomerangus_BB559_000909_PVU99185.1:0.00000001,((Furculomyces_boomerangus_BB559_006841_PVU85741.1:0.00000001,(Smittium_angustum_BB558_007280_PVZ96801.1:0.00000001,Furculomyces_boomerangus_BB559_005600_PVU88351.1:0.00000001):0.00000001[0.000000]):0.23582969[1.000000],(Smittium_angustum_BB558_007282_PVZ96799.1:0.00000001,Smittium_angustum_BB558_005688_PVZ98321.1:0.00000001):0.00000001[0.000000]):0.00000001[0.000000]):0.19576938[1.000000],(Smittium_megazygosporum_BB560_005732_PVU97640.1:0.05577542,(Smittium_simulii_BB561_005112_PVU89931.1:0.07378360,(Smittium_megazygosporum_BB560_001279_PVV04222.1:0.00000001,Smittium_megazygosporum_BB560_004029_PVV01550.1:0.01232908)OROOT:0.67398146[1.000000]):0.08390343[0.847822]):0.14457358[0.999999]):0.05170114[0.987566]):0.12050341[1.000000]):0.03867008[0.866456]):0.05040467[0.997551]):0.01862448[0.610649]):0.00755568[0.701486]):0.00988800[0.479258]):0.01466108[0.995250]):0.01766403[0.995538]):0.01777503[0.968183]):0.04208523[0.998988]):0.01155290[0.500247]):0.00717810[0.397888]):0.03195152[0.999529]):0.010743495);

ML subtree
(Smittium_megazygosporum_BB560_004029_PVV01550.1:0.01443239,Smittium_megazygosporum_BB560_001279_PVV04222.1:0.00000000,((Smittium_simulii_BB561_005112_PVU89931.1:0.13116670,Smittium_megazygosporum_BB560_005732_PVU97640.1:0.11306736):0.04513753[0.614372],((((Smittium_angustum_BB558_007282_PVZ96799.1:0.00000000,Smittium_angustum_BB558_005688_PVZ98321.1:0.00000000):0.00000000[0.000000],(Furculomyces_boomerangus_BB559_000909_PVU99185.1:0.00000000,(Furculomyces_boomerangus_BB559_006841_PVU85741.1:0.00000000,(Smittium_angustum_BB558_007280_PVZ96801.1:0.00000000,Furculomyces_boomerangus_BB559_005600_PVU88351.1:0.00000000):0.00000000[0.000000]):0.26269162[1.000000]):0.00000000[0.000000]):0.24634295[1.000000],(Smittium_mucronatum_Methylmalonyl_CoA_epimerase_mitochondrial_OLY83197.1:0.29236117,(Smittium_culicis_Methylmalonyl_CoA_epimerase_mitochondrial_OMJ27926.1:0.00000001,(Smittium_culicis_Methylmalonyl_CoA_epimerase_mitochondrial_OMJ24420.1:0.00000000,Smittium_culicis_Methylmalonyl_CoA_epimerase_mitochondrial_OMJ11937.1:0.00000000):0.01514132[0.672227]):0.15531525[0.996075]):0.23838483[1.000000]):0.05990772[0.502120],(((Priapulus_caudatus_PREDICTED_methylmalonyl_CoA_epimerase_mitochondrial_like_XP_014666039.1:0.17759690,(Dendronephthya_gigantea_methylmalonyl_CoA_epimerase_mitochondrial_like_XP_028399122.1:0.17375433,(Nothobranchius_furzeri_PREDICTED_methylmalonyl_CoA_epimerase_mitochondrial_isoform_X2_XP_015808859.1:0.00797419,(Oreochromis_niloticus_methylmalonyl_CoA_epimerase_mitochondrial_isoform_X1_XP_019213366.2:0.02499980,((Gouania_willdenowi_methylmalonyl_CoA_epimerase_mitochondrial_XP_028299103.1:0.03962298,(Sparus_aurata_methylmalonyl_CoA_epimerase_mitochondrial_isoform_X1_XP_030271217.1:0.00000000,(Salvelinus_alpinus_methylmalonyl_CoA_epimerase_mitochondrial_like_isoform_X1_XP_024002587.1:0.02324474,(Salvelinus_alpinus_methylmalonyl_CoA_epimerase_mitochondrial_isoform_X1_XP_023858488.1:0.00000000,Oncorhynchus_kisutch_methylmalonyl_CoA_epimerase_mitochondrial_like_isoform_X1_XP_020333953.1:0.01535635):0.00000000[0.000000]):0.02334448[0.999999]):0.00772080[0.832692]):0.00870147[0.692887],(((Xenopus_laevis_PREDICTED_methylmalonyl_CoA_epimerase_S_homeolog_isoform_X1_XP_018109936.1:0.08110481,(((Vombatus_ursinus_methylmalonyl_CoA_epimerase_mitochondrial_XP_027707838.1:0.09633360,((Ornithorhynchus_anatinus_methylmalonyl_CoA_epimerase_mitochondrial_isoform_X2_XP_028921970.1:0.00000000,(Ornithorhynchus_anatinus_methylmalonyl_CoA_epimerase_mitochondrial_isoform_X3_XP_028921971.1:0.00000000,Ornithorhynchus_anatinus_methylmalonyl_CoA_epimerase_mitochondrial_isoform_X1_XP_028921969.1:0.00000000):0.25035225[1.000000]):0.05621648[0.999999],(Camelus_ferus_PREDICTED_methylmalonyl_CoA_epimerase_mitochondrial_XP_006189214.1:0.08070420,((Myotis_brandtii_Methylmalonyl_CoA_epimerase_mitochondrial_EPQ10674.1:0.00000000,Myotis_brandtii_PREDICTED_methylmalonyl_CoA_epimerase_mitochondrial_XP_005871140.1:0.00000000):0.03646641[0.999998],(Manis_javanica_PREDICTED_methylmalonyl_CoA_epimerase_mitochondrial_isoform_X1_XP_017515377.1:0.05362001,((Bubalus_bubalis_methylmalonyl_CoA_epimerase_mitochondrial_isoform_X5_XP_006066479.1:0.00000000,(Bubalus_bubalis_methylmalonyl_CoA_epimerase_mitochondrial_isoform_X1_XP_025126733.1:0.00000000,Bubalus_bubalis_methylmalonyl_CoA_epimerase_mitochondrial_isoform_X2_XP_025126734.1:0.00000000):0.00000000[0.000000]):0.06816324[1.000000],(Hipposideros_armiger_PREDICTED_methylmalonyl_CoA_epimerase_mitochondrial_XP_019480695.1:0.03225590,((Castor_canadensis_methylmalonyl_CoA_epimerase_mitochondrial_XP_020015463.1:0.08236108,((Mycoplasma_agassizii_CJJ23_04635_partial_PAK20948.1:0.00817081,(((Marmota_monax_Hypothetical_predicted_protein_VTJ67291.1:0.00000000,(Marmota_monax_Hypothetical_predicted_protein_VTJ67292.1:0.00000000,(Marmota_marmota_marmota_PREDICTED_methylmalonyl_CoA_epimerase_mitochondrial_isoform_X1_XP_015348633.1:0.00000000,Marmota_monax_Hypothetical_predicted_protein_VTJ67293.1:0.00000000):0.00000000[0.000000]):0.00000000[0.000000]):0.06927439[1.000000],(Chrysochloris_asiatica_PREDICTED_methylmalonyl_CoA_epimerase_mitochondrial_like_XP_006832130.1:0.17505903,Chrysochloris_asiatica_PREDICTED_uncharacterized_protein_LOC102834744_XP_006872222.1:0.50142733):0.06184511[0.981508]):0.00675503[0.409542],(Rhinopithecus_roxellana_methylmalonyl_CoA_epimerase_mitochondrial_isoform_X1_XP_010360221.1:0.00738982,Cercocebus_atys_PREDICTED_methylmalonyl_CoA_epimerase_mitochondrial_like_XP_011902766.1:0.18424732):0.00797664[0.754696]):0.00769460[0.791535]):0.01425595[0.989902],(Loxodonta_africana_methylmalonyl_CoA_epimerase_mitochondrial_isoform_X1_XP_023395416.1:0.06867951,(Elephantulus_edwardii_PREDICTED_methylmalonyl_CoA_epimerase_mitochondrial_like_XP_006903003.1:0.04441912,(Macrostomum_lignano_BOX15_Mlig032076g1_partial_PAA61980.1:0.44572900,Octodon_degus_methylmalonyl_CoA_epimerase_mitochondrial_isoform_X2_XP_023565570.1:0.06607785):0.02540149[0.496225]):0.01987593[0.772672]):0.00000000[0.000000]):0.00750253[0.724439]):0.01468991[0.935339],(Ailuropoda_melanoleuca_PREDICTED_methylmalonyl_CoA_epimerase_mitochondrial_XP_011229211.1:0.03174802,(Pteropus_vampyrus_LOW_QUALITY_PROTEIN_methylmalonyl_CoA_epimerase_mitochondrial_XP_011377425.2:0.07434189,Rousettus_aegyptiacus_PREDICTED_methylmalonyl_CoA_epimerase_mitochondrial_XP_016010371.1:0.03158551):0.04868451[1.000000]):0.01442334[0.895594]):0.01634470[0.988781]):0.00157122[0.336401]):0.01602411[0.913013]):0.00866539[0.783670]):0.01685093[0.758799]):0.04261153[0.996826]):0.02361010[0.753498]):0.09318622[1.000000],(Gopherus_evgoodei_methylmalonyl_CoA_epimerase_mitochondrial_isoform_X1_XP_030433859.1:0.04153043,((Gavialis_gangeticus_PREDICTED_methylmalonyl_CoA_epimerase_mitochondrial_isoform_X2_XP_019359890.1:0.00000000,Gavialis_gangeticus_PREDICTED_methylmalonyl_CoA_epimerase_mitochondrial_isoform_X1_XP_019359889.1:0.00000000):0.07539548[1.000000],((Apteryx_australis_mantelli_PREDICTED_methylmalonyl_CoA_epimerase_mitochondrial_XP_013812475.1:0.00757673,Tinamus_guttatus_PREDICTED_methylmalonyl_CoA_epimerase_mitochondrial_XP_010226025.1:0.01560337):0.03972070[0.999992],(Nestor_notabilis_N333_00876_partial_KFQ41850.1:0.03815387,((Ficedula_albicollis_PREDICTED_methylmalonyl_CoA_epimerase_mitochondrial_XP_016156278.1:0.00000000,Anser_cygnoides_domesticus_PREDICTED_methylmalonyl_CoA_epimerase_mitochondrial_XP_013032883.1:0.00741458):0.00741458[0.993321],((Lonchura_striata_domestica_Methylmalonyl_CoA_epimerase_mitochondrial_OWK55167.1:0.00000000,(Egretta_garzetta_PREDICTED_methylmalonyl_CoA_epimerase_mitochondrial_XP_009642124.1:0.00000000,Limosa_lapponica_baueri_methylmalonyl_mitochondrial_PKU41442.1:0.00000000):0.00000000[0.000000]):0.00000000[0.000000],(Picoides_pubescens_PREDICTED_methylmalonyl_CoA_epimerase_mitochondrial_XP_009909598.1:0.03669656,Opisthocomus_hoazin_PREDICTED_methylmalonyl_CoA_epimerase_mitochondrial_XP_009934305.1:0.00092161):0.00691801[0.482235]):0.00000000[0.000000]):0.00000000[0.000000]):0.00000000[0.000000]):0.03268569[0.998385]):0.02354939[0.955238]):0.00000001[0.000000]):0.01907814[0.809816],(Anolis_carolinensis_PREDICTED_LOW_QUALITY_PROTEIN_methylmalonyl_CoA_epimerase_mitochondrial_XP_008118154.1:0.10032130,Pogona_vitticeps_methylmalonyl_CoA_epimerase_mitochondrial_XP_020640394.1:0.06747001):0.04262581[0.986676]):0.01575564[0.527284]):0.06534616[0.999923],(((((Bodo_saltans_methylmalonyl_CoA_epimerase_like_protein_putative_CUE86307.1:0.20165087,(Strigomonas_culicis_methylmalonyl_coa_epimerase_like_protein_EPY23812.1:0.11645452,(Leptomonas_seymouri_methylmalonyl_coa_epimerase_like_protein_KPI84236.1:0.08763988,Leishmania_donovani_methylmalonyl_coa_epimerase_like_protein_AYU79597.1:0.13592326):0.13108047[1.000000]):0.08049372[0.996986]):0.18691875[1.000000],((Saccoglossus_kowalevskii_PREDICTED_methylmalonyl_CoA_epimerase_mitochondrial_like_XP_002734959.1:0.12015184,(Trichoplax_adhaerens_TRIADDRAFT_54362_XP_002110924.1:0.00000000,Trichoplax_sp._H2_Methylmalonyl_CoA_epimerase_mitochondrial_RDD43726.1:0.00000000):0.13848743[1.000000]):0.03634422[0.980516],(Rozella_allomycis_CSF55_Methylmalonyl_CoA_epimerase_mitochondrial_EPZ31127.1:0.31178172,(Stylophora_pistillata_methylmalonyl_CoA_epimerase_mitochondrial_like_XP_022791253.1:0.10586363,Acropora_millepora_methylmalonyl_CoA_epimerase_mitochondrial_like_XP_029196585.1:0.05826397):0.13101545[0.999968]):0.02768120[0.403767]):0.04904277[0.979929]):0.00000003[0.000000],(((Pomacea_canaliculata_C0Q70_20435_PVD19941.1:0.23389409,(Octopus_bimaculoides_PREDICTED_methylmalonyl_CoA_epimerase_mitochondrial_like_XP_014768715.1:0.20326603,(Aplysia_californica_PREDICTED_methylmalonyl_CoA_epimerase_mitochondrial_like_XP_005097435.1:0.04871963,(Elysia_chlorotica_EGW08_018759_RUS73479.1:0.12648475,Biomphalaria_glabrata_PREDICTED_methylmalonyl_CoA_epimerase_mitochondrial_like_XP_013096392.1:0.20732939):0.02466322[0.710980]):0.08155344[1.000000]):0.02466239[0.762054]):0.00615540[0.358175],((Helobdella_robusta_HELRODRAFT_163668_XP_009025730.1:0.15291063,Capitella_teleta_CAPTEDRAFT_170308_ELT97257.1:0.11003058):0.07015503[0.999928],(Crassostrea_gigas_PREDICTED_methylmalonyl_CoA_epimerase_mitochondrial_like_XP_011421874.1:0.08338824,Lottia_gigantea_LOTGIDRAFT_140877_partial_XP_009048959.1:0.09160810):0.04336444[0.997408]):0.06754684[0.999998]):0.06916682[1.000000],(((Ixodes_scapularis_methylmalonyl_CoA_epimerase_mitochondrial_XP_029836486.1:0.00779899,Ixodes_scapularis_glyoxalase_putative_EEC05209.1:0.00000000):0.25160420[1.000000],(Limulus_polyphemus_methylmalonyl_CoA_epimerase_mitochondrial_like_XP_013789520.1:0.13650543,(Stegodyphus_mimosarum_Methylmalonyl_CoA_epimerase_mitochondrial_partial_KFM81329.1:0.13155879,(Araneus_ventricosus_Methylmalonyl_CoA_epimerase_mitochondrial_GBM57602.1:0.16719086,(Parasteatoda_tepidariorum_methylmalonyl_CoA_epimerase_mitochondrial_isoform_X2_XP_015919748.1:0.00000000,Parasteatoda_tepidariorum_methylmalonyl_CoA_epimerase_mitochondrial_isoform_X1_XP_015919747.1:0.00000000):0.19942810[1.000000]):0.04659729[0.499254]):0.19282038[1.000000]):0.02617197[0.734514]):0.02749110[0.748840],(Galendromus_occidentalis_methylmalonyl_CoA_epimerase_mitochondrial_XP_003743307.1:0.41198257,Armadillidium_vulgare_Methylmalonyl_CoA_epimerase_mitochondrial_RXG52237.1:0.32541801):0.13226426[0.949526]):0.06160817[0.998245]):0.00000001[0.000000]):0.04449376[0.999998],((Branchiostoma_belcheri_PREDICTED_methylmalonyl_CoA_epimerase_mitochondrial_like_isoform_X1_XP_019623753.1:0.16454255,(Exaiptasia_pallida_methylmalonyl_CoA_epimerase_mitochondrial_XP_020904831.1:0.00000000,Exaiptasia_pallida_Fibropellin_1_KXJ25924.1:0.03962838):0.13016627[1.000000]):0.02324188[0.455097],(Ciona_intestinalis_methylmalonyl_CoA_epimerase_mitochondrial_like_XP_002129583.1:0.24803104,((Lingula_anatina_methylmalonyl_CoA_epimerase_mitochondrial_isoform_X2_XP_013419516.1:0.00000000,Lingula_anatina_methylmalonyl_CoA_epimerase_mitochondrial_isoform_X1_XP_013419515.1:0.00000000):0.12293168[1.000000],(((Oikopleura_dioica_unnamed_protein_product_CBY08511.1:0.30237636,(Rhizoclosmatium_globosum_methylmalonyl_CoA_epimerase_ORY53703.1:0.05687177,(Chytriomyces_confervae_methylmalonyl_CoA_epimerase_TPX68676.1:0.00000000,Chytriomyces_confervae_methylmalonyl_CoA_epimerase_TPX63143.1:0.00000000):0.02469353[0.818823]):0.17551053[1.000000]):0.00752081[0.345144],(Thamnocephalis_sphaerospora_Glyoxalase_Bleomycin_resistance_protein_Dihydroxybiphenyl_dioxygenase_RKP10994.1:0.15742561,(Daphnia_magna_Uncharacterized_protein_APZ42_011187_KZS21291.1:0.14321273,Syncephalis_pseudoplumigaleata_methylmalonyl_CoA_Epimerase_Mcee_partial_RKP25638.1:0.17377784):0.03571699[0.730678]):0.02695788[0.938190]):0.03337861[0.999937],(Conidiobolus_coronatus_NRRL_28638_methylmalonyl_CoA_epimerase_KXN73967.1:0.17217475,(((Basidiobolus_meristosporus_CBS_931.73_mitochondrial_methylmalonyl_CoA_epimerase_ORX99650.1:0.10024433,Capsaspora_owczarzaki_ATCC_30864_methylmalonyl_CoA_epimerase_XP_004344491.1:0.26727080):0.03300594[0.924589],((Gigaspora_rosea_Glyoxalase_Bleomycin_resistance_protein_Dihydroxybiphenyl_dioxygenase_RIB10396.1:0.09794427,(Diversispora_epigaea_Glove_152g74_RHZ79060.1:0.13515769,(Rhizophagus_irregularis_methylmalonyl_CoA_epimerase_PKY42906.1:0.00000000,(Rhizophagus_clarus_RclHR1_03720006_GBC00045.1:0.03853544,(Rhizophagus_diaphanus_Glyoxalase_Bleomycin_resistance_protein_Dihydroxybiphenyl_dioxygenase_RGB35871.1:0.00000000,(Rhizophagus_irregularis_methylmalonyl_CoA_epimerase_PKC71754.1:0.00000000,(Rhizophagus_irregularis_DAOM_181602=DAOM_197198_methylmalonyl_CoA_epimerase_like_XP_025190076.1:0.00000000,(Glomus_cerebriforme_Glyoxalase_Bleomycin_resistance_protein_Dihydroxybiphenyl_dioxygenase_RIA97110.1:0.03197049,Rhizophagus_irregularis_DAOM_181602=DAOM_197198_methylmalonyl_CoA_epimerase_like_POG83210.1:0.00000000):0.00000000[0.000000]):0.00000000[0.000000]):0.00764733[0.999330]):0.00000000[0.000000]):0.00756601[0.982048]):0.11707011[1.000000]):0.04833245[0.921164]):0.00000003[0.000000],(Linderina_pennispora_methylmalonyl_CoA_epimerase_ORX74663.1:0.21278375,Sphaeroforma_arctica_JP610_SARC_00225_XP_014161556.1:0.28324613):0.08329486[0.988275]):0.05974945[0.973613]):0.01801992[0.950620],(((Allomyces_macrogynus_ATCC_38327_methylmalonyl_CoA_epimerase_KNE57462.1:0.00944302,Allomyces_macrogynus_ATCC_38327_methylmalonyl_CoA_epimerase_KNE66206.1:0.00564921):0.10362045[1.000000],(Blastocladiella_emersonii_methylmalonyl_CoA_epimerase_partial_ABK34896.1:0.08679194,Catenaria_anguillulae_PL171_Glyoxalase_Bleomycin_resistance_protein_Dihydroxybiphenyl_dioxygenase_ORZ34643.1:0.11386501):0.03178312[0.872549]):0.09970215[0.999998],(Bifiguratus_adelaidae_BZG36_04642_OZJ03144.1:0.14154624,((Mortierella_elongata_AG_77_methylmalonyl_CoA_epimerase_OAQ30341.1:0.03987255,(Mortierella_verticillata_NRRL_6337_methylmalonyl_CoA_epimerase_mitochondrial_KFH68057.1:0.02756394,(Lobosporangium_transversale_Glyoxalase_Bleomycin_resistance_protein_Dihydroxybiphenyl_dioxygenase_ORZ26882.1:0.00000000,Lobosporangium_transversale_Glyoxalase_Bleomycin_resistance_protein_Dihydroxybiphenyl_dioxygenase_XP_021884629.1:0.00000000):0.01295822[0.776272]):0.03612177[0.971171]):0.13243811[1.000000],(Dimargaris_cristalligena_methylmalonyl_CoA_epimerase_family_member_like_protein_RKP34307.1:0.17748737,((Spizellomyces_sp._'palustris'_methylmalonyl_CoA_epimerase_TPX66085.1:0.00000000,(Spizellomyces_punctatus_DAOM_BR117_methylmalonyl_CoA_epimerase_XP_016605351.1:0.00000000,Spizellomyces_punctatus_DAOM_BR117_methylmalonyl_CoA_epimerase_KNC97311.1:0.00000000):0.00784090[0.889106]):0.10149626[1.000000],(Synchytrium_microbalum_methylmalonyl_CoA_epimerase_TPX35256.1:0.00000000,Synchytrium_microbalum_methylmalonyl_CoA_epimerase_XP_031025783.1:0.00000000):0.07897061[1.000000]):0.01909183[0.482275]):0.02607159[0.962966]):0.03355816[0.713467]):0.03419039[0.867586]):0.04930819[0.963280]):0.03153406[0.957101]):0.02568235[0.927815]):0.03366507[0.994434]):0.01558622[0.651345]):0.01373012[0.650256]):0.02543051[0.904000]):0.02022303[0.961369],(Penaeus_vannamei_methylmalonyl_CoA_epimerase_mitochondrial_like_XP_027225236.1:0.13606953,(Hypsibius_dujardini_putative_Methylmalonyl_CoA_epimerase_mitochondrial_OWA51601.1:0.13559281,Ramazzottius_varieornatus_RvY_07378_GAU95832.1:0.07492894):0.22600428[1.000000]):0.01538825[0.692801]):0.04606737[0.999695]):0.03304817[0.996492],(Astyanax_mexicanus_LOW_QUALITY_PROTEIN_methylmalonyl_CoA_epimerase_mitochondrial_partial_XP_022520894.1:0.04464551,Scleropages_formosus_methylmalonyl_CoA_epimerase_mitochondrial_like_KPP79874.1:0.06159860):0.00903908[0.590589]):0.02831429[0.999316]):0.00746986[0.452639]):0.02207114[0.937758]):0.05774278[0.997978]):0.03785882[0.978690]):0.02979974[0.791190],(Strongyloides_ratti_Methylmalonyl_CoA_epimerase_mitochondrial_XP_024504652.1:0.09681092,((Caenorhabditis_nigoni_B9Z55_001826_PIC51241.1:0.10481552,(Nippostrongylus_brasiliensis_unnamed_protein_product_VDL76729.1:0.07279613,Haemonchus_contortus_Glyoxalase_bleomycin_resistance_protein_dioxygenase_domain_containing_protein_CDJ91937.1:0.10109801):0.05120867[0.984574]):0.04236406[0.520648],((Anisakis_simplex_unnamed_protein_product_VDK69470.1:0.14567524,(Toxocara_canis_Methylmalonyl_CoA_epimerase_mitochondrial_KHN75863.1:0.03746485,Toxocara_canis_Methylmalonyl_CoA_epimerase_mitochondrial_KHN75855.1:0.07987124):0.07939060[0.794457]):0.35839755[1.000000],(Toxocara_canis_Methylmalonyl_CoA_epimerase_mitochondrial_KHN80424.1:0.05198582,(Enterobius_vermicularis_unnamed_protein_product_partial_VDD94274.1:0.01701494,Anisakis_simplex_unnamed_protein_product_VDK41920.1:0.03986232):0.03959706[0.995027]):0.04002861[0.933621]):0.04609675[0.519290]):0.12101252[1.000000]):0.08262889[0.999566]):0.02467650[0.988922],((Hydra_vulgaris_PREDICTED_methylmalonyl_CoA_epimerase_mitochondrial_like_XP_002158648.1:0.16472252,(Amphimedon_queenslandica_PREDICTED_methylmalonyl_CoA_epimerase_mitochondrial_like_XP_003383302.1:0.06455742,Amphimedon_queenslandica_PREDICTED_methylmalonyl_CoA_epimerase_mitochondrial_like_XP_003383303.1:0.00000000):0.16640914[1.000000]):0.06308623[0.975642],(Monosiga_brevicollis_MX1__partial_XP_001743541.1:0.23448824,((Stygiella_incarcerata_methylmalonyl_CoA_epimerase_ANM86818.1:0.36190937,((Hyalella_azteca_PREDICTED_methylmalonyl_CoA_epimerase_mitochondrial_like_XP_018020276.1:0.24922189,(Sorex_araneus_PREDICTED_methylmalonyl_CoA_epimerase_mitochondrial_like_partial_XP_004622742.1:0.18766309,((Trichinella_pseudospiralis_Methylmalonyl_CoA_epimerase_mitochondrial_partial_KRX94882.1:0.00791045,(Trichinella_sp._T9_Methylmalonyl_CoA_epimerase_mitochondrial_KRX66383.1:0.00000000,(Trichinella_spiralis_Methylmalonyl_CoA_epimerase_mitochondrial_KRY34735.1:0.00000000,(Trichinella_sp._T8_Methylmalonyl_CoA_epimerase_mitochondrial_KRZ97476.1:0.00000000,(Trichinella_spiralis_Methylmalonyl_CoA_epimerase_mitochondrial_partial_KRY34734.1:0.00000000,(Trichinella_papuae_Methylmalonyl_CoA_epimerase_mitochondrial_KRZ73998.1:0.03094873,Trichinella_pseudospiralis_Methylmalonyl_CoA_epimerase_mitochondrial_KRY93357.1:0.00000000):0.01539065[0.999409]):0.00758368[0.678936]):0.00000000[0.000000]):0.03121975[1.000000]):0.00744720[0.466473]):0.13756482[1.000000],(Trichuris_suis_M513_05370_KFD53665.1:0.00000000,Trichuris_suis_methylmalonyl_CoA_epimerase_partial_KHJ48895.1:0.00000000):0.03874746[0.994483]):0.05277949[0.878301]):0.11697403[0.999992]):0.03392582[0.664644],(Tigriopus_californicus_TCAL_01918_TRY73324.1:0.24961992,Eurytemora_affinis_methylmalonyl_CoA_epimerase_mitochondrial_like_XP_023343340.1:0.10873825):0.04265914[0.724024]):0.04684929[0.991915]):0.00940448[0.369785],((Fonticula_alba_methylmalonyl_CoA_ethylmalonyl_CoA_epimerase_KCV67785.1:0.00000000,Fonticula_alba_methylmalonyl_CoA_ethylmalonyl_CoA_epimerase_XP_009497816.1:0.00000000):0.46899412[1.000000],(((Orchesella_cincta_Methylmalonyl_CoA_epimerase_mitochondrial_ODM99225.1:0.06855255,(Folsomia_candida_methylmalonyl_CoA_epimerase_mitochondrial_like_XP_021951025.1:0.00000000,Folsomia_candida_Methylmalonyl_CoA_epimerase_mitochondrial_OXA55437.1:0.00000000):0.06131084[0.997989]):0.12869967[1.000000],(Acanthamoeba_castellanii_str._Neff_methylmalonylCoA_epimerase_XP_004340124.1:0.17229492,(Heterostelium_album_PN500_methylmalonyl_CoA_epimerase_XP_020436406.1:0.18040973,(Planoprotostelium_fungivorum_PROFUN_14339_PRP77451.1:0.20066531,(Dictyostelium_purpureum_methylmalonyl_CoA_epimerase_XP_003285679.1:0.17184889,Tieghemostelium_lacteum_methylmalonyl_CoA_epimerase_KYQ93624.1:0.08939866):0.06591291[0.990466]):0.06584683[0.743975]):0.06891992[0.998140]):0.03146618[0.988703]):0.02221439[0.849579],((Candidatus_Odyssella_thessalonicensis_methylmalonyl_CoA_epimerase_WP_010297135.1:0.30522481,Candidatus_Paracaedibacter_symbiosus_methylmalonyl_CoA_epimerase_WP_032112210.1:0.20517733):0.14431451[0.999960],(magneto_ovoid_bacterium_MO_1_putative_Methylmalonyl_CoA_epimerase_CRH04354.1:0.30742496,(((Alphaproteobacteria_bacterium_MarineAlpha7_Bin1_CFH29_00404_PPR39156.1:0.23112050,(Pelagibacteraceae_bacterium_TMED13_methylmalonyl_CoA_epimerase_OUT44885.1:0.20480004,(Pelagibacteraceae_bacterium_TMED195_methylmalonyl_CoA_epimerase_RPG16245.1:0.12406140,(Alphaproteobacteria_bacterium_MarineAlpha6_Bin6_CFH28_00022_PPR32344.1:0.22958336,Alphaproteobacteria_bacterium_MarineAlpha6_Bin1_CFH23_00180_PPR48924.1:0.17046606):0.24006373[1.000000]):0.09495416[0.953465]):0.12138092[0.999859]):0.13351861[0.999995],(((Klebsormidium_nitens_methylmalonyl_CoA_ethylmalonyl_CoA_epimerase_GAQ88906.1:0.33029119,(Chara_braunii_CBR_g83798_GBG42010.1:0.16892573,(Physcomitrella_patens_methylmalonyl_CoA_epimerase_mitochondrial_like_XP_024361571.1:0.36940317,Physcomitrella_patens_methylmalonyl_CoA_epimerase_mitochondrial_like_XP_024358036.1:0.34695118):0.22319836[0.999988]):0.02978695[0.404726]):0.26456551[1.000000],(((Rhizobiales_bacterium_methylmalonyl_CoA_epimerase_WP_112733244.1:0.21349529,unclassified_Rhizobium_MULTISPECIES_methylmalonyl_CoA_epimerase_WP_062478771.1:0.26204440):0.07888397[0.950776],(Rhizobium_leguminosarum_methylmalonyl_CoA_epimerase_WP_130815682.1:0.20766519,((Rhizobiales_bacterium_methylmalonyl_CoA_epimerase_WP_113002656.1:0.13425991,(Rhizobiales_bacterium_methylmalonyl_CoA_epimerase_WP_113390469.1:0.23775957,Rhizobium_sp._CF142_methylmalonyl_CoA_epimerase_WP_007817164.1:0.26007451):0.21725420[1.000000]):0.11087662[0.999920],(Rhizobiales_bacterium_methylmalonyl_CoA_epimerase_WP_113242307.1:0.24067874,Rhizobium_altiplani_methylmalonyl_CoA_epimerase_WP_062369857.1:0.20656402):0.05054250[0.569551]):0.03053992[0.671581]):0.03584338[0.882237]):0.04034530[0.976176],(Martelella_sp._BGMRC2036_methylmalonyl_CoA_epimerase_WP_141150348.1:0.29875712,(unclassified_Aureimonas_MULTISPECIES_methylmalonyl_CoA_epimerase_WP_056696515.1:0.15037234,Rhizobiales_bacterium_methylmalonyl_CoA_epimerase_WP_113245808.1:0.20573331):0.11195669[0.999974]):0.03871979[0.629984]):0.06753310[0.998988]):0.01495943[0.420046],(uncultured_Alphaproteobacteria_bacterium_Lactoylglutathione_lyase_and_related_lyase_SBV95769.1:0.28443989,((Rhodospirillaceae_bacterium_methylmalonyl_CoA_epimerase_PCI38553.1:0.32943285,(Acidobacteria_bacterium_RBG_16_64_8_methylmalonyl_CoA_epimerase_OFV84380.1:0.23331157,(Rhizobium_sp._Td3_methylmalonyl_CoA_epimerase_WP_138795896.1:0.13155677,(Agrobacterium_rhizogenes_methylmalonyl_CoA_epimerase_WP_142841468.1:0.05621496,Agrobacterium_tumefaciens_methylmalonyl_CoA_epimerase_WP_003497409.1:0.06756952):0.02065560[0.393201]):0.24010411[1.000000]):0.00842912[0.374824]):0.04933562[0.832585],(((Rhodobacteraceae_bacterium_methylmalonyl_CoA_epimerase_PQM63990.1:0.00819975,Rhodobacteraceae_bacterium_methylmalonyl_CoA_epimerase_PQM58454.1:0.00000000):0.31775089[1.000000],(Tropicimonas_isoalkanivorans_methylmalonyl_CoA_epimerase_ethylmalonyl_CoA_epimerase_SFB84133.1:0.05760758,(Kluyveromyces_lactis_Erg11_QEU62961.1:0.01005015,(Planktomarina_temperata_RCA23_methylmalonyl_CoA_epimerase_AII85742.1:0.10631317,(Litoreibacter_albidus_methylmalonyl_CoA_epimerase_ethylmalonyl_CoA_epimerase_SDX14310.1:0.05772902,Rhodobacteraceae_bacterium_methylmalonyl_CoA_epimerase_PCJ03938.1:0.12720683):0.00000000[0.000000]):0.02236971[0.993005]):0.02672167[0.912110]):0.04071903[0.949321]):0.03135268[0.959221],((Methylorubrum_salsuginis_methylmalonyl_CoA_epimerase_ethylmalonyl_CoA_epimerase_SFK49271.1:0.12836198,Pararhodospirillum_photometricum_DSM_122_Lactoylglutathione_lyase_and_related_lyase_CCG09337.1:0.14423809):0.05299832[0.999527],(((Agrobacterium_MULTISPECIES_methylmalonyl_CoA_epimerase_WP_007689975.1:0.21358772,(((Alphaproteobacteria_bacterium_TMED87_methylmalonyl_CoA_epimerase_OUV09594.1:0.34011157,(Porticoccaceae_bacterium_methylmalonyl_CoA_epimerase_PCJ90575.1:0.18910560,(Haematospirillum_jordaniae_methylmalonyl_CoA_epimerase_WP_066135656.1:0.41138067,(Candidatus_Endolissoclinum_sp._TMED55_methylmalonyl_CoA_epimerase_OUU61898.1:0.30401109,Gammaproteobacteria_bacterium_methylmalonyl_CoA_epimerase_TDJ23384.1:0.23940553):0.00595528[0.337154]):0.08003102[0.924428]):0.00000000[0.000000]):0.02334931[0.984876],(Alphaproteobacteria_bacterium_TMED110_methylmalonyl_CoA_epimerase_OUV50728.1:0.22941473,((Tardiphaga_MULTISPECIES_methylmalonyl_CoA_epimerase_WP_068730877.1:0.17545239,Bradyrhizobiaceae_bacterium_methylmalonyl_CoA_epimerase_RTL54517.1:0.08586511):0.12882691[1.000000],(Alphaproteobacteria_bacterium_methylmalonyl_CoA_epimerase_TMJ91991.1:0.24313964,Nesiotobacter_exalbescens_methylmalonyl_CoA_epimerase_WP_028480903.1:0.26966595):0.04526311[0.867578]):0.04473446[0.847670]):0.02143522[0.470351]):0.03516388[0.980651],(Bartonella_apis_methylmalonyl_CoA_epimerase_WP_075869537.1:0.38739097,((Sinorhizobium_meliloti_methylmalonyl_CoA_epimerase_WP_017273334.1:0.17255909,(Pararhizobium_sp._BGMRC6574_methylmalonyl_CoA_epimerase_WP_141165999.1:0.24033595,Granulosicoccus_antarcticus_methylmalonyl_CoA_epimerase_WP_088920040.1:0.29853531):0.02268588[0.502391]):0.05353413[0.919058],((((Oceanibacterium_hippocampi_VOC_family_protein_WP_085884255.1:1.04678791,(Haliea_sp._methylmalonyl_CoA_epimerase_RZJ00257.1:0.53383299,Pelagibacterium_sp._SCN_64_44_ABS76_10170_ODT81895.1:0.62256116):0.29317533[0.980829]):0.36966877[0.998752],(Robiginitomaculum_sp._methylmalonyl_CoA_epimerase_PHR62141.1:0.34639696,(((Hyphomonas_sp._L_53_1_40_methylmalonyl_CoA_epimerase_KCZ65648.1:0.17430549,Hirschia_baltica_methylmalonyl_CoA_epimerase_WP_015827561.1:0.21997605):0.08757208[0.991024],((Rhizobiales_bacterium_TMED94_methylmalonyl_CoA_epimerase_RPF88359.1:0.10787651,alpha_proteobacterium_U9_1i_methylmalonyl_CoA_epimerase_WP_094749027.1:0.17595011):0.02516507[0.870534],(Robiginitomaculum_antarcticum_methylmalonyl_CoA_epimerase_WP_017930608.1:0.23904582,(Robiginitomaculum_sp._methylmalonyl_CoA_epimerase_PHR93394.1:0.12874866,Robiginitomaculum_sp._methylmalonyl_CoA_epimerase_PHS36696.1:0.11367972):0.09746036[0.999935]):0.12348041[0.999999]):0.04256214[0.997852]):0.09595232[0.999692],((Alphaproteobacteria_bacterium_methylmalonyl_CoA_epimerase_PZO08537.1:0.15766288,((Sphingomonas_sp._3F27F9_methylmalonyl_CoA_epimerase_WP_137903228.1:0.09682699,(Aurantimonas_sp._Leaf443_methylmalonyl_CoA_epimerase_WP_055846272.1:0.25824221,Sphingomonas_paucimobilis_NBRC_13935_putative_methylmalonyl_CoA_epimerase_GAN15540.1:0.13005837):0.08557143[0.978462]):0.08318370[0.999395],(Sphingomonas_koreensis_methylmalonyl_CoA_epimerase_TPG41001.1:0.16246682,((Sphingomonadaceae_bacterium_PASS1_methylmalonyl_CoA_epimerase_OYU01723.1:0.13232733,(Sphingomonas_sp._32_62_10_methylmalonyl_CoA_epimerase_OYX37611.1:0.03562693,Sphingomonadaceae_bacterium_MED_G03_methylmalonyl_CoA_epimerase_PDH69886.1:0.10126453):0.05893972[0.998717]):0.01334223[0.443084],(Sphingomonas_astaxanthinifaciens_methylmalonyl_CoA_epimerase_WP_029941953.1:0.24624155,((Altererythrobacter_sp._Root672_methylmalonyl_CoA_epimerase_WP_055917271.1:0.15681722,Erythrobacter_sp._SG61_1L_methylmalonyl_CoA_epimerase_WP_054530867.1:0.21376260):0.05385082[0.924119],(Alphaproteobacteria_bacterium_HGW_Alphaproteobacteria_7_methylmalonyl_CoA_epimerase_PKP64217.1:0.03475355,((Novosphingobium_sp._MBES04_VOC_family_protein_WP_039392771.1:0.34647792,Croceicoccus_naphthovorans_VOC_family_protein_WP_047821069.1:0.24606997):0.18255952[1.000000],((Altererythrobacter_sp._ZODW24_VOC_family_protein_WP_114522111.1:0.18877009,(Erythrobacter_zhengii_methylmalonyl_CoA_epimerase_WP_119588272.1:0.17582466,Novosphingobium_sp._GV010_methylmalonyl_CoA_epimerase_WP_110871571.1:0.23055361):0.07979533[0.977669]):0.01347524[0.683268],(Sphingomonadales_bacterium_39_62_4_methylmalonyl_CoA_epimerase_OZA67176.1:0.22707472,Novosphingobium_sp._BW1_methylmalonyl_CoA_epimerase_WP_148628019.1:0.13941487):0.17036763[1.000000]):0.02874011[0.982953]):0.04171287[0.998015]):0.10155026[0.997567]):0.00000001[0.000000]):0.07964025[0.999237]):0.08040703[0.999472]):0.05754710[0.705891]):0.11435781[1.000000]):0.02413357[0.534481],(Caulobacterales_bacterium_68_7_methylmalonyl_CoA_epimerase_OJU10205.1:0.19128811,((Phyllobacteriaceae_bacterium_Water_Bin73_methylmalonyl_CoA_epimerase_WP_108845645.1:0.20323102,Phenylobacterium_sp._LX32_methylmalonyl_CoA_epimerase_WP_111529122.1:0.17237464):0.06284677[0.991651],(Phenylobacterium_immobile_methylmalonyl_CoA_epimerase_WP_091739427.1:0.23806717,((Polymorphobacter_fuscus_methylmalonyl_CoA_epimerase_KAB7648848.1:0.21248445,Polymorphobacter_sp._DJ1R_1_methylmalonyl_CoA_epimerase_WP_135244365.1:0.16420752):0.08769730[0.979559],(Euryhalocaulis_caribicus_methylmalonyl_CoA_epimerase_WP_022697755.1:0.22774788,((Rhodobacterales_bacterium_CG15_BIG_FIL_POST_REV_8_21_14_020_59_13_methylmalonyl_CoA_epimerase_PIW29573.1:0.34689431,Oceanicaulis_sp._HTCC2633_methylmalonyl_CoA_epimerase_WP_009800968.1:0.13231649):0.12326676[0.999993],(Robiginitomaculum_sp._methylmalonyl_CoA_epimerase_PHR76095.1:0.22973949,Robiginitomaculum_sp._methylmalonyl_CoA_epimerase_PHS28043.1:0.16321320):0.12381513[0.999990]):0.05699343[0.919361]):0.09092144[0.935261]):0.03648084[0.886416]):0.05029101[0.972885]):0.02585927[0.711796]):0.02963837[0.948811]):0.07917811[0.839988]):0.09659651[0.984399]):0.21788915[0.994422]):0.14236960[0.992525],(Candidatus_Magnetaquicoccus_inordinatus_methylmalonyl_CoA_epimerase_WP_130471841.1:0.28707582,Alphaproteobacteria_bacterium_methylmalonyl_CoA_epimerase_PCH46331.1:0.14903701):0.08944093[0.999010]):0.02060752[0.620044],(((Alphaproteobacteria_bacterium_methylmalonyl_CoA_epimerase_RCL76562.1:0.21461138,(Rhodobacterales_bacterium_HTCC2255_methylmalonyl_CoA_epimerase_WP_008033449.1:0.22009387,(Rhodobacteraceae_bacterium_methylmalonyl_CoA_epimerase_PQM61143.1:0.37850828,(Rhodobacteraceae_bacterium_methylmalonyl_CoA_epimerase_PQM55727.1:0.26726980,Rhodobacterales_bacterium_methylmalonyl_CoA_epimerase_PQM68963.1:0.22990490):0.08001288[0.993310]):0.00927779[0.354310]):0.05999848[0.991376]):0.01669376[0.506693],(Alphaproteobacteria_bacterium_MarineAlpha2_Bin1_CFH01_01186_PPR78088.1:0.46359921,(Alphaproteobacteria_bacterium_TMED62_methylmalonyl_CoA_epimerase_OUU63555.1:0.33292081,(Alphaproteobacteria_bacterium_MarineAlpha9_Bin4_CFH34_00133_PPR27536.1:0.27806593,Rickettsiales_bacterium_TMED251_methylmalonyl_CoA_epimerase_OUX15958.1:0.27621211):0.08557927[0.925638]):0.12808920[0.998653]):0.08620296[0.896019]):0.02493742[0.810685],((Alphaproteobacteria_bacterium_TMED199_methylmalonyl_CoA_epimerase_OUW59014.1:0.23116673,Alphaproteobacteria_bacterium_methylmalonyl_CoA_epimerase_RZP26901.1:0.53959790):0.07909814[0.977329],(Alphaproteobacteria_bacterium_TMED109_methylmalonyl_CoA_epimerase_OUV26962.1:0.14775508,Alphaproteobacteria_bacterium_MarineAlpha9_Bin1_CFH31_00427_PPR29505.1:0.31802874):0.08423484[0.981712]):0.04307915[0.577080]):0.06254508[0.964312]):0.11287128[0.999989]):0.00965747[0.355037]):0.01557209[0.589300]):0.02296153[0.590207]):0.03123712[0.790760],(((Phyllobacterium_leguminum_methylmalonyl_CoA_epimerase_WP_110754328.1:0.35911457,(Mesorhizobium_amorphae_CCBAU_01583_methylmalonyl_CoA_epimerase_OWK21597.1:0.16394843,(Rhizobium_oryzae_methylmalonyl_CoA_epimerase_SEK58334.1:0.23161556,(Rhizobium_yanglingense_methylmalonyl_CoA_epimerase_OWK25491.1:0.05944210,Sinorhizobium_americanum_methylmalonyl_CoA_epimerase_TCN20359.1:0.03056187):0.18586867[1.000000]):0.07358898[0.961963]):0.03245201[0.599192]):0.06314500[0.970971],(((Candidatus_Puniceispirillum_sp._TMED213_methylmalonyl_CoA_epimerase_RPG90438.1:0.42025192,SAR116_cluster_bacterium_MED_G06_methylmalonyl_CoA_epimerase_PDH58828.1:0.12914388):0.10191499[0.999417],(Microvirga_vignae_methylmalonyl_CoA_epimerase_WP_047191573.1:0.29322900,((Alphaproteobacteria_bacterium_41_28_methylmalonyl_CoA_epimerase_OJW53309.1:0.16095830,uncultured_bacterium_Methylmalonyl_CoA_epimerase_EKE09763.1:0.22413095):0.36791925[1.000000],(Aureimonas_sp._AU12_methylmalonyl_CoA_epimerase_WP_062203296.1:0.27512372,(bacterium_RmlP001_methylmalonyl_CoA_epimerase_WP_129221619.1:0.10642777,Rhizobiales_bacterium_PAMC_29148_methylmalonyl_CoA_epimerase_WP_131113225.1:0.28236578):0.07612690[0.977454]):0.03369156[0.474331]):0.04470502[0.987215]):0.01973427[0.790872]):0.02418556[0.804180],((Tranquillimonas_sp._M0103_methylmalonyl_CoA_epimerase_WP_127904599.1:0.20134010,Jannaschia_seosinensis_methylmalonyl_CoA_epimerase_WP_055663391.1:0.10877177):0.05938245[0.956418],((Aureimonas_altamirensis_methylmalonyl_CoA_epimerase_WP_039190133.1:0.26640671,((Pelagibacterium_sp._SCN_63_126_methylmalonyl_CoA_epimerase_ODT48210.1:0.11070480,Pelagibacterium_sp._SCN_63_23_methylmalonyl_CoA_epimerase_ODT66510.1:0.20341249):0.04374578[0.845479],(Pelagibacterium_montanilacus_methylmalonyl_CoA_epimerase_WP_127143164.1:0.11169573,(uncultured_bacterium_F499_ART37892.1:0.09732920,Gammaproteobacteria_bacterium_methylmalonyl_CoA_epimerase_RLA12098.1:0.23861703):0.16601621[1.000000]):0.10817698[0.999946]):0.06779578[0.999809]):0.01804353[0.482471],(Devosia_sp._SCN_66_27_methylmalonyl_CoA_epimerase_ODS87788.1:0.09869176,Arsenicitalea_aurantiaca_methylmalonyl_CoA_epimerase_WP_127187062.1:0.43655814):0.11038459[0.997418]):0.05935174[0.997285]):0.00000001[0.000000]):0.05650212[0.998852]):0.00000001[0.000000],(Acuticoccus_yangtzensis_methylmalonyl_CoA_epimerase_WP_075221683.1:0.27281661,(Beijerinckiaceae_bacterium_RH_CH11_Methylmalonyl_CoA_epimerase_VVB45303.1:0.10658521,Beijerinckiaceae_bacterium_methylmalonyl_CoA_epimerase_PNE12342.1:0.30590391):0.01466897[0.584782]):0.03789716[0.937575]):0.02498360[0.753849]):0.03601713[0.998301],(Thermopetrobacter_sp._TC1_methylmalonyl_CoA_epimerase_WP_038036475.1:0.31361229,Nilaparvata_lugens_methylmalonyl_CoA_epimerase_mitochondrial_like_XP_022204999.1:0.11148171):0.07336755[0.990423]):0.02401534[0.955993]):0.02112754[0.572560]):0.02975751[0.983282]):0.02954664[0.868435]):0.00000001[0.000000]):0.04654850[0.999752]):0.01423899[0.841884],(bacterium_HR40_2_epi_5_epi_valiolone_epimerase_GBD44534.1:0.25523216,Alphaproteobacteria_bacterium_HGW_Alphaproteobacteria_5_methylmalonyl_CoA_epimerase_PKP68604.1:0.25285412):0.06884830[0.922482]):0.01893635[0.541784]):0.05683574[0.927804]):0.02935189[0.955550]):0.01651911[0.468576]):0.01384639[0.470517]):0.05917941[0.999592]):0.02058524[0.905375]):0.03139538[0.650375]):0.15188583[1.000000]):0.10652434[0.937918]):0.69306963[1.000000])OROOT;

BA subtree
(Alphaproteobacteria_bacterium_HGW_Alphaproteobacteria_5_methylmalonyl_CoA_epimerase_PKP68604.1:2.563758e-01,bacterium_HR40_2_epi_5_epi_valiolone_epimerase_GBD44534.1:2.165428e-01,((((((Vombatus_ursinus_methylmalonyl_CoA_epimerase_mitochondrial_XP_027707838.1:1.049056e-01,(Macrostomum_lignano_BOX15_Mlig032076g1_partial_PAA61980.1:4.173104e-01,(((Marmota_marmota_marmota_PREDICTED_methylmalonyl_CoA_epimerase_mitochondrial_isoform_X1_XP_015348633.1:4.754857e-03,Marmota_monax_Hypothetical_predicted_protein_VTJ67293.1:4.737564e-03,Marmota_monax_Hypothetical_predicted_protein_VTJ67291.1:4.815095e-03,Marmota_monax_Hypothetical_predicted_protein_VTJ67292.1:4.573674e-03):7.261524e-02,Rhinopithecus_roxellana_methylmalonyl_CoA_epimerase_mitochondrial_isoform_X1_XP_010360221.1:1.115774e-02,Cercocebus_atys_PREDICTED_methylmalonyl_CoA_epimerase_mitochondrial_like_XP_011902766.1:1.780935e-01,(Chrysochloris_asiatica_PREDICTED_methylmalonyl_CoA_epimerase_mitochondrial_like_XP_006832130.1:1.697887e-01,Chrysochloris_asiatica_PREDICTED_uncharacterized_protein_LOC102834744_XP_006872222.1:4.492660e-01):7.057739e-02):1.300646e-02,Mycoplasma_agassizii_CJJ23_04635_partial_PAK20948.1:1.241163e-02):1.787102e-02,Manis_javanica_PREDICTED_methylmalonyl_CoA_epimerase_mitochondrial_isoform_X1_XP_017515377.1:6.176243e-02,Octodon_degus_methylmalonyl_CoA_epimerase_mitochondrial_isoform_X2_XP_023565570.1:7.956499e-02,(Bubalus_bubalis_methylmalonyl_CoA_epimerase_mitochondrial_isoform_X2_XP_025126734.1:5.122212e-03,Bubalus_bubalis_methylmalonyl_CoA_epimerase_mitochondrial_isoform_X5_XP_006066479.1:5.068053e-03,Bubalus_bubalis_methylmalonyl_CoA_epimerase_mitochondrial_isoform_X1_XP_025126733.1:4.946097e-03):6.918908e-02,Hipposideros_armiger_PREDICTED_methylmalonyl_CoA_epimerase_mitochondrial_XP_019480695.1:3.187955e-02,Castor_canadensis_methylmalonyl_CoA_epimerase_mitochondrial_XP_020015463.1:8.594127e-02,Ailuropoda_melanoleuca_PREDICTED_methylmalonyl_CoA_epimerase_mitochondrial_XP_011229211.1:3.503433e-02,Loxodonta_africana_methylmalonyl_CoA_epimerase_mitochondrial_isoform_X1_XP_023395416.1:6.648246e-02,(Myotis_brandtii_PREDICTED_methylmalonyl_CoA_epimerase_mitochondrial_XP_005871140.1:5.252525e-03,Myotis_brandtii_Methylmalonyl_CoA_epimerase_mitochondrial_EPQ10674.1:4.975881e-03):5.057602e-02,(Rousettus_aegyptiacus_PREDICTED_methylmalonyl_CoA_epimerase_mitochondrial_XP_016010371.1:3.462936e-02,Pteropus_vampyrus_LOW_QUALITY_PROTEIN_methylmalonyl_CoA_epimerase_mitochondrial_XP_011377425.2:7.579625e-02):5.083193e-02,Elephantulus_edwardii_PREDICTED_methylmalonyl_CoA_epimerase_mitochondrial_like_XP_006903003.1:5.057155e-02,Camelus_ferus_PREDICTED_methylmalonyl_CoA_epimerase_mitochondrial_XP_006189214.1:8.379703e-02):5.056350e-02,((Ornithorhynchus_anatinus_methylmalonyl_CoA_epimerase_mitochondrial_isoform_X3_XP_028921971.1:6.508053e-03,Ornithorhynchus_anatinus_methylmalonyl_CoA_epimerase_mitochondrial_isoform_X1_XP_028921969.1:6.434767e-03):2.318719e-01,Ornithorhynchus_anatinus_methylmalonyl_CoA_epimerase_mitochondrial_isoform_X2_XP_028921970.1:6.624491e-03):6.831366e-02):7.136241e-02,(Xenopus_laevis_PREDICTED_methylmalonyl_CoA_epimerase_S_homeolog_isoform_X1_XP_018109936.1:9.551194e-02,((Limosa_lapponica_baueri_methylmalonyl_mitochondrial_PKU41442.1:4.744286e-03,Lonchura_striata_domestica_Methylmalonyl_CoA_epimerase_mitochondrial_OWK55167.1:4.965974e-03,Nestor_notabilis_N333_00876_partial_KFQ41850.1:4.076929e-02,(Apteryx_australis_mantelli_PREDICTED_methylmalonyl_CoA_epimerase_mitochondrial_XP_013812475.1:1.240697e-02,Tinamus_guttatus_PREDICTED_methylmalonyl_CoA_epimerase_mitochondrial_XP_010226025.1:1.935142e-02):4.072407e-02,(Ficedula_albicollis_PREDICTED_methylmalonyl_CoA_epimerase_mitochondrial_XP_016156278.1:5.241638e-03,Anser_cygnoides_domesticus_PREDICTED_methylmalonyl_CoA_epimerase_mitochondrial_XP_013032883.1:1.198133e-02):1.151829e-02,Egretta_garzetta_PREDICTED_methylmalonyl_CoA_epimerase_mitochondrial_XP_009642124.1:4.832707e-03,Opisthocomus_hoazin_PREDICTED_methylmalonyl_CoA_epimerase_mitochondrial_XP_009934305.1:1.123016e-02,Picoides_pubescens_PREDICTED_methylmalonyl_CoA_epimerase_mitochondrial_XP_009909598.1:3.927707e-02):3.348396e-02,(Gavialis_gangeticus_PREDICTED_methylmalonyl_CoA_epimerase_mitochondrial_isoform_X1_XP_019359889.1:4.759414e-03,Gavialis_gangeticus_PREDICTED_methylmalonyl_CoA_epimerase_mitochondrial_isoform_X2_XP_019359890.1:4.975532e-03):8.143623e-02):2.403845e-02,(Pogona_vitticeps_methylmalonyl_CoA_epimerase_mitochondrial_XP_020640394.1:6.319848e-02,Anolis_carolinensis_PREDICTED_LOW_QUALITY_PROTEIN_methylmalonyl_CoA_epimerase_mitochondrial_XP_008118154.1:1.084395e-01):5.167942e-02,Gopherus_evgoodei_methylmalonyl_CoA_epimerase_mitochondrial_isoform_X1_XP_030433859.1:3.786764e-02):4.151601e-02):5.508042e-02,((Galendromus_occidentalis_methylmalonyl_CoA_epimerase_mitochondrial_XP_003743307.1:3.522527e-01,Armadillidium_vulgare_Methylmalonyl_CoA_epimerase_mitochondrial_RXG52237.1:3.262800e-01):1.155681e-01,(((((Parasteatoda_tepidariorum_methylmalonyl_CoA_epimerase_mitochondrial_isoform_X1_XP_015919747.1:4.668785e-03,Parasteatoda_tepidariorum_methylmalonyl_CoA_epimerase_mitochondrial_isoform_X2_XP_015919748.1:4.813784e-03):1.913621e-01,Araneus_ventricosus_Methylmalonyl_CoA_epimerase_mitochondrial_GBM57602.1:1.584994e-01):5.220102e-02,Stegodyphus_mimosarum_Methylmalonyl_CoA_epimerase_mitochondrial_partial_KFM81329.1:1.358126e-01):1.863718e-01,Limulus_polyphemus_methylmalonyl_CoA_epimerase_mitochondrial_like_XP_013789520.1:1.411620e-01):4.904173e-02,(Ixodes_scapularis_methylmalonyl_CoA_epimerase_mitochondrial_XP_029836486.1:9.041577e-03,Ixodes_scapularis_glyoxalase_putative_EEC05209.1:8.124267e-03):2.146576e-01):4.525710e-02):8.289716e-02,(Rozella_allomycis_CSF55_Methylmalonyl_CoA_epimerase_mitochondrial_EPZ31127.1:2.121357e-01,(((Smittium_culicis_Methylmalonyl_CoA_epimerase_mitochondrial_OMJ27926.1:1.090879e-02,(Smittium_culicis_Methylmalonyl_CoA_epimerase_mitochondrial_OMJ11937.1:4.927246e-03,Smittium_culicis_Methylmalonyl_CoA_epimerase_mitochondrial_OMJ24420.1:4.858339e-03):1.467182e-02):2.067699e-01,Smittium_mucronatum_Methylmalonyl_CoA_epimerase_mitochondrial_OLY83197.1:2.177978e-01):1.788011e-01,(((Smittium_angustum_BB558_005688_PVZ98321.1:4.824065e-03,Furculomyces_boomerangus_BB559_000909_PVU99185.1:4.690421e-03,Smittium_angustum_BB558_007282_PVZ96799.1:4.879733e-03):1.758139e-02,(Furculomyces_boomerangus_BB559_006841_PVU85741.1:4.595461e-03,Furculomyces_boomerangus_BB559_005600_PVU88351.1:4.788613e-03,Smittium_angustum_BB558_007280_PVZ96801.1:4.779343e-03):2.426474e-01):2.637102e-01,(Smittium_simulii_BB561_005112_PVU89931.1:1.150664e-01,Smittium_megazygosporum_BB560_005732_PVU97640.1:9.067037e-02,(Smittium_megazygosporum_BB560_001279_PVV04222.1:9.116534e-03,Smittium_megazygosporum_BB560_004029_PVV01550.1:1.296305e-02):6.243456e-01):1.309662e-01):9.610698e-02):1.229018e-01):9.560574e-02,((Eurytemora_affinis_methylmalonyl_CoA_epimerase_mitochondrial_like_XP_023343340.1:1.008863e-01,Hyalella_azteca_PREDICTED_methylmalonyl_CoA_epimerase_mitochondrial_like_XP_018020276.1:2.588240e-01):5.559789e-02,(((Trichinella_pseudospiralis_Methylmalonyl_CoA_epimerase_mitochondrial_partial_KRX94882.1:1.401273e-02,(Trichinella_sp._T9_Methylmalonyl_CoA_epimerase_mitochondrial_KRX66383.1:5.188007e-03,(((Trichinella_pseudospiralis_Methylmalonyl_CoA_epimerase_mitochondrial_KRY93357.1:4.874609e-03,Trichinella_papuae_Methylmalonyl_CoA_epimerase_mitochondrial_KRZ73998.1:3.405975e-02):1.904788e-02,Trichinella_spiralis_Methylmalonyl_CoA_epimerase_mitochondrial_partial_KRY34734.1:8.931025e-03):1.079257e-02,Trichinella_sp._T8_Methylmalonyl_CoA_epimerase_mitochondrial_KRZ97476.1:4.682223e-03,Trichinella_spiralis_Methylmalonyl_CoA_epimerase_mitochondrial_KRY34735.1:4.984733e-03):3.503023e-02):1.172424e-02):1.314806e-01,(Trichuris_suis_methylmalonyl_CoA_epimerase_partial_KHJ48895.1:4.986570e-03,Trichuris_suis_M513_05370_KFD53665.1:4.825656e-03):4.574709e-02):5.832344e-02,Sorex_araneus_PREDICTED_methylmalonyl_CoA_epimerase_mitochondrial_like_partial_XP_004622742.1:1.812570e-01):1.174959e-01,Tigriopus_californicus_TCAL_01918_TRY73324.1:2.265973e-01):5.355009e-02,((((((Synchytrium_microbalum_methylmalonyl_CoA_epimerase_XP_031025783.1:5.075964e-03,Synchytrium_microbalum_methylmalonyl_CoA_epimerase_TPX35256.1:4.990195e-03):7.894997e-02,((Spizellomyces_punctatus_DAOM_BR117_methylmalonyl_CoA_epimerase_KNC97311.1:5.200665e-03,Spizellomyces_punctatus_DAOM_BR117_methylmalonyl_CoA_epimerase_XP_016605351.1:5.172401e-03):1.210296e-02,Spizellomyces_sp._:5.914098e-03):9.996383e-02):2.908379e-02,Dimargaris_cristalligena_methylmalonyl_CoA_epimerase_family_member_like_protein_RKP34307.1:1.675967e-01):3.130458e-02,((Mortierella_verticillata_NRRL_6337_methylmalonyl_CoA_epimerase_mitochondrial_KFH68057.1:3.118834e-02,(Lobosporangium_transversale_Glyoxalase_Bleomycin_resistance_protein_Dihydroxybiphenyl_dioxygenase_ORZ26882.1:4.787172e-03,Lobosporangium_transversale_Glyoxalase_Bleomycin_resistance_protein_Dihydroxybiphenyl_dioxygenase_XP_021884629.1:4.991132e-03):1.728197e-02):4.084245e-02,Mortierella_elongata_AG_77_methylmalonyl_CoA_epimerase_OAQ30341.1:4.048654e-02):1.282471e-01):3.745454e-02,Bifiguratus_adelaidae_BZG36_04642_OZJ03144.1:1.407537e-01):4.796425e-02,((Allomyces_macrogynus_ATCC_38327_methylmalonyl_CoA_epimerase_KNE66206.1:1.044928e-02,Allomyces_macrogynus_ATCC_38327_methylmalonyl_CoA_epimerase_KNE57462.1:1.245289e-02):9.732940e-02,(Blastocladiella_emersonii_methylmalonyl_CoA_epimerase_partial_ABK34896.1:8.656257e-02,Catenaria_anguillulae_PL171_Glyoxalase_Bleomycin_resistance_protein_Dihydroxybiphenyl_dioxygenase_ORZ34643.1:1.118698e-01):4.113064e-02):9.344926e-02):2.604655e-02,(Monosiga_brevicollis_MX1__partial_XP_001743541.1:2.298565e-01,(Hydra_vulgaris_PREDICTED_methylmalonyl_CoA_epimerase_mitochondrial_like_XP_002158648.1:1.718226e-01,(Amphimedon_queenslandica_PREDICTED_methylmalonyl_CoA_epimerase_mitochondrial_like_XP_003383303.1:1.035675e-02,Amphimedon_queenslandica_PREDICTED_methylmalonyl_CoA_epimerase_mitochondrial_like_XP_003383302.1:6.524789e-02):1.401053e-01):6.015462e-02):6.197774e-02,(((Helobdella_robusta_HELRODRAFT_163668_XP_009025730.1:1.511762e-01,Capitella_teleta_CAPTEDRAFT_170308_ELT97257.1:1.053287e-01):6.627700e-02,(Crassostrea_gigas_PREDICTED_methylmalonyl_CoA_epimerase_mitochondrial_like_XP_011421874.1:8.697885e-02,Lottia_gigantea_LOTGIDRAFT_140877_partial_XP_009048959.1:8.817322e-02):5.231892e-02):4.855376e-02,(((Aplysia_californica_PREDICTED_methylmalonyl_CoA_epimerase_mitochondrial_like_XP_005097435.1:5.474773e-02,(Elysia_chlorotica_EGW08_018759_RUS73479.1:1.276150e-01,Biomphalaria_glabrata_PREDICTED_methylmalonyl_CoA_epimerase_mitochondrial_like_XP_013096392.1:1.961106e-01):2.951977e-02):7.799085e-02,Octopus_bimaculoides_PREDICTED_methylmalonyl_CoA_epimerase_mitochondrial_like_XP_014768715.1:1.987400e-01):2.344214e-02,Pomacea_canaliculata_C0Q70_20435_PVD19941.1:2.326964e-01):4.397081e-02):4.778187e-02,Capsaspora_owczarzaki_ATCC_30864_methylmalonyl_CoA_epimerase_XP_004344491.1:2.429227e-01,(Dendronephthya_gigantea_methylmalonyl_CoA_epimerase_mitochondrial_like_XP_028399122.1:1.676684e-01,Priapulus_caudatus_PREDICTED_methylmalonyl_CoA_epimerase_mitochondrial_like_XP_014666039.1:1.767064e-01):6.764930e-02,Ciona_intestinalis_methylmalonyl_CoA_epimerase_mitochondrial_like_XP_002129583.1:2.411423e-01,((Strigomonas_culicis_methylmalonyl_coa_epimerase_like_protein_EPY23812.1:1.159682e-01,(Leptomonas_seymouri_methylmalonyl_coa_epimerase_like_protein_KPI84236.1:8.618662e-02,Leishmania_donovani_methylmalonyl_coa_epimerase_like_protein_AYU79597.1:1.333637e-01):1.270472e-01):9.139227e-02,Bodo_saltans_methylmalonyl_CoA_epimerase_like_protein_putative_CUE86307.1:1.788019e-01):1.238608e-01,(((Thamnocephalis_sphaerospora_Glyoxalase_Bleomycin_resistance_protein_Dihydroxybiphenyl_dioxygenase_RKP10994.1:1.527118e-01,Syncephalis_pseudoplumigaleata_methylmalonyl_CoA_Epimerase_Mcee_partial_RKP25638.1:1.608734e-01):4.917748e-02,Daphnia_magna_Uncharacterized_protein_APZ42_011187_KZS21291.1:1.406237e-01):4.445665e-02,(Rhizoclosmatium_globosum_methylmalonyl_CoA_epimerase_ORY53703.1:5.474103e-02,(Chytriomyces_confervae_methylmalonyl_CoA_epimerase_TPX63143.1:5.071081e-03,Chytriomyces_confervae_methylmalonyl_CoA_epimerase_TPX68676.1:5.011203e-03):3.200267e-02):1.573279e-01):2.936057e-02,(Ramazzottius_varieornatus_RvY_07378_GAU95832.1:7.318908e-02,Hypsibius_dujardini_putative_Methylmalonyl_CoA_epimerase_mitochondrial_OWA51601.1:1.327709e-01):1.594463e-01,(Stygiella_incarcerata_methylmalonyl_CoA_epimerase_ANM86818.1:2.951348e-01,Oikopleura_dioica_unnamed_protein_product_CBY08511.1:2.442542e-01):3.636521e-02,(Salvelinus_alpinus_methylmalonyl_CoA_epimerase_mitochondrial_like_isoform_X1_XP_024002587.1:2.699143e-02,Oncorhynchus_kisutch_methylmalonyl_CoA_epimerase_mitochondrial_like_isoform_X1_XP_020333953.1:1.948399e-02,Salvelinus_alpinus_methylmalonyl_CoA_epimerase_mitochondrial_isoform_X1_XP_023858488.1:5.046139e-03):1.773635e-02,Sparus_aurata_methylmalonyl_CoA_epimerase_mitochondrial_isoform_X1_XP_030271217.1:6.831931e-03,Nothobranchius_furzeri_PREDICTED_methylmalonyl_CoA_epimerase_mitochondrial_isoform_X2_XP_015808859.1:2.055803e-02,Oreochromis_niloticus_methylmalonyl_CoA_epimerase_mitochondrial_isoform_X1_XP_019213366.2:2.803024e-02,Gouania_willdenowi_methylmalonyl_CoA_epimerase_mitochondrial_XP_028299103.1:4.217576e-02,Basidiobolus_meristosporus_CBS_931.73_mitochondrial_methylmalonyl_CoA_epimerase_ORX99650.1:1.014663e-01,Scleropages_formosus_methylmalonyl_CoA_epimerase_mitochondrial_like_KPP79874.1:6.353416e-02,(Lingula_anatina_methylmalonyl_CoA_epimerase_mitochondrial_isoform_X1_XP_013419515.1:4.828497e-03,Lingula_anatina_methylmalonyl_CoA_epimerase_mitochondrial_isoform_X2_XP_013419516.1:4.926166e-03):1.169470e-01,Penaeus_vannamei_methylmalonyl_CoA_epimerase_mitochondrial_like_XP_027225236.1:1.330177e-01,Branchiostoma_belcheri_PREDICTED_methylmalonyl_CoA_epimerase_mitochondrial_like_isoform_X1_XP_019623753.1:1.557164e-01,(Saccoglossus_kowalevskii_PREDICTED_methylmalonyl_CoA_epimerase_mitochondrial_like_XP_002734959.1:1.293949e-01,(Trichoplax_sp._H2_Methylmalonyl_CoA_epimerase_mitochondrial_RDD43726.1:5.165551e-03,Trichoplax_adhaerens_TRIADDRAFT_54362_XP_002110924.1:4.891569e-03):1.265250e-01):4.956036e-02,(Stylophora_pistillata_methylmalonyl_CoA_epimerase_mitochondrial_like_XP_022791253.1:8.854521e-02,Acropora_millepora_methylmalonyl_CoA_epimerase_mitochondrial_like_XP_029196585.1:7.427341e-02):1.350556e-01,(Exaiptasia_pallida_methylmalonyl_CoA_epimerase_mitochondrial_XP_020904831.1:7.976147e-03,Exaiptasia_pallida_Fibropellin_1_KXJ25924.1:3.854488e-02):1.213484e-01,((((Sphaeroforma_arctica_JP610_SARC_00225_XP_014161556.1:2.687386e-01,Linderina_pennispora_methylmalonyl_CoA_epimerase_ORX74663.1:1.934461e-01):8.306801e-02,(((Glomus_cerebriforme_Glyoxalase_Bleomycin_resistance_protein_Dihydroxybiphenyl_dioxygenase_RIA97110.1:3.310353e-02,Rhizophagus_irregularis_methylmalonyl_CoA_epimerase_PKC71754.1:5.144457e-03,Rhizophagus_irregularis_DAOM_181602=DAOM_197198_methylmalonyl_CoA_epimerase_like_POG83210.1:4.944198e-03,Rhizophagus_irregularis_DAOM_181602=DAOM_197198_methylmalonyl_CoA_epimerase_like_XP_025190076.1:4.785325e-03):1.244052e-02,Rhizophagus_clarus_RclHR1_03720006_GBC00045.1:3.994007e-02,Rhizophagus_diaphanus_Glyoxalase_Bleomycin_resistance_protein_Dihydroxybiphenyl_dioxygenase_RGB35871.1:4.802223e-03):1.223537e-02,Rhizophagus_irregularis_methylmalonyl_CoA_epimerase_PKY42906.1:6.120832e-03):1.128844e-01):4.946406e-02,Diversispora_epigaea_Glove_152g74_RHZ79060.1:1.344817e-01):3.003267e-02,Gigaspora_rosea_Glyoxalase_Bleomycin_resistance_protein_Dihydroxybiphenyl_dioxygenase_RIB10396.1:9.217002e-02):7.232087e-02,(Candidatus_Odyssella_thessalonicensis_methylmalonyl_CoA_epimerase_WP_010297135.1:3.077715e-01,Candidatus_Paracaedibacter_symbiosus_methylmalonyl_CoA_epimerase_WP_032112210.1:1.633987e-01):1.235928e-01,(Fonticula_alba_methylmalonyl_CoA_ethylmalonyl_CoA_epimerase_KCV67785.1:4.850550e-03,Fonticula_alba_methylmalonyl_CoA_ethylmalonyl_CoA_epimerase_XP_009497816.1:4.590141e-03):4.021445e-01,Astyanax_mexicanus_LOW_QUALITY_PROTEIN_methylmalonyl_CoA_epimerase_mitochondrial_partial_XP_022520894.1:4.018249e-02,((Folsomia_candida_methylmalonyl_CoA_epimerase_mitochondrial_like_XP_021951025.1:4.840151e-03,Folsomia_candida_Methylmalonyl_CoA_epimerase_mitochondrial_OXA55437.1:4.738299e-03):5.977839e-02,Orchesella_cincta_Methylmalonyl_CoA_epimerase_mitochondrial_ODM99225.1:7.239088e-02):1.181125e-01,((((Toxocara_canis_Methylmalonyl_CoA_epimerase_mitochondrial_KHN80424.1:5.646890e-02,(Enterobius_vermicularis_unnamed_protein_product_partial_VDD94274.1:2.164509e-02,Anisakis_simplex_unnamed_protein_product_VDK41920.1:4.203708e-02):3.856008e-02):4.997939e-02,((Toxocara_canis_Methylmalonyl_CoA_epimerase_mitochondrial_KHN75855.1:7.762138e-02,Toxocara_canis_Methylmalonyl_CoA_epimerase_mitochondrial_KHN75863.1:4.166881e-02):8.567138e-02,Anisakis_simplex_unnamed_protein_product_VDK69470.1:1.404423e-01):3.372866e-01):5.857687e-02,((Nippostrongylus_brasiliensis_unnamed_protein_product_VDL76729.1:8.063979e-02,Haemonchus_contortus_Glyoxalase_bleomycin_resistance_protein_dioxygenase_domain_containing_protein_CDJ91937.1:9.473352e-02):5.320449e-02,Caenorhabditis_nigoni_B9Z55_001826_PIC51241.1:1.042518e-01):4.015082e-02):9.316028e-02,Strongyloides_ratti_Methylmalonyl_CoA_epimerase_mitochondrial_XP_024504652.1:1.177181e-01):1.000685e-01,((Heterostelium_album_PN500_methylmalonyl_CoA_epimerase_XP_020436406.1:1.756919e-01,((Dictyostelium_purpureum_methylmalonyl_CoA_epimerase_XP_003285679.1:1.762272e-01,Tieghemostelium_lacteum_methylmalonyl_CoA_epimerase_KYQ93624.1:8.063148e-02):6.483944e-02,Planoprotostelium_fungivorum_PROFUN_14339_PRP77451.1:1.929812e-01):6.170764e-02):7.315112e-02,Acanthamoeba_castellanii_str._Neff_methylmalonylCoA_epimerase_XP_004340124.1:1.688746e-01):5.950901e-02,Conidiobolus_coronatus_NRRL_28638_methylmalonyl_CoA_epimerase_KXN73967.1:1.627165e-01):4.142556e-02,(uncultured_bacterium_F499_ART37892.1:1.646389e-01,Gammaproteobacteria_bacterium_methylmalonyl_CoA_epimerase_RLA12098.1:1.707838e-01):2.035979e-01):4.361844e-02,magneto_ovoid_bacterium_MO_1_putative_Methylmalonyl_CoA_epimerase_CRH04354.1:2.843149e-01):3.962097e-02,(Phyllobacterium_leguminum_methylmalonyl_CoA_epimerase_WP_110754328.1:3.449738e-01,Acidobacteria_bacterium_RBG_16_64_8_methylmalonyl_CoA_epimerase_OFV84380.1:2.387005e-01,((((((Alphaproteobacteria_bacterium_methylmalonyl_CoA_epimerase_RZP26901.1:4.821471e-01,Alphaproteobacteria_bacterium_TMED199_methylmalonyl_CoA_epimerase_OUW59014.1:2.053975e-01):7.567600e-02,Alphaproteobacteria_bacterium_TMED109_methylmalonyl_CoA_epimerase_OUV26962.1:1.925562e-01):6.827708e-02,(Rhodobacterales_bacterium_HTCC2255_methylmalonyl_CoA_epimerase_WP_008033449.1:1.809148e-01,(Rhodobacteraceae_bacterium_methylmalonyl_CoA_epimerase_PQM61143.1:3.439246e-01,(Rhodobacteraceae_bacterium_methylmalonyl_CoA_epimerase_PQM55727.1:2.435316e-01,Rhodobacterales_bacterium_methylmalonyl_CoA_epimerase_PQM68963.1:2.314755e-01):8.312489e-02):4.030843e-02):4.821760e-02,Alphaproteobacteria_bacterium_methylmalonyl_CoA_epimerase_RCL76562.1:2.141984e-01,(Alphaproteobacteria_bacterium_TMED62_methylmalonyl_CoA_epimerase_OUU63555.1:2.991990e-01,(Alphaproteobacteria_bacterium_MarineAlpha9_Bin4_CFH34_00133_PPR27536.1:2.746030e-01,Rickettsiales_bacterium_TMED251_methylmalonyl_CoA_epimerase_OUX15958.1:2.384241e-01):1.029691e-01):1.651499e-01):5.004615e-02,(Alphaproteobacteria_bacterium_methylmalonyl_CoA_epimerase_PCH46331.1:1.308321e-01,Candidatus_Magnetaquicoccus_inordinatus_methylmalonyl_CoA_epimerase_WP_130471841.1:2.847253e-01):1.281258e-01):6.212243e-02,(Alphaproteobacteria_bacterium_MarineAlpha9_Bin1_CFH31_00427_PPR29505.1:2.328547e-01,Alphaproteobacteria_bacterium_MarineAlpha2_Bin1_CFH01_01186_PPR78088.1:4.134184e-01):1.140993e-01):6.308548e-02,(Rhodobacteraceae_bacterium_methylmalonyl_CoA_epimerase_PQM63990.1:1.218249e-02,Rhodobacteraceae_bacterium_methylmalonyl_CoA_epimerase_PQM58454.1:5.621091e-03):1.973889e-01):5.111074e-02,(Alphaproteobacteria_bacterium_41_28_methylmalonyl_CoA_epimerase_OJW53309.1:1.573112e-01,uncultured_bacterium_Methylmalonyl_CoA_epimerase_EKE09763.1:2.061136e-01):3.217807e-01,(Candidatus_Puniceispirillum_sp._TMED213_methylmalonyl_CoA_epimerase_RPG90438.1:3.668466e-01,SAR116_cluster_bacterium_MED_G06_methylmalonyl_CoA_epimerase_PDH58828.1:1.437232e-01):9.114963e-02,((Chara_braunii_CBR_g83798_GBG42010.1:1.497787e-01,(Physcomitrella_patens_methylmalonyl_CoA_epimerase_mitochondrial_like_XP_024361571.1:3.404610e-01,Physcomitrella_patens_methylmalonyl_CoA_epimerase_mitochondrial_like_XP_024358036.1:3.124173e-01):2.136232e-01):5.113656e-02,Klebsormidium_nitens_methylmalonyl_CoA_ethylmalonyl_CoA_epimerase_GAQ88906.1:3.103661e-01):2.248313e-01,(Arsenicitalea_aurantiaca_methylmalonyl_CoA_epimerase_WP_127187062.1:3.730820e-01,Devosia_sp._SCN_66_27_methylmalonyl_CoA_epimerase_ODS87788.1:1.149680e-01):1.017794e-01,((((Phyllobacteriaceae_bacterium_Water_Bin73_methylmalonyl_CoA_epimerase_WP_108845645.1:1.838753e-01,Phenylobacterium_sp._LX32_methylmalonyl_CoA_epimerase_WP_111529122.1:1.686982e-01):6.608599e-02,(((Polymorphobacter_sp._DJ1R_1_methylmalonyl_CoA_epimerase_WP_135244365.1:1.750529e-01,Polymorphobacter_fuscus_methylmalonyl_CoA_epimerase_KAB7648848.1:1.862574e-01):8.639073e-02,((Robiginitomaculum_sp._methylmalonyl_CoA_epimerase_PHS28043.1:1.565086e-01,Robiginitomaculum_sp._methylmalonyl_CoA_epimerase_PHR76095.1:2.168294e-01):1.109469e-01,(Rhodobacterales_bacterium_CG15_BIG_FIL_POST_REV_8_21_14_020_59_13_methylmalonyl_CoA_epimerase_PIW29573.1:3.173482e-01,Oceanicaulis_sp._HTCC2633_methylmalonyl_CoA_epimerase_WP_009800968.1:1.293682e-01):1.226964e-01,Euryhalocaulis_caribicus_methylmalonyl_CoA_epimerase_WP_022697755.1:2.289335e-01):1.017325e-01):4.562286e-02,Phenylobacterium_immobile_methylmalonyl_CoA_epimerase_WP_091739427.1:2.307322e-01):5.837078e-02,(Alphaproteobacteria_bacterium_methylmalonyl_CoA_epimerase_PZO08537.1:1.445072e-01,(((Sphingomonas_sp._32_62_10_methylmalonyl_CoA_epimerase_OYX37611.1:2.912758e-02,Sphingomonadaceae_bacterium_MED_G03_methylmalonyl_CoA_epimerase_PDH69886.1:1.085211e-01,(Sphingomonadaceae_bacterium_PASS1_methylmalonyl_CoA_epimerase_OYU01723.1:1.257908e-01,(Sphingomonas_astaxanthinifaciens_methylmalonyl_CoA_epimerase_WP_029941953.1:2.417797e-01,((Novosphingobium_sp._GV010_methylmalonyl_CoA_epimerase_WP_110871571.1:1.987031e-01,Erythrobacter_zhengii_methylmalonyl_CoA_epimerase_WP_119588272.1:1.831311e-01):5.898142e-02,Alphaproteobacteria_bacterium_HGW_Alphaproteobacteria_7_methylmalonyl_CoA_epimerase_PKP64217.1:5.288678e-02,Altererythrobacter_sp._ZODW24_VOC_family_protein_WP_114522111.1:2.024591e-01,Altererythrobacter_sp._Root672_methylmalonyl_CoA_epimerase_WP_055917271.1:1.531439e-01,(Novosphingobium_sp._BW1_methylmalonyl_CoA_epimerase_WP_148628019.1:1.236720e-01,Sphingomonadales_bacterium_39_62_4_methylmalonyl_CoA_epimerase_OZA67176.1:2.220313e-01):1.531857e-01,(Croceicoccus_naphthovorans_VOC_family_protein_WP_047821069.1:2.210118e-01,Novosphingobium_sp._MBES04_VOC_family_protein_WP_039392771.1:3.231191e-01):1.434128e-01):4.647723e-02,Erythrobacter_sp._SG61_1L_methylmalonyl_CoA_epimerase_WP_054530867.1:2.075662e-01):8.084674e-02):3.814245e-02):8.370294e-02,Sphingomonas_koreensis_methylmalonyl_CoA_epimerase_TPG41001.1:1.591794e-01):6.515556e-02,((Sphingomonas_paucimobilis_NBRC_13935_putative_methylmalonyl_CoA_epimerase_GAN15540.1:1.286383e-01,Aurantimonas_sp._Leaf443_methylmalonyl_CoA_epimerase_WP_055846272.1:2.428144e-01):8.606663e-02,Sphingomonas_sp._3F27F9_methylmalonyl_CoA_epimerase_WP_137903228.1:9.359084e-02):8.963111e-02):1.118423e-01):4.063430e-02,Caulobacterales_bacterium_68_7_methylmalonyl_CoA_epimerase_OJU10205.1:1.842009e-01,(((Robiginitomaculum_antarcticum_methylmalonyl_CoA_epimerase_WP_017930608.1:2.188813e-01,(Robiginitomaculum_sp._methylmalonyl_CoA_epimerase_PHS36696.1:1.156112e-01,Robiginitomaculum_sp._methylmalonyl_CoA_epimerase_PHR93394.1:1.199853e-01):9.966647e-02):1.152991e-01,(alpha_proteobacterium_U9_1i_methylmalonyl_CoA_epimerase_WP_094749027.1:1.615479e-01,Rhizobiales_bacterium_TMED94_methylmalonyl_CoA_epimerase_RPF88359.1:1.101042e-01):3.184123e-02):4.719033e-02,(Hyphomonas_sp._L_53_1_40_methylmalonyl_CoA_epimerase_KCZ65648.1:1.574232e-01,Hirschia_baltica_methylmalonyl_CoA_epimerase_WP_015827561.1:2.142226e-01):9.032268e-02):1.111049e-01):9.932335e-02,Robiginitomaculum_sp._methylmalonyl_CoA_epimerase_PHR62141.1:3.486386e-01):1.796800e-01,(Oceanibacterium_hippocampi_VOC_family_protein_WP_085884255.1:7.564524e-01,(Pelagibacterium_sp._SCN_64_44_ABS76_10170_ODT81895.1:5.017099e-01,Haliea_sp._methylmalonyl_CoA_epimerase_RZJ00257.1:4.890065e-01):2.502333e-01):2.854397e-01):1.186669e-01,Sinorhizobium_meliloti_methylmalonyl_CoA_epimerase_WP_017273334.1:1.316797e-01,Tranquillimonas_sp._M0103_methylmalonyl_CoA_epimerase_WP_127904599.1:2.054388e-01,Agrobacterium_MULTISPECIES_methylmalonyl_CoA_epimerase_WP_007689975.1:1.919740e-01,(Methylorubrum_salsuginis_methylmalonyl_CoA_epimerase_ethylmalonyl_CoA_epimerase_SFK49271.1:1.249520e-01,Pararhodospirillum_photometricum_DSM_122_Lactoylglutathione_lyase_and_related_lyase_CCG09337.1:1.377968e-01):6.507322e-02,((Pelagibacterium_sp._SCN_63_23_methylmalonyl_CoA_epimerase_ODT66510.1:1.702208e-01,Pelagibacterium_sp._SCN_63_126_methylmalonyl_CoA_epimerase_ODT48210.1:1.322508e-01):6.146208e-02,Pelagibacterium_montanilacus_methylmalonyl_CoA_epimerase_WP_127143164.1:1.566379e-01):8.395024e-02,Porticoccaceae_bacterium_methylmalonyl_CoA_epimerase_PCJ90575.1:1.829263e-01,(Alphaproteobacteria_bacterium_methylmalonyl_CoA_epimerase_TMJ91991.1:2.242618e-01,(Nesiotobacter_exalbescens_methylmalonyl_CoA_epimerase_WP_028480903.1:2.501431e-01,Alphaproteobacteria_bacterium_TMED87_methylmalonyl_CoA_epimerase_OUV09594.1:2.913257e-01):7.081182e-02,Alphaproteobacteria_bacterium_TMED110_methylmalonyl_CoA_epimerase_OUV50728.1:2.166405e-01,(Bradyrhizobiaceae_bacterium_methylmalonyl_CoA_epimerase_RTL54517.1:9.413368e-02,Tardiphaga_MULTISPECIES_methylmalonyl_CoA_epimerase_WP_068730877.1:1.633192e-01):1.264093e-01):5.033308e-02,Nilaparvata_lugens_methylmalonyl_CoA_epimerase_mitochondrial_like_XP_022204999.1:1.654513e-01,Aureimonas_altamirensis_methylmalonyl_CoA_epimerase_WP_039190133.1:2.731573e-01,(Beijerinckiaceae_bacterium_methylmalonyl_CoA_epimerase_PNE12342.1:2.833075e-01,Beijerinckiaceae_bacterium_RH_CH11_Methylmalonyl_CoA_epimerase_VVB45303.1:1.189372e-01,Acuticoccus_yangtzensis_methylmalonyl_CoA_epimerase_WP_075221683.1:2.418638e-01):3.752776e-02,Pararhizobium_sp._BGMRC6574_methylmalonyl_CoA_epimerase_WP_141165999.1:2.592030e-01,((Rhizobium_oryzae_methylmalonyl_CoA_epimerase_SEK58334.1:2.034044e-01,(Sinorhizobium_americanum_methylmalonyl_CoA_epimerase_TCN20359.1:3.460673e-02,Rhizobium_yanglingense_methylmalonyl_CoA_epimerase_OWK25491.1:5.971249e-02):1.974611e-01):6.439703e-02,Mesorhizobium_amorphae_CCBAU_01583_methylmalonyl_CoA_epimerase_OWK21597.1:1.645690e-01):4.708325e-02,((Rhizobiales_bacterium_PAMC_29148_methylmalonyl_CoA_epimerase_WP_131113225.1:2.651456e-01,bacterium_RmlP001_methylmalonyl_CoA_epimerase_WP_129221619.1:1.317320e-01):4.189185e-02,Microvirga_vignae_methylmalonyl_CoA_epimerase_WP_047191573.1:2.473281e-01):6.962378e-02,Aureimonas_sp._AU12_methylmalonyl_CoA_epimerase_WP_062203296.1:2.255465e-01,(((unclassified_Rhizobium_MULTISPECIES_methylmalonyl_CoA_epimerase_WP_062478771.1:2.445295e-01,Rhizobiales_bacterium_methylmalonyl_CoA_epimerase_WP_112733244.1:2.004701e-01):7.908417e-02,((((Rhizobium_sp._CF142_methylmalonyl_CoA_epimerase_WP_007817164.1:2.405960e-01,Rhizobiales_bacterium_methylmalonyl_CoA_epimerase_WP_113390469.1:2.205956e-01):2.013805e-01,Rhizobiales_bacterium_methylmalonyl_CoA_epimerase_WP_113002656.1:1.266942e-01):1.043322e-01,(Rhizobium_altiplani_methylmalonyl_CoA_epimerase_WP_062369857.1:2.113283e-01,Rhizobiales_bacterium_methylmalonyl_CoA_epimerase_WP_113242307.1:2.175971e-01):5.659347e-02):3.900752e-02,Rhizobium_leguminosarum_methylmalonyl_CoA_epimerase_WP_130815682.1:1.971249e-01):4.500411e-02):5.453815e-02,((Rhizobiales_bacterium_methylmalonyl_CoA_epimerase_WP_113245808.1:1.952664e-01,unclassified_Aureimonas_MULTISPECIES_methylmalonyl_CoA_epimerase_WP_056696515.1:1.461973e-01):1.206233e-01,Martelella_sp._BGMRC2036_methylmalonyl_CoA_epimerase_WP_141150348.1:2.733287e-01):3.909788e-02):7.359915e-02,Thermopetrobacter_sp._TC1_methylmalonyl_CoA_epimerase_WP_038036475.1:2.514185e-01,Rhodospirillaceae_bacterium_methylmalonyl_CoA_epimerase_PCI38553.1:2.664750e-01,uncultured_Alphaproteobacteria_bacterium_Lactoylglutathione_lyase_and_related_lyase_SBV95769.1:2.632505e-01,(Candidatus_Endolissoclinum_sp._TMED55_methylmalonyl_CoA_epimerase_OUU61898.1:2.818979e-01,Gammaproteobacteria_bacterium_methylmalonyl_CoA_epimerase_TDJ23384.1:2.248274e-01,Haematospirillum_jordaniae_methylmalonyl_CoA_epimerase_WP_066135656.1:3.639218e-01):7.263297e-02,Bartonella_apis_methylmalonyl_CoA_epimerase_WP_075869537.1:3.166299e-01,Granulosicoccus_antarcticus_methylmalonyl_CoA_epimerase_WP_088920040.1:2.895020e-01,((((Alphaproteobacteria_bacterium_MarineAlpha6_Bin1_CFH23_00180_PPR48924.1:1.666163e-01,Alphaproteobacteria_bacterium_MarineAlpha6_Bin6_CFH28_00022_PPR32344.1:2.166899e-01):2.192087e-01,Pelagibacteraceae_bacterium_TMED195_methylmalonyl_CoA_epimerase_RPG16245.1:1.322907e-01):9.627454e-02,Pelagibacteraceae_bacterium_TMED13_methylmalonyl_CoA_epimerase_OUT44885.1:1.825048e-01):1.223485e-01,Alphaproteobacteria_bacterium_MarineAlpha7_Bin1_CFH29_00404_PPR39156.1:2.125015e-01):1.128234e-01,(Jannaschia_seosinensis_methylmalonyl_CoA_epimerase_WP_055663391.1:1.419147e-01,(Kluyveromyces_lactis_Erg11_QEU62961.1:1.712237e-02,(Litoreibacter_albidus_methylmalonyl_CoA_epimerase_ethylmalonyl_CoA_epimerase_SDX14310.1:5.301008e-02,Rhodobacteraceae_bacterium_methylmalonyl_CoA_epimerase_PCJ03938.1:1.260211e-01,Planktomarina_temperata_RCA23_methylmalonyl_CoA_epimerase_AII85742.1:1.096214e-01):2.391362e-02,Tropicimonas_isoalkanivorans_methylmalonyl_CoA_epimerase_ethylmalonyl_CoA_epimerase_SFB84133.1:7.720240e-02):5.266633e-02):3.404273e-02,((Agrobacterium_tumefaciens_methylmalonyl_CoA_epimerase_WP_003497409.1:6.718305e-02,Agrobacterium_rhizogenes_methylmalonyl_CoA_epimerase_WP_142841468.1:5.646565e-02):5.375442e-02,Rhizobium_sp._Td3_methylmalonyl_CoA_epimerase_WP_138795896.1:1.012951e-01):2.091073e-01):4.506344e-02):7.717882e-02)OROOT;

*****

MMAA
model	LG+G+I

ML full
[truncated: 1,155,599 more chars]
